# Supplementary material for: Comparative whole-genome transcriptome analysis in renal cell populations reveals high tissue specificity of MAPK/ERK targets in embryonic kidney
Source: BMC Biol. 2022 May 13;20:112. doi: 10.1186/s12915-022-01309-z (PMC9102746; doi:10.1186/s12915-022-01309-z)
Supplement: Supplementary file 2 — Additional file 2: Table S1. The differentially expressed genes in UBdko dataset. [file 12915_2022_1309_MOESM2_ESM.xlsx]

## Sheet: Sheet1
ensembl id	symbol	description	log2FoldChange	padj
ENSMUSG00000104017	Gm37363	predicted gene, 37363 [Source:MGI Symbol;Acc:MGI:5610591]	6.9043	0.000306025
ENSMUSG00000023737	1700082M22Rik	RIKEN cDNA 1700082M22 gene [Source:MGI Symbol;Acc:MGI:1920784]	6.45637	0.0139522
ENSMUSG00000030921	Trim30a	tripartite motif-containing 30A [Source:MGI Symbol;Acc:MGI:98178]	6.32915	0.00128636
ENSMUSG00000070533	Wfdc8	WAP four-disulfide core domain 8 [Source:MGI Symbol;Acc:MGI:2685552]	6.28717	0.0017497
ENSMUSG00000117548	Gm41662	predicted gene, 41662 [Source:MGI Symbol;Acc:MGI:5624547]	6.10001	0.00479725
ENSMUSG00000081044	AU015836	expressed sequence AU015836 [Source:MGI Symbol;Acc:MGI:2147954]	6.05237	0.00507329
ENSMUSG00000052688	Rab7b	RAB7B, member RAS oncogene family [Source:MGI Symbol;Acc:MGI:2442295]	5.99354	0.0188392
ENSMUSG00000102365	Gm37045	predicted gene, 37045 [Source:MGI Symbol;Acc:MGI:5610273]	5.96706	0.00390524
ENSMUSG00000028238	Atp6v0d2	ATPase, H+ transporting, lysosomal V0 subunit D2 [Source:MGI Symbol;Acc:MGI:1924415]	5.82017	0.00468193
ENSMUSG00000102070	Gm28661	predicted gene 28661 [Source:MGI Symbol;Acc:MGI:5579367]	5.79793	8.08727e-05
ENSMUSG00000021779	Thrb	thyroid hormone receptor beta [Source:MGI Symbol;Acc:MGI:98743]	5.6881	0.0181511
ENSMUSG00000051951	Xkr4	X-linked Kx blood group related 4 [Source:MGI Symbol;Acc:MGI:3528744]	5.68118	2.01296e-12
ENSMUSG00000048965	Mrgpre	MAS-related GPR, member E [Source:MGI Symbol;Acc:MGI:2441884]	5.45625	0.0252603
ENSMUSG00000108170	Gm43966	predicted gene, 43966 [Source:MGI Symbol;Acc:MGI:5690358]	5.37342	0.0146953
ENSMUSG00000103161	Gm38148	predicted gene, 38148 [Source:MGI Symbol;Acc:MGI:5611376]	5.36423	0.00148355
ENSMUSG00000043794	D830025C05Rik	RIKEN cDNA D830025C05 gene [Source:MGI Symbol;Acc:MGI:3698180]	5.35014	0.013269
ENSMUSG00000041608	Entpd3	ectonucleoside triphosphate diphosphohydrolase 3 [Source:MGI Symbol;Acc:MGI:1321386]	5.15344	0.0450892
ENSMUSG00000066553	Gm6969	predicted pseudogene 6969 [Source:MGI Symbol;Acc:MGI:3645320]	5.11659	0.0345649
ENSMUSG00000107143	Gm6598	predicted gene 6598 [Source:MGI Symbol;Acc:MGI:3646314]	5.05157	0.0186121
ENSMUSG00000013418	B4galnt2	beta-1,4-N-acetyl-galactosaminyl transferase 2 [Source:MGI Symbol;Acc:MGI:1342058]	5.02682	0.00799295
ENSMUSG00000037653	Kctd8	potassium channel tetramerisation domain containing 8 [Source:MGI Symbol;Acc:MGI:2443804]	4.95213	0.0107894
ENSMUSG00000018830	Myh11	myosin, heavy polypeptide 11, smooth muscle [Source:MGI Symbol;Acc:MGI:102643]	4.9329	0.0303504
ENSMUSG00000103404	Gm37932	predicted gene, 37932 [Source:MGI Symbol;Acc:MGI:5611160]	4.91604	0.00870584
ENSMUSG00000089158	Gm23583	predicted gene, 23583 [Source:MGI Symbol;Acc:MGI:5453360]	4.84792	0.0306012
ENSMUSG00000011034	Slc5a1	solute carrier family 5 (sodium/glucose cotransporter), member 1 [Source:MGI Symbol;Acc:MGI:107678]	4.83593	0.0411046
ENSMUSG00000085112	A530072M11Rik	RIKEN cDNA gene A530072M11 [Source:MGI Symbol;Acc:MGI:4440477]	4.81208	0.0333842
ENSMUSG00000054169	Ceacam10	carcinoembryonic antigen-related cell adhesion molecule 10 [Source:MGI Symbol;Acc:MGI:1347248]	4.68571	0.0425654
ENSMUSG00000079042	Apela	apelin receptor early endogenous ligand [Source:MGI Symbol;Acc:MGI:3642370]	4.45077	8.80577e-08
ENSMUSG00000031430	Vsig1	V-set and immunoglobulin domain containing 1 [Source:MGI Symbol;Acc:MGI:1926039]	4.44785	0.0145302
ENSMUSG00000058064	Gm10036	predicted gene 10036 [Source:MGI Symbol;Acc:MGI:3642334]	4.39204	0.0425654
ENSMUSG00000105707	Gm43753	predicted gene 43753 [Source:MGI Symbol;Acc:MGI:5663890]	4.29049	0.000705304
ENSMUSG00000105553	Gm42514	predicted gene 42514 [Source:MGI Symbol;Acc:MGI:5662651]	4.22611	0.0237044
ENSMUSG00000044820	AY074887	cDNA sequence AY074887 [Source:MGI Symbol;Acc:MGI:3575512]	4.19679	0.0427366
ENSMUSG00000056445	Hoxaas2	Hoxa cluster antisense RNA 2 [Source:MGI Symbol;Acc:MGI:1913890]	4.17326	0.00382988
ENSMUSG00000024064	Galnt14	polypeptide N-acetylgalactosaminyltransferase 14 [Source:MGI Symbol;Acc:MGI:1918935]	4.13169	0.00135258
ENSMUSG00000048520	Fbxl13	F-box and leucine-rich repeat protein 13 [Source:MGI Symbol;Acc:MGI:2443416]	4.12175	0.0344549
ENSMUSG00000020773	Trim47	tripartite motif-containing 47 [Source:MGI Symbol;Acc:MGI:1917374]	4.07919	0.0201761
ENSMUSG00000015401	Cltrn	collectrin, amino acid transport regulator [Source:MGI Symbol;Acc:MGI:1926234]	4.06245	4.33003e-07
ENSMUSG00000105419	Gm43205	predicted gene 43205 [Source:MGI Symbol;Acc:MGI:5663342]	4.0425	0.0228029
ENSMUSG00000039676	Capsl	calcyphosine-like [Source:MGI Symbol;Acc:MGI:1922818]	4.04029	0.0368118
ENSMUSG00000076617	Ighm	immunoglobulin heavy constant mu [Source:MGI Symbol;Acc:MGI:96448]	3.83103	0.0065895
ENSMUSG00000102427	Gm37463	predicted gene, 37463 [Source:MGI Symbol;Acc:MGI:5610691]	3.82849	0.0215831
ENSMUSG00000086889	Phf2os1	PHD finger protein 2, opposite strand 1 [Source:MGI Symbol;Acc:MGI:3645592]	3.82283	0.0229867
ENSMUSG00000102331	Gm19938	predicted gene, 19938 [Source:MGI Symbol;Acc:MGI:5012123]	3.81072	0.0187513
ENSMUSG00000045827	Serpinb9	serine (or cysteine) peptidase inhibitor, clade B, member 9 [Source:MGI Symbol;Acc:MGI:106603]	3.74231	0.0393139
ENSMUSG00000049281	Scn3b	sodium channel, voltage-gated, type III, beta [Source:MGI Symbol;Acc:MGI:1918882]	3.64951	6.11988e-13
ENSMUSG00000118559	AC154607.1	transmembrane protein 238 (Tmem238) pseudogene	3.61566	0.0440841
ENSMUSG00000105356	Gm42603	predicted gene 42603 [Source:MGI Symbol;Acc:MGI:5662740]	3.60746	0.00313789
ENSMUSG00000063296	Tmem117	transmembrane protein 117 [Source:MGI Symbol;Acc:MGI:2444580]	3.59284	0.00182279
ENSMUSG00000044976	Wdr72	WD repeat domain 72 [Source:MGI Symbol;Acc:MGI:3583957]	3.58091	0.000442723
ENSMUSG00000039385	Cdh6	cadherin 6 [Source:MGI Symbol;Acc:MGI:107435]	3.47781	7.90208e-07
ENSMUSG00000104140	Gm37140	predicted gene, 37140 [Source:MGI Symbol;Acc:MGI:5610368]	3.29914	0.0417273
ENSMUSG00000047821	Trim16	tripartite motif-containing 16 [Source:MGI Symbol;Acc:MGI:2137356]	3.24198	1.7114e-07
ENSMUSG00000075318	Scn2a	sodium channel, voltage-gated, type II, alpha [Source:MGI Symbol;Acc:MGI:98248]	3.24023	1.95408e-05
ENSMUSG00000063239	Grm4	glutamate receptor, metabotropic 4 [Source:MGI Symbol;Acc:MGI:1351341]	3.23578	0.0182315
ENSMUSG00000034127	Tspan8	tetraspanin 8 [Source:MGI Symbol;Acc:MGI:2384918]	3.23112	0.00630782
ENSMUSG00000027016	Zfp385b	zinc finger protein 385B [Source:MGI Symbol;Acc:MGI:2444734]	3.11538	6.29796e-10
ENSMUSG00000033419	Snap91	synaptosomal-associated protein 91 [Source:MGI Symbol;Acc:MGI:109132]	3.08809	3.06958e-05
ENSMUSG00000077569	Gm24608	predicted gene, 24608 [Source:MGI Symbol;Acc:MGI:5454385]	3.08442	0.0483955
ENSMUSG00000035258	Abi3bp	ABI gene family, member 3 (NESH) binding protein [Source:MGI Symbol;Acc:MGI:2444583]	3.08148	1.34341e-05
ENSMUSG00000020053	Igf1	insulin-like growth factor 1 [Source:MGI Symbol;Acc:MGI:96432]	3.05885	3.91273e-07
ENSMUSG00000103062	Gm37200	predicted gene, 37200 [Source:MGI Symbol;Acc:MGI:5610428]	3.04617	0.0424542
ENSMUSG00000007655	Cav1	caveolin 1, caveolae protein [Source:MGI Symbol;Acc:MGI:102709]	3.046	5.18303e-06
ENSMUSG00000103183	Gm37090	predicted gene, 37090 [Source:MGI Symbol;Acc:MGI:5610318]	3.04451	0.0187513
ENSMUSG00000035638	Muc20	mucin 20 [Source:MGI Symbol;Acc:MGI:2385039]	3.02456	0.0258891
ENSMUSG00000044667	Plppr4	phospholipid phosphatase related 4 [Source:MGI Symbol;Acc:MGI:106530]	3.02096	5.48244e-05
ENSMUSG00000060715	1700019A02Rik	RIKEN cDNA 1700019A02 gene [Source:MGI Symbol;Acc:MGI:1916647]	2.98616	0.0333842
ENSMUSG00000039891	Txlnb	taxilin beta [Source:MGI Symbol;Acc:MGI:2671945]	2.95938	0.00252316
ENSMUSG00000006205	Htra1	HtrA serine peptidase 1 [Source:MGI Symbol;Acc:MGI:1929076]	2.94344	0.046063
ENSMUSG00000097060	Gm26759	predicted gene, 26759 [Source:MGI Symbol;Acc:MGI:5477253]	2.93617	0.00908129
ENSMUSG00000024659	Anxa1	annexin A1 [Source:MGI Symbol;Acc:MGI:96819]	2.92333	1.55827e-06
ENSMUSG00000107741	Gm2011	predicted gene 2011 [Source:MGI Symbol;Acc:MGI:3780180]	2.88611	0.00205796
ENSMUSG00000044033	Ccdc141	coiled-coil domain containing 141 [Source:MGI Symbol;Acc:MGI:1919735]	2.86843	5.97209e-21
ENSMUSG00000041737	Tmem45b	transmembrane protein 45b [Source:MGI Symbol;Acc:MGI:2384574]	2.86742	0.00355418
ENSMUSG00000025934	Gsta3	glutathione S-transferase, alpha 3 [Source:MGI Symbol;Acc:MGI:95856]	2.85412	6.84441e-07
ENSMUSG00000097342	Gm26618	predicted gene, 26618 [Source:MGI Symbol;Acc:MGI:5477112]	2.83741	0.0284843
ENSMUSG00000044647	Csrnp3	cysteine-serine-rich nuclear protein 3 [Source:MGI Symbol;Acc:MGI:1925021]	2.83543	0.00947717
ENSMUSG00000067219	Nipal1	NIPA-like domain containing 1 [Source:MGI Symbol;Acc:MGI:1917951]	2.82231	0.0454589
ENSMUSG00000030549	Rhcg	Rhesus blood group-associated C glycoprotein [Source:MGI Symbol;Acc:MGI:1888517]	2.8098	4.95197e-06
ENSMUSG00000105083	Gm42699	predicted gene 42699 [Source:MGI Symbol;Acc:MGI:5662836]	2.80581	0.00342784
ENSMUSG00000022639	Dubr	Dppa2 upstream binding RNA [Source:MGI Symbol;Acc:MGI:1915440]	2.76386	0.00132723
ENSMUSG00000048347	Pcdhb18	protocadherin beta 18 [Source:MGI Symbol;Acc:MGI:2136756]	2.72399	0.00377545
ENSMUSG00000024803	Ankrd1	ankyrin repeat domain 1 (cardiac muscle) [Source:MGI Symbol;Acc:MGI:1097717]	2.72059	0.049267
ENSMUSG00000029260	Ugt2b34	UDP glucuronosyltransferase 2 family, polypeptide B34 [Source:MGI Symbol;Acc:MGI:2140962]	2.69559	0.0134087
ENSMUSG00000041592	Sdk2	sidekick cell adhesion molecule 2 [Source:MGI Symbol;Acc:MGI:2443847]	2.67896	0.00272314
ENSMUSG00000041120	Nbl1	NBL1, DAN family BMP antagonist [Source:MGI Symbol;Acc:MGI:104591]	2.6744	0.00118379
ENSMUSG00000044938	Klhl31	kelch-like 31 [Source:MGI Symbol;Acc:MGI:3045305]	2.64908	0.0029621
ENSMUSG00000106991	Gm43399	predicted gene 43399 [Source:MGI Symbol;Acc:MGI:5663536]	2.64671	0.0497567
ENSMUSG00000058152	Chsy3	chondroitin sulfate synthase 3 [Source:MGI Symbol;Acc:MGI:1926173]	2.63573	0.0193069
ENSMUSG00000037185	Krt80	keratin 80 [Source:MGI Symbol;Acc:MGI:1921377]	2.63243	0.000599459
ENSMUSG00000026463	Atp2b4	ATPase, Ca++ transporting, plasma membrane 4 [Source:MGI Symbol;Acc:MGI:88111]	2.62002	1.20401e-13
ENSMUSG00000031410	Nxf7	nuclear RNA export factor 7 [Source:MGI Symbol;Acc:MGI:2159343]	2.59695	0.00675886
ENSMUSG00000046532	Ar	androgen receptor [Source:MGI Symbol;Acc:MGI:88064]	2.58821	0.0236769
ENSMUSG00000064337	mt-Rnr1	mitochondrially encoded 12S rRNA [Source:MGI Symbol;Acc:MGI:102493]	2.58621	0.00608236
ENSMUSG00000030510	Cers3	ceramide synthase 3 [Source:MGI Symbol;Acc:MGI:2681008]	2.57988	0.0109765
ENSMUSG00000026399	Cd55	CD55 molecule, decay accelerating factor for complement [Source:MGI Symbol;Acc:MGI:104850]	2.56673	0.00039004
ENSMUSG00000018411	Mapt	microtubule-associated protein tau [Source:MGI Symbol;Acc:MGI:97180]	2.55966	5.1911e-07
ENSMUSG00000110377	Gm45363	predicted gene 45363 [Source:MGI Symbol;Acc:MGI:5791199]	2.54491	0.022627
ENSMUSG00000021314	Amph	amphiphysin [Source:MGI Symbol;Acc:MGI:103574]	2.54081	0.00379195
ENSMUSG00000059742	Kcnh7	potassium voltage-gated channel, subfamily H (eag-related), member 7 [Source:MGI Symbol;Acc:MGI:2159566]	2.5351	6.00577e-08
ENSMUSG00000104721	Gm42696	predicted gene 42696 [Source:MGI Symbol;Acc:MGI:5662833]	2.52421	0.00885382
ENSMUSG00000032231	Anxa2	annexin A2 [Source:MGI Symbol;Acc:MGI:88246]	2.49934	1.19995e-07
ENSMUSG00000078302	Foxd1	forkhead box D1 [Source:MGI Symbol;Acc:MGI:1347463]	2.49721	0.038352
ENSMUSG00000020014	Cfap54	cilia and flagella associated protein 54 [Source:MGI Symbol;Acc:MGI:1922208]	2.49604	0.000327685
ENSMUSG00000034997	Htr2a	5-hydroxytryptamine (serotonin) receptor 2A [Source:MGI Symbol;Acc:MGI:109521]	2.49258	0.0216148
ENSMUSG00000036790	Slitrk2	SLIT and NTRK-like family, member 2 [Source:MGI Symbol;Acc:MGI:2679449]	2.48277	0.00391005
ENSMUSG00000100775	Gm29107	predicted gene 29107 [Source:MGI Symbol;Acc:MGI:5579813]	2.47726	0.0150736
ENSMUSG00000052572	Dlg2	discs large MAGUK scaffold protein 2 [Source:MGI Symbol;Acc:MGI:1344351]	2.46982	0.0117404
ENSMUSG00000041261	Car8	carbonic anhydrase 8 [Source:MGI Symbol;Acc:MGI:88253]	2.46607	1.60753e-05
ENSMUSG00000035451	Foxa1	forkhead box A1 [Source:MGI Symbol;Acc:MGI:1347472]	2.46191	0.0223149
ENSMUSG00000029484	Anxa3	annexin A3 [Source:MGI Symbol;Acc:MGI:1201378]	2.44622	8.68541e-09
ENSMUSG00000027188	Pamr1	peptidase domain containing associated with muscle regeneration 1 [Source:MGI Symbol;Acc:MGI:2445082]	2.42105	9.13849e-11
ENSMUSG00000059173	Pde1a	phosphodiesterase 1A, calmodulin-dependent [Source:MGI Symbol;Acc:MGI:1201792]	2.41531	7.76381e-05
ENSMUSG00000062209	Erbb4	erb-b2 receptor tyrosine kinase 4 [Source:MGI Symbol;Acc:MGI:104771]	2.41489	5.22305e-07
ENSMUSG00000064339	mt-Rnr2	mitochondrially encoded 16S rRNA [Source:MGI Symbol;Acc:MGI:102492]	2.40635	1.54685e-05
ENSMUSG00000026185	Igfbp5	insulin-like growth factor binding protein 5 [Source:MGI Symbol;Acc:MGI:96440]	2.40579	2.19781e-16
ENSMUSG00000032561	Acpp	acid phosphatase, prostate [Source:MGI Symbol;Acc:MGI:1928480]	2.40222	0.000202847
ENSMUSG00000102776	Gm38162	predicted gene, 38162 [Source:MGI Symbol;Acc:MGI:5611390]	2.39884	0.0477545
ENSMUSG00000117255	Gm49864	predicted gene, 49864 [Source:MGI Symbol;Acc:MGI:6270538]	2.38914	0.0463165
ENSMUSG00000025993	Slc40a1	solute carrier family 40 (iron-regulated transporter), member 1 [Source:MGI Symbol;Acc:MGI:1315204]	2.37983	2.19781e-16
ENSMUSG00000032548	Slco2a1	solute carrier organic anion transporter family, member 2a1 [Source:MGI Symbol;Acc:MGI:1346021]	2.36114	8.80577e-08
ENSMUSG00000031762	Mt2	metallothionein 2 [Source:MGI Symbol;Acc:MGI:97172]	2.36037	0.000843791
ENSMUSG00000030208	Emp1	epithelial membrane protein 1 [Source:MGI Symbol;Acc:MGI:107941]	2.34928	0.0319141
ENSMUSG00000005803	Sqor	sulfide quinone oxidoreductase [Source:MGI Symbol;Acc:MGI:1929899]	2.34763	0.0355029
ENSMUSG00000112153	Gm47591	predicted gene, 47591 [Source:MGI Symbol;Acc:MGI:6096636]	2.34538	0.000949949
ENSMUSG00000095930	Nim1k	NIM1 serine/threonine protein kinase [Source:MGI Symbol;Acc:MGI:2442399]	2.33308	0.0449495
ENSMUSG00000030256	Bhlhe41	basic helix-loop-helix family, member e41 [Source:MGI Symbol;Acc:MGI:1930704]	2.32633	0.0198937
ENSMUSG00000009545	Kcnq1	potassium voltage-gated channel, subfamily Q, member 1 [Source:MGI Symbol;Acc:MGI:108083]	2.3103	0.00565872
ENSMUSG00000031765	Mt1	metallothionein 1 [Source:MGI Symbol;Acc:MGI:97171]	2.30579	0.0461246
ENSMUSG00000027536	Chmp4c	charged multivesicular body protein 4C [Source:MGI Symbol;Acc:MGI:1913621]	2.29998	0.000441778
ENSMUSG00000037321	Tap1	transporter 1, ATP-binding cassette, sub-family B (MDR/TAP) [Source:MGI Symbol;Acc:MGI:98483]	2.29657	0.0480636
ENSMUSG00000097207	6030443J06Rik	RIKEN cDNA 6030443J06 gene [Source:MGI Symbol;Acc:MGI:2444595]	2.29225	0.000789966
ENSMUSG00000027792	Bche	butyrylcholinesterase [Source:MGI Symbol;Acc:MGI:894278]	2.28554	0.00402041
ENSMUSG00000085125	Gm16070	predicted gene 16070 [Source:MGI Symbol;Acc:MGI:3801761]	2.27335	0.0433795
ENSMUSG00000066258	Trim12a	tripartite motif-containing 12A [Source:MGI Symbol;Acc:MGI:1923931]	2.27087	6.34405e-05
ENSMUSG00000014813	Stc1	stanniocalcin 1 [Source:MGI Symbol;Acc:MGI:109131]	2.26274	3.56954e-12
ENSMUSG00000064347	mt-Ta	mitochondrially encoded tRNA alanine [Source:MGI Symbol;Acc:MGI:102491]	2.26212	0.0290837
ENSMUSG00000047735	Samd9l	sterile alpha motif domain containing 9-like [Source:MGI Symbol;Acc:MGI:1343184]	2.25369	3.98344e-13
ENSMUSG00000112000	Gm47956	predicted gene, 47956 [Source:MGI Symbol;Acc:MGI:6097228]	2.2535	0.0437879
ENSMUSG00000062157	Ifnlr1	interferon lambda receptor 1 [Source:MGI Symbol;Acc:MGI:2429859]	2.25016	0.0220015
ENSMUSG00000024521	Pmaip1	phorbol-12-myristate-13-acetate-induced protein 1 [Source:MGI Symbol;Acc:MGI:1930146]	2.24911	0.000511732
ENSMUSG00000039629	Strip2	striatin interacting protein 2 [Source:MGI Symbol;Acc:MGI:2444363]	2.24393	0.0396263
ENSMUSG00000106063	C030032O16Rik	RIKEN cDNA C030032O16 gene [Source:MGI Symbol;Acc:MGI:1924718]	2.2362	0.0295375
ENSMUSG00000034584	Exph5	exophilin 5 [Source:MGI Symbol;Acc:MGI:2443248]	2.2358	0.000226009
ENSMUSG00000026890	Lhx6	LIM homeobox protein 6 [Source:MGI Symbol;Acc:MGI:1306803]	2.23368	0.00657449
ENSMUSG00000071722	Spin4	spindlin family, member 4 [Source:MGI Symbol;Acc:MGI:2444925]	2.23301	0.000147371
ENSMUSG00000029403	Cdkl2	cyclin-dependent kinase-like 2 (CDC2-related kinase) [Source:MGI Symbol;Acc:MGI:1858227]	2.23265	0.037514
ENSMUSG00000004988	Fxyd4	FXYD domain-containing ion transport regulator 4 [Source:MGI Symbol;Acc:MGI:1889005]	2.22886	0.00625588
ENSMUSG00000025656	Arhgef9	CDC42 guanine nucleotide exchange factor (GEF) 9 [Source:MGI Symbol;Acc:MGI:2442233]	2.22043	1.71436e-07
ENSMUSG00000038298	Pdzk1	PDZ domain containing 1 [Source:MGI Symbol;Acc:MGI:1928901]	2.19846	0.0450782
ENSMUSG00000102841	Gm38036	predicted gene, 38036 [Source:MGI Symbol;Acc:MGI:5611264]	2.19404	0.00382988
ENSMUSG00000001604	Tcea3	transcription elongation factor A (SII), 3 [Source:MGI Symbol;Acc:MGI:1196908]	2.1924	0.00189713
ENSMUSG00000052504	Epha3	Eph receptor A3 [Source:MGI Symbol;Acc:MGI:99612]	2.18482	2.19934e-06
ENSMUSG00000035472	Slc25a21	solute carrier family 25 (mitochondrial oxodicarboxylate carrier), member 21 [Source:MGI Symbol;Acc:MGI:2445059]	2.16384	0.00376478
ENSMUSG00000022112	Gpc5	glypican 5 [Source:MGI Symbol;Acc:MGI:1194894]	2.1638	0.000338536
ENSMUSG00000066800	Rnasel	ribonuclease L (2', 5'-oligoisoadenylate synthetase-dependent) [Source:MGI Symbol;Acc:MGI:1098272]	2.16051	7.36523e-05
ENSMUSG00000000058	Cav2	caveolin 2 [Source:MGI Symbol;Acc:MGI:107571]	2.14791	0.000671285
ENSMUSG00000020467	Efemp1	epidermal growth factor-containing fibulin-like extracellular matrix protein 1 [Source:MGI Symbol;Acc:MGI:1339998]	2.14526	3.91273e-07
ENSMUSG00000090110	Cmc4	C-x(9)-C motif containing 4 [Source:MGI Symbol;Acc:MGI:5637812]	2.14127	0.0354624
ENSMUSG00000002633	Shh	sonic hedgehog [Source:MGI Symbol;Acc:MGI:98297]	2.13946	4.55362e-05
ENSMUSG00000048478	Spata33	spermatogenesis associated 33 [Source:MGI Symbol;Acc:MGI:2444920]	2.13162	0.0172232
ENSMUSG00000031351	Zfp185	zinc finger protein 185 [Source:MGI Symbol;Acc:MGI:108095]	2.10656	0.00184226
ENSMUSG00000038074	Fkbp14	FK506 binding protein 14 [Source:MGI Symbol;Acc:MGI:2387639]	2.09727	0.00180941
ENSMUSG00000051177	Plcb1	phospholipase C, beta 1 [Source:MGI Symbol;Acc:MGI:97613]	2.09635	5.26856e-08
ENSMUSG00000028716	Pdzk1ip1	PDZK1 interacting protein 1 [Source:MGI Symbol;Acc:MGI:1914432]	2.09042	0.000206885
ENSMUSG00000010660	Plcd1	phospholipase C, delta 1 [Source:MGI Symbol;Acc:MGI:97614]	2.08808	0.011912
ENSMUSG00000068617	Efcab1	EF-hand calcium binding domain 1 [Source:MGI Symbol;Acc:MGI:1914043]	2.08737	0.000197251
ENSMUSG00000024411	Aqp4	aquaporin 4 [Source:MGI Symbol;Acc:MGI:107387]	2.08663	0.00253403
ENSMUSG00000055026	Gabrg3	gamma-aminobutyric acid (GABA) A receptor, subunit gamma 3 [Source:MGI Symbol;Acc:MGI:95624]	2.07456	0.0198937
ENSMUSG00000050315	Synpo2	synaptopodin 2 [Source:MGI Symbol;Acc:MGI:2153070]	2.06361	0.00657449
ENSMUSG00000085945	2310014F06Rik	RIKEN cDNA 2310014F06 gene [Source:MGI Symbol;Acc:MGI:1916875]	2.06324	0.0493886
ENSMUSG00000048108	Tmem72	transmembrane protein 72 [Source:MGI Symbol;Acc:MGI:2442707]	2.06234	1.55346e-06
ENSMUSG00000022762	Ncam2	neural cell adhesion molecule 2 [Source:MGI Symbol;Acc:MGI:97282]	2.06164	0.0105696
ENSMUSG00000069670	Nkain2	Na+/K+ transporting ATPase interacting 2 [Source:MGI Symbol;Acc:MGI:1923447]	2.05113	0.0402084
ENSMUSG00000031618	Nr3c2	nuclear receptor subfamily 3, group C, member 2 [Source:MGI Symbol;Acc:MGI:99459]	2.04846	0.00904087
ENSMUSG00000035948	Acss3	acyl-CoA synthetase short-chain family member 3 [Source:MGI Symbol;Acc:MGI:2685720]	2.04354	1.88674e-06
ENSMUSG00000102374	Gm38387	predicted gene, 38387 [Source:MGI Symbol;Acc:MGI:5613622]	2.04035	0.0355135
ENSMUSG00000086390	1810019D21Rik	RIKEN cDNA 1810019D21 gene [Source:MGI Symbol;Acc:MGI:1917021]	2.03767	0.0249486
ENSMUSG00000049092	Gpr137c	G protein-coupled receptor 137C [Source:MGI Symbol;Acc:MGI:1917963]	2.03496	0.000226009
ENSMUSG00000055415	Atp10b	ATPase, class V, type 10B [Source:MGI Symbol;Acc:MGI:2442688]	2.03048	0.000137002
ENSMUSG00000032278	Paqr5	progestin and adipoQ receptor family member V [Source:MGI Symbol;Acc:MGI:1921340]	2.02776	0.0186715
ENSMUSG00000028211	Trp53inp1	transformation related protein 53 inducible nuclear protein 1 [Source:MGI Symbol;Acc:MGI:1926609]	2.01817	2.7605e-09
ENSMUSG00000029923	Rab19	RAB19, member RAS oncogene family [Source:MGI Symbol;Acc:MGI:103292]	2.01212	0.0497567
ENSMUSG00000021876	Rnase4	ribonuclease, RNase A family 4 [Source:MGI Symbol;Acc:MGI:1926217]	2.01001	9.39723e-11
ENSMUSG00000092274	Neat1	nuclear paraspeckle assembly transcript 1 (non-protein coding) [Source:MGI Symbol;Acc:MGI:1914211]	1.99209	1.0977e-11
ENSMUSG00000023186	Vwa5a	von Willebrand factor A domain containing 5A [Source:MGI Symbol;Acc:MGI:1915026]	1.98442	2.3191e-10
ENSMUSG00000062743	Zfp677	zinc finger protein 677 [Source:MGI Symbol;Acc:MGI:3053207]	1.98124	0.0122081
ENSMUSG00000083563	Gm13340	predicted gene 13340 [Source:MGI Symbol;Acc:MGI:3650227]	1.97761	0.0188392
ENSMUSG00000039865	Slc44a3	solute carrier family 44, member 3 [Source:MGI Symbol;Acc:MGI:2384860]	1.96297	1.57417e-05
ENSMUSG00000003153	Slc2a3	solute carrier family 2 (facilitated glucose transporter), member 3 [Source:MGI Symbol;Acc:MGI:95757]	1.96098	9.10639e-08
ENSMUSG00000039092	Sptlc3	serine palmitoyltransferase, long chain base subunit 3 [Source:MGI Symbol;Acc:MGI:2444678]	1.95512	0.048078
ENSMUSG00000107197	Gm43312	predicted gene 43312 [Source:MGI Symbol;Acc:MGI:5663449]	1.95074	0.0377134
ENSMUSG00000039782	Cpeb2	cytoplasmic polyadenylation element binding protein 2 [Source:MGI Symbol;Acc:MGI:2442640]	1.94871	0.000153333
ENSMUSG00000039007	Cpq	carboxypeptidase Q [Source:MGI Symbol;Acc:MGI:1889205]	1.94455	0.00189791
ENSMUSG00000032719	Sbspon	somatomedin B and thrombospondin, type 1 domain containing [Source:MGI Symbol;Acc:MGI:2684952]	1.94161	9.2245e-05
ENSMUSG00000022150	Dab2	disabled 2, mitogen-responsive phosphoprotein [Source:MGI Symbol;Acc:MGI:109175]	1.93896	3.44174e-05
ENSMUSG00000105762	Gm43605	predicted gene 43605 [Source:MGI Symbol;Acc:MGI:5663742]	1.93716	0.0438313
ENSMUSG00000039934	Gsap	gamma-secretase activating protein [Source:MGI Symbol;Acc:MGI:2442259]	1.93572	0.00010947
ENSMUSG00000027900	Dram2	DNA-damage regulated autophagy modulator 2 [Source:MGI Symbol;Acc:MGI:1914421]	1.93258	2.37053e-05
ENSMUSG00000058897	Col25a1	collagen, type XXV, alpha 1 [Source:MGI Symbol;Acc:MGI:1924268]	1.9217	0.0142516
ENSMUSG00000033022	Cdo1	cysteine dioxygenase 1, cytosolic [Source:MGI Symbol;Acc:MGI:105925]	1.91841	0.0066052
ENSMUSG00000005125	Ndrg1	N-myc downstream regulated gene 1 [Source:MGI Symbol;Acc:MGI:1341799]	1.91369	0.00131788
ENSMUSG00000110246	C130073E24Rik	RIKEN cDNA C130073E24 gene [Source:MGI Symbol;Acc:MGI:2442759]	1.91036	2.52464e-05
ENSMUSG00000067279	Ppp1r3c	protein phosphatase 1, regulatory subunit 3C [Source:MGI Symbol;Acc:MGI:1858229]	1.90854	8.87821e-05
ENSMUSG00000029851	Tcaf2	TRPM8 channel-associated factor 2 [Source:MGI Symbol;Acc:MGI:2385258]	1.90596	0.00399101
ENSMUSG00000027820	Mme	membrane metallo endopeptidase [Source:MGI Symbol;Acc:MGI:97004]	1.90183	4.92542e-06
ENSMUSG00000005131	4930550C14Rik	RIKEN cDNA 4930550C14 gene [Source:MGI Symbol;Acc:MGI:1922561]	1.89858	0.0237231
ENSMUSG00000030287	Itpr2	inositol 1,4,5-triphosphate receptor 2 [Source:MGI Symbol;Acc:MGI:99418]	1.88864	3.46118e-05
ENSMUSG00000064373	Selenop	selenoprotein P [Source:MGI Symbol;Acc:MGI:894288]	1.8884	0.00058117
ENSMUSG00000025997	Ikzf2	IKAROS family zinc finger 2 [Source:MGI Symbol;Acc:MGI:1342541]	1.88457	1.83257e-07
ENSMUSG00000047037	Nipa1	non imprinted in Prader-Willi/Angelman syndrome 1 homolog (human) [Source:MGI Symbol;Acc:MGI:2442058]	1.87145	0.0430082
ENSMUSG00000106871	Gm3289	predicted gene 3289 [Source:MGI Symbol;Acc:MGI:3781467]	1.87038	0.0241423
ENSMUSG00000059974	Ntm	neurotrimin [Source:MGI Symbol;Acc:MGI:2446259]	1.86253	0.000225323
ENSMUSG00000071551	Akr1c19	aldo-keto reductase family 1, member C19 [Source:MGI Symbol;Acc:MGI:2653678]	1.86199	0.00170162
ENSMUSG00000061576	Dpp6	dipeptidylpeptidase 6 [Source:MGI Symbol;Acc:MGI:94921]	1.85645	1.16063e-06
ENSMUSG00000045725	Prr15	proline rich 15 [Source:MGI Symbol;Acc:MGI:1925254]	1.84908	0.0191342
ENSMUSG00000055044	Pdlim1	PDZ and LIM domain 1 (elfin) [Source:MGI Symbol;Acc:MGI:1860611]	1.84855	0.0440841
ENSMUSG00000111080	Gm20300	predicted gene, 20300 [Source:MGI Symbol;Acc:MGI:5012485]	1.84422	0.00170162
ENSMUSG00000037610	Kcnmb2	potassium large conductance calcium-activated channel, subfamily M, beta member 2 [Source:MGI Symbol;Acc:MGI:1919663]	1.8437	0.0311685
ENSMUSG00000019791	Hint3	histidine triad nucleotide binding protein 3 [Source:MGI Symbol;Acc:MGI:1914097]	1.83608	0.00185062
ENSMUSG00000030340	Scnn1a	sodium channel, nonvoltage-gated 1 alpha [Source:MGI Symbol;Acc:MGI:101782]	1.83277	0.0397537
ENSMUSG00000024431	Nr3c1	nuclear receptor subfamily 3, group C, member 1 [Source:MGI Symbol;Acc:MGI:95824]	1.82302	4.57148e-08
ENSMUSG00000030643	Rab30	RAB30, member RAS oncogene family [Source:MGI Symbol;Acc:MGI:1923235]	1.81595	1.18449e-05
ENSMUSG00000110185	Igip	IgA inducing protein [Source:MGI Symbol;Acc:MGI:1924271]	1.81476	0.000107815
ENSMUSG00000028337	Coro2a	coronin, actin binding protein 2A [Source:MGI Symbol;Acc:MGI:1345966]	1.81432	0.00364794
ENSMUSG00000045934	Mtmr11	myotubularin related protein 11 [Source:MGI Symbol;Acc:MGI:2652817]	1.81065	5.20569e-06
ENSMUSG00000098202	B830012L14Rik	RIKEN cDNA B830012L14 gene [Source:MGI Symbol;Acc:MGI:2443332]	1.80153	0.00159703
ENSMUSG00000091844	Gm8251	predicted gene 8251 [Source:MGI Symbol;Acc:MGI:3647616]	1.79972	0.020877
ENSMUSG00000026409	Pfkfb2	6-phosphofructo-2-kinase/fructose-2,6-biphosphatase 2 [Source:MGI Symbol;Acc:MGI:107815]	1.7985	0.00160525
ENSMUSG00000033863	Klf9	Kruppel-like factor 9 [Source:MGI Symbol;Acc:MGI:1333856]	1.7947	0.000564677
ENSMUSG00000026568	Mpc2	mitochondrial pyruvate carrier 2 [Source:MGI Symbol;Acc:MGI:1917706]	1.79068	2.87082e-05
ENSMUSG00000106443	Gm42702	predicted gene 42702 [Source:MGI Symbol;Acc:MGI:5662839]	1.79033	0.0183236
ENSMUSG00000020122	Egfr	epidermal growth factor receptor [Source:MGI Symbol;Acc:MGI:95294]	1.78218	0.000103684
ENSMUSG00000025855	Prkar1b	protein kinase, cAMP dependent regulatory, type I beta [Source:MGI Symbol;Acc:MGI:97759]	1.77558	0.0352737
ENSMUSG00000097451	Rian	RNA imprinted and accumulated in nucleus [Source:MGI Symbol;Acc:MGI:1922995]	1.77344	4.22128e-08
ENSMUSG00000105933	Gm43260	predicted gene 43260 [Source:MGI Symbol;Acc:MGI:5663397]	1.7685	0.00391005
ENSMUSG00000053580	Tanc2	tetratricopeptide repeat, ankyrin repeat and coiled-coil containing 2 [Source:MGI Symbol;Acc:MGI:2444121]	1.7652	6.29796e-10
ENSMUSG00000078502	Gm13212	predicted gene 13212 [Source:MGI Symbol;Acc:MGI:3651014]	1.75675	0.00958334
ENSMUSG00000112391	Gm48230	predicted gene, 48230 [Source:MGI Symbol;Acc:MGI:6097634]	1.75543	0.00633894
ENSMUSG00000050520	Cldn8	claudin 8 [Source:MGI Symbol;Acc:MGI:1859286]	1.74432	1.72977e-05
ENSMUSG00000107320	Gm42549	predicted gene 42549 [Source:MGI Symbol;Acc:MGI:5662686]	1.7376	0.000694531
ENSMUSG00000029735	Tpk1	thiamine pyrophosphokinase [Source:MGI Symbol;Acc:MGI:1352500]	1.7373	4.17242e-05
ENSMUSG00000097032	4930539J05Rik	RIKEN cDNA 4930539J05 gene [Source:MGI Symbol;Acc:MGI:1922477]	1.73452	0.00890044
ENSMUSG00000058589	Anks1b	ankyrin repeat and sterile alpha motif domain containing 1B [Source:MGI Symbol;Acc:MGI:1924781]	1.7327	3.76788e-07
ENSMUSG00000029669	Tspan12	tetraspanin 12 [Source:MGI Symbol;Acc:MGI:1889818]	1.72842	3.20649e-05
ENSMUSG00000036256	Igfbp7	insulin-like growth factor binding protein 7 [Source:MGI Symbol;Acc:MGI:1352480]	1.72571	0.00360247
ENSMUSG00000036214	Znrd1as	zinc ribbon domain containing 1, antisense [Source:MGI Symbol;Acc:MGI:1923666]	1.72563	0.0303504
ENSMUSG00000109394	A230057D06Rik	RIKEN cDNA A230057D06 gene [Source:MGI Symbol;Acc:MGI:2442922]	1.72561	0.0189306
ENSMUSG00000104583	Gm42701	predicted gene 42701 [Source:MGI Symbol;Acc:MGI:5662838]	1.71708	0.0109448
ENSMUSG00000028229	Rmdn1	regulator of microtubule dynamics 1 [Source:MGI Symbol;Acc:MGI:1913552]	1.71165	0.00109993
ENSMUSG00000000266	Mid2	midline 2 [Source:MGI Symbol;Acc:MGI:1344333]	1.70987	0.00225008
ENSMUSG00000016493	Cd46	CD46 antigen, complement regulatory protein [Source:MGI Symbol;Acc:MGI:1203290]	1.70875	0.034177
ENSMUSG00000027186	Elf5	E74-like factor 5 [Source:MGI Symbol;Acc:MGI:1335079]	1.69912	2.52464e-05
ENSMUSG00000005268	Prlr	prolactin receptor [Source:MGI Symbol;Acc:MGI:97763]	1.69734	0.043015
ENSMUSG00000041440	Gk5	glycerol kinase 5 (putative) [Source:MGI Symbol;Acc:MGI:2443336]	1.69595	7.22259e-05
ENSMUSG00000036292	Gramd1c	GRAM domain containing 1C [Source:MGI Symbol;Acc:MGI:2443024]	1.69351	0.00509714
ENSMUSG00000030873	Scnn1b	sodium channel, nonvoltage-gated 1 beta [Source:MGI Symbol;Acc:MGI:104696]	1.68607	0.00183108
ENSMUSG00000031021	Tmem9b	TMEM9 domain family, member B [Source:MGI Symbol;Acc:MGI:1915254]	1.68592	0.00395116
ENSMUSG00000054894	Dmac2l	distal membrane arm assembly complex 2 like [Source:MGI Symbol;Acc:MGI:1915305]	1.68414	0.0286591
ENSMUSG00000014704	Hoxa2	homeobox A2 [Source:MGI Symbol;Acc:MGI:96174]	1.67986	0.0483955
ENSMUSG00000025059	Gk	glycerol kinase [Source:MGI Symbol;Acc:MGI:106594]	1.679	0.00321974
ENSMUSG00000100826	Snhg14	small nucleolar RNA host gene 14 [Source:MGI Symbol;Acc:MGI:1289201]	1.67432	0.00189713
ENSMUSG00000020621	Rdh14	retinol dehydrogenase 14 (all-trans and 9-cis) [Source:MGI Symbol;Acc:MGI:1920402]	1.67336	0.0155509
ENSMUSG00000029335	Bmp3	bone morphogenetic protein 3 [Source:MGI Symbol;Acc:MGI:88179]	1.67283	0.00456682
ENSMUSG00000082361	Btc	betacellulin, epidermal growth factor family member [Source:MGI Symbol;Acc:MGI:99439]	1.67155	0.00625588
ENSMUSG00000086607	4930511M06Rik	RIKEN cDNA 4930511M06 gene [Source:MGI Symbol;Acc:MGI:1922334]	1.66845	0.0120407
ENSMUSG00000036298	Slc2a13	solute carrier family 2 (facilitated glucose transporter), member 13 [Source:MGI Symbol;Acc:MGI:2146030]	1.66641	0.00237309
ENSMUSG00000031712	Il15	interleukin 15 [Source:MGI Symbol;Acc:MGI:103014]	1.66079	0.0274778
ENSMUSG00000074093	Svip	small VCP/p97-interacting protein [Source:MGI Symbol;Acc:MGI:1922994]	1.65721	0.000313258
ENSMUSG00000072575	Eddm3b	epididymal protein 3B [Source:MGI Symbol;Acc:MGI:2684921]	1.65379	1.28666e-06
ENSMUSG00000020300	Cpeb4	cytoplasmic polyadenylation element binding protein 4 [Source:MGI Symbol;Acc:MGI:1914829]	1.65108	0.00613692
ENSMUSG00000016150	Tenm1	teneurin transmembrane protein 1 [Source:MGI Symbol;Acc:MGI:1345185]	1.64008	0.00420752
ENSMUSG00000020542	Myocd	myocardin [Source:MGI Symbol;Acc:MGI:2137495]	1.63689	0.0188392
ENSMUSG00000050447	Lypd6	LY6/PLAUR domain containing 6 [Source:MGI Symbol;Acc:MGI:2443848]	1.63446	5.12104e-05
ENSMUSG00000039770	Ypel5	yippee like 5 [Source:MGI Symbol;Acc:MGI:1916937]	1.63422	0.0010519
ENSMUSG00000114172	Gm36298	predicted gene, 36298 [Source:MGI Symbol;Acc:MGI:5595457]	1.63369	0.0092788
ENSMUSG00000104324	Gm37320	predicted gene, 37320 [Source:MGI Symbol;Acc:MGI:5610548]	1.6323	0.00276216
ENSMUSG00000023942	Slc29a1	solute carrier family 29 (nucleoside transporters), member 1 [Source:MGI Symbol;Acc:MGI:1927073]	1.63091	0.0151605
ENSMUSG00000005686	Ampd3	adenosine monophosphate deaminase 3 [Source:MGI Symbol;Acc:MGI:1096344]	1.63017	0.00182279
ENSMUSG00000044349	Snhg11	small nucleolar RNA host gene 11 [Source:MGI Symbol;Acc:MGI:2441845]	1.6261	1.01548e-05
ENSMUSG00000040855	Reps2	RALBP1 associated Eps domain containing protein 2 [Source:MGI Symbol;Acc:MGI:2663511]	1.62458	0.000719955
ENSMUSG00000012350	Ehf	ets homologous factor [Source:MGI Symbol;Acc:MGI:1270840]	1.6233	0.00108453
ENSMUSG00000106432	Gm43259	predicted gene 43259 [Source:MGI Symbol;Acc:MGI:5663396]	1.58578	0.00823966
ENSMUSG00000019998	Stx7	syntaxin 7 [Source:MGI Symbol;Acc:MGI:1858210]	1.58287	1.86883e-06
ENSMUSG00000029571	Tmem106b	transmembrane protein 106B [Source:MGI Symbol;Acc:MGI:1919150]	1.57988	0.000202847
ENSMUSG00000037709	Fam13a	family with sequence similarity 13, member A [Source:MGI Symbol;Acc:MGI:1889842]	1.5795	0.00092562
ENSMUSG00000038602	Slc35f1	solute carrier family 35, member F1 [Source:MGI Symbol;Acc:MGI:2139810]	1.57894	0.0295375
ENSMUSG00000026640	Plxna2	plexin A2 [Source:MGI Symbol;Acc:MGI:107684]	1.57511	2.45828e-06
ENSMUSG00000047996	Prrg1	proline rich Gla (G-carboxyglutamic acid) 1 [Source:MGI Symbol;Acc:MGI:1917364]	1.57461	0.00697473
ENSMUSG00000028776	Tinagl1	tubulointerstitial nephritis antigen-like 1 [Source:MGI Symbol;Acc:MGI:2137617]	1.57408	0.0427366
ENSMUSG00000034755	Pcdh11x	protocadherin 11 X-linked [Source:MGI Symbol;Acc:MGI:2442849]	1.573	0.0142516
ENSMUSG00000039239	Tgfb2	transforming growth factor, beta 2 [Source:MGI Symbol;Acc:MGI:98726]	1.56632	0.0237044
ENSMUSG00000020521	Rnft1	ring finger protein, transmembrane 1 [Source:MGI Symbol;Acc:MGI:1924142]	1.56481	0.00986321
ENSMUSG00000031285	Dcx	doublecortin [Source:MGI Symbol;Acc:MGI:1277171]	1.56247	7.03589e-05
ENSMUSG00000022270	Retreg1	reticulophagy regulator 1 [Source:MGI Symbol;Acc:MGI:1913520]	1.559	0.00402041
ENSMUSG00000071181	3830408C21Rik	RIKEN cDNA 3830408C21 gene [Source:MGI Symbol;Acc:MGI:1917940]	1.55726	0.0497152
ENSMUSG00000051000	Fam160a1	family with sequence similarity 160, member A1 [Source:MGI Symbol;Acc:MGI:2444746]	1.55694	0.000997104
ENSMUSG00000032332	Col12a1	collagen, type XII, alpha 1 [Source:MGI Symbol;Acc:MGI:88448]	1.55458	0.0132784
ENSMUSG00000074622	Mafb	v-maf musculoaponeurotic fibrosarcoma oncogene family, protein B (avian) [Source:MGI Symbol;Acc:MGI:104555]	1.55351	0.0282107
ENSMUSG00000004044	Cavin1	caveolae associated 1 [Source:MGI Symbol;Acc:MGI:1277968]	1.55135	0.0232008
ENSMUSG00000031255	Sytl4	synaptotagmin-like 4 [Source:MGI Symbol;Acc:MGI:1351606]	1.55036	0.00395116
ENSMUSG00000069833	Ahnak	AHNAK nucleoprotein (desmoyokin) [Source:MGI Symbol;Acc:MGI:1316648]	1.54845	6.29796e-10
ENSMUSG00000056019	Zfp709	zinc finger protein 709 [Source:MGI Symbol;Acc:MGI:2384299]	1.54837	0.000875789
ENSMUSG00000000948	Gm38393	predicted gene, 38393 [Source:MGI Symbol;Acc:MGI:5613898]	1.54774	0.0221829
ENSMUSG00000073664	Nbeal1	neurobeachin like 1 [Source:MGI Symbol;Acc:MGI:2444343]	1.54691	0.000486272
ENSMUSG00000051341	Zfp52	zinc finger protein 52 [Source:MGI Symbol;Acc:MGI:99199]	1.54322	0.00651601
ENSMUSG00000020189	Osbpl8	oxysterol binding protein-like 8 [Source:MGI Symbol;Acc:MGI:2443807]	1.5408	0.00327571
ENSMUSG00000049119	Fam110b	family with sequence similarity 110, member B [Source:MGI Symbol;Acc:MGI:1916593]	1.53981	5.61424e-05
ENSMUSG00000028273	Pdlim5	PDZ and LIM domain 5 [Source:MGI Symbol;Acc:MGI:1927489]	1.5396	6.95509e-05
ENSMUSG00000019990	Pde7b	phosphodiesterase 7B [Source:MGI Symbol;Acc:MGI:1352752]	1.53769	1.8051e-05
ENSMUSG00000030772	Dkk3	dickkopf WNT signaling pathway inhibitor 3 [Source:MGI Symbol;Acc:MGI:1354952]	1.53697	0.00210305
ENSMUSG00000052539	Magi3	membrane associated guanylate kinase, WW and PDZ domain containing 3 [Source:MGI Symbol;Acc:MGI:1923484]	1.53516	9.39723e-11
ENSMUSG00000028173	Wls	wntless WNT ligand secretion mediator [Source:MGI Symbol;Acc:MGI:1915401]	1.52818	1.34091e-06
ENSMUSG00000049252	Lrp1b	low density lipoprotein-related protein 1B [Source:MGI Symbol;Acc:MGI:2151136]	1.5263	0.00143645
ENSMUSG00000068748	Ptprz1	protein tyrosine phosphatase, receptor type Z, polypeptide 1 [Source:MGI Symbol;Acc:MGI:97816]	1.52504	9.80707e-05
ENSMUSG00000026576	Atp1b1	ATPase, Na+/K+ transporting, beta 1 polypeptide [Source:MGI Symbol;Acc:MGI:88108]	1.52502	2.90104e-09
ENSMUSG00000005802	Slc30a4	solute carrier family 30 (zinc transporter), member 4 [Source:MGI Symbol;Acc:MGI:1345282]	1.52475	0.000538949
ENSMUSG00000051098	Mblac2	metallo-beta-lactamase domain containing 2 [Source:MGI Symbol;Acc:MGI:1920102]	1.52354	0.00313789
ENSMUSG00000025766	D3Ertd751e	DNA segment, Chr 3, ERATO Doi 751, expressed [Source:MGI Symbol;Acc:MGI:1289213]	1.51873	8.46704e-05
ENSMUSG00000114617	Gm48766	predicted gene, 48766 [Source:MGI Symbol;Acc:MGI:6098453]	1.51498	0.00625588
ENSMUSG00000026638	Irf6	interferon regulatory factor 6 [Source:MGI Symbol;Acc:MGI:1859211]	1.51377	3.91273e-07
ENSMUSG00000047446	Arl4a	ADP-ribosylation factor-like 4A [Source:MGI Symbol;Acc:MGI:99437]	1.51321	0.00226314
ENSMUSG00000027993	Trim2	tripartite motif-containing 2 [Source:MGI Symbol;Acc:MGI:1933163]	1.51307	2.90104e-09
ENSMUSG00000024900	Cpt1a	carnitine palmitoyltransferase 1a, liver [Source:MGI Symbol;Acc:MGI:1098296]	1.51214	0.00361405
ENSMUSG00000028289	Epha7	Eph receptor A7 [Source:MGI Symbol;Acc:MGI:95276]	1.51113	8.26155e-06
ENSMUSG00000034858	Fam214a	family with sequence similarity 214, member A [Source:MGI Symbol;Acc:MGI:2387648]	1.51067	0.000311076
ENSMUSG00000031438	Rnf128	ring finger protein 128 [Source:MGI Symbol;Acc:MGI:1914139]	1.50993	0.000591977
ENSMUSG00000053897	Slc39a8	solute carrier family 39 (metal ion transporter), member 8 [Source:MGI Symbol;Acc:MGI:1914797]	1.50919	8.32458e-05
ENSMUSG00000074415	Mir100hg	Mir100 Mirlet7a-2 Mir125b-1 cluster host gene [Source:MGI Symbol;Acc:MGI:1920394]	1.50842	0.000598665
ENSMUSG00000027907	S100a11	S100 calcium binding protein A11 [Source:MGI Symbol;Acc:MGI:1338798]	1.50784	5.20569e-06
ENSMUSG00000024331	Dsc2	desmocollin 2 [Source:MGI Symbol;Acc:MGI:103221]	1.50671	0.000104964
ENSMUSG00000033788	Dysf	dysferlin [Source:MGI Symbol;Acc:MGI:1349385]	1.50389	0.0031751
ENSMUSG00000031636	Pdlim3	PDZ and LIM domain 3 [Source:MGI Symbol;Acc:MGI:1859274]	1.50075	0.0333798
ENSMUSG00000103706	6820402A03Rik	RIKEN cDNA 6820402A03 gene [Source:MGI Symbol;Acc:MGI:1922992]	1.4989	0.0353371
ENSMUSG00000004347	Pde1c	phosphodiesterase 1C [Source:MGI Symbol;Acc:MGI:108413]	1.49386	0.0055745
ENSMUSG00000004843	Chmp2b	charged multivesicular body protein 2B [Source:MGI Symbol;Acc:MGI:1916192]	1.49351	2.26294e-07
ENSMUSG00000033111	3830406C13Rik	RIKEN cDNA 3830406C13 gene [Source:MGI Symbol;Acc:MGI:1917937]	1.48985	0.00271627
ENSMUSG00000064368	mt-Nd6	mitochondrially encoded NADH dehydrogenase 6 [Source:MGI Symbol;Acc:MGI:102495]	1.48837	0.0124075
ENSMUSG00000054640	Slc8a1	solute carrier family 8 (sodium/calcium exchanger), member 1 [Source:MGI Symbol;Acc:MGI:107956]	1.48827	8.36128e-07
ENSMUSG00000052854	Nrk	Nik related kinase [Source:MGI Symbol;Acc:MGI:1351326]	1.47967	0.00345791
ENSMUSG00000041757	Plekha6	pleckstrin homology domain containing, family A member 6 [Source:MGI Symbol;Acc:MGI:2388662]	1.47889	0.000699878
ENSMUSG00000103343	Gm37052	predicted gene, 37052 [Source:MGI Symbol;Acc:MGI:5610280]	1.47802	0.0352254
ENSMUSG00000056215	Lrguk	leucine-rich repeats and guanylate kinase domain containing [Source:MGI Symbol;Acc:MGI:1921604]	1.46962	0.00644198
ENSMUSG00000021268	Meg3	maternally expressed 3 [Source:MGI Symbol;Acc:MGI:1202886]	1.46617	1.33091e-07
ENSMUSG00000019256	Ahr	aryl-hydrocarbon receptor [Source:MGI Symbol;Acc:MGI:105043]	1.46587	0.00928327
ENSMUSG00000053552	Ebf4	early B cell factor 4 [Source:MGI Symbol;Acc:MGI:2385972]	1.46392	0.023874
ENSMUSG00000022309	Angpt1	angiopoietin 1 [Source:MGI Symbol;Acc:MGI:108448]	1.46385	0.000650648
ENSMUSG00000029369	Afm	afamin [Source:MGI Symbol;Acc:MGI:2429409]	1.46144	0.0112805
ENSMUSG00000023067	Cdkn1a	cyclin-dependent kinase inhibitor 1A (P21) [Source:MGI Symbol;Acc:MGI:104556]	1.45968	0.000194059
ENSMUSG00000109363	Gm44668	predicted gene 44668 [Source:MGI Symbol;Acc:MGI:5753244]	1.45718	0.0333776
ENSMUSG00000060002	Chpt1	choline phosphotransferase 1 [Source:MGI Symbol;Acc:MGI:2384841]	1.45421	0.000157903
ENSMUSG00000057143	Trim12c	tripartite motif-containing 12C [Source:MGI Symbol;Acc:MGI:4821183]	1.45386	0.000115963
ENSMUSG00000029622	Arpc1b	actin related protein 2/3 complex, subunit 1B [Source:MGI Symbol;Acc:MGI:1343142]	1.45187	0.0189972
ENSMUSG00000114193	Gm48139	predicted gene, 48139 [Source:MGI Symbol;Acc:MGI:6097504]	1.45006	0.0100463
ENSMUSG00000022636	Alcam	activated leukocyte cell adhesion molecule [Source:MGI Symbol;Acc:MGI:1313266]	1.4456	2.04926e-05
ENSMUSG00000038296	Galnt18	polypeptide N-acetylgalactosaminyltransferase 18 [Source:MGI Symbol;Acc:MGI:2446239]	1.44492	0.0182315
ENSMUSG00000022464	Slc38a4	solute carrier family 38, member 4 [Source:MGI Symbol;Acc:MGI:1916604]	1.44159	6.29796e-10
ENSMUSG00000007613	Tgfbr1	transforming growth factor, beta receptor I [Source:MGI Symbol;Acc:MGI:98728]	1.43834	3.01418e-05
ENSMUSG00000028698	Pik3r3	phosphoinositide-3-kinase regulatory subunit 3 [Source:MGI Symbol;Acc:MGI:109277]	1.43543	3.95944e-05
ENSMUSG00000026721	Rabgap1l	RAB GTPase activating protein 1-like [Source:MGI Symbol;Acc:MGI:1352507]	1.4309	0.0146652
ENSMUSG00000040389	Wdr47	WD repeat domain 47 [Source:MGI Symbol;Acc:MGI:2139593]	1.43046	0.00195552
ENSMUSG00000029413	Naaa	N-acylethanolamine acid amidase [Source:MGI Symbol;Acc:MGI:1914361]	1.43037	0.034636
ENSMUSG00000063889	Crem	cAMP responsive element modulator [Source:MGI Symbol;Acc:MGI:88495]	1.42947	0.000870409
ENSMUSG00000049411	Tmem241	transmembrane protein 241 [Source:MGI Symbol;Acc:MGI:2442435]	1.42799	0.00228764
ENSMUSG00000038415	Foxq1	forkhead box Q1 [Source:MGI Symbol;Acc:MGI:1298228]	1.42632	0.000187724
ENSMUSG00000090000	Ier3ip1	immediate early response 3 interacting protein 1 [Source:MGI Symbol;Acc:MGI:1913441]	1.42611	0.00565872
ENSMUSG00000117628	Gm50012	predicted gene, 50012 [Source:MGI Symbol;Acc:MGI:6275301]	1.42321	0.012112
ENSMUSG00000029167	Ppargc1a	peroxisome proliferative activated receptor, gamma, coactivator 1 alpha [Source:MGI Symbol;Acc:MGI:1342774]	1.41646	0.000106549
ENSMUSG00000033308	Dpyd	dihydropyrimidine dehydrogenase [Source:MGI Symbol;Acc:MGI:2139667]	1.416	0.0212937
ENSMUSG00000102657	Gm37899	predicted gene, 37899 [Source:MGI Symbol;Acc:MGI:5611127]	1.41537	0.0347516
ENSMUSG00000074733	Zfp950	zinc finger protein 950 [Source:MGI Symbol;Acc:MGI:2652824]	1.41451	0.00253403
ENSMUSG00000031337	Mtm1	X-linked myotubular myopathy gene 1 [Source:MGI Symbol;Acc:MGI:1099452]	1.41423	0.0283575
ENSMUSG00000057614	Gnai1	guanine nucleotide binding protein (G protein), alpha inhibiting 1 [Source:MGI Symbol;Acc:MGI:95771]	1.41322	0.00245805
ENSMUSG00000042510	AA986860	expressed sequence AA986860 [Source:MGI Symbol;Acc:MGI:2138143]	1.41052	0.036069
ENSMUSG00000022686	B3gnt5	UDP-GlcNAc:betaGal beta-1,3-N-acetylglucosaminyltransferase 5 [Source:MGI Symbol;Acc:MGI:2137302]	1.41028	0.00427515
ENSMUSG00000052914	Cyp2j6	cytochrome P450, family 2, subfamily j, polypeptide 6 [Source:MGI Symbol;Acc:MGI:1270148]	1.40649	6.59659e-06
ENSMUSG00000025937	Lactb2	lactamase, beta 2 [Source:MGI Symbol;Acc:MGI:2442551]	1.40606	0.00115659
ENSMUSG00000035158	Mitf	melanogenesis associated transcription factor [Source:MGI Symbol;Acc:MGI:104554]	1.40601	0.0493536
ENSMUSG00000037999	Arap2	ArfGAP with RhoGAP domain, ankyrin repeat and PH domain 2 [Source:MGI Symbol;Acc:MGI:2684416]	1.40018	0.0316773
ENSMUSG00000002881	Nab1	Ngfi-A binding protein 1 [Source:MGI Symbol;Acc:MGI:107564]	1.39819	0.00827023
ENSMUSG00000043629	1700019D03Rik	RIKEN cDNA 1700019D03 gene [Source:MGI Symbol;Acc:MGI:1914330]	1.39744	0.00172162
ENSMUSG00000032854	Ugt8a	UDP galactosyltransferase 8A [Source:MGI Symbol;Acc:MGI:109522]	1.39691	0.00178235
ENSMUSG00000021510	Zfp729a	zinc finger protein 729a [Source:MGI Symbol;Acc:MGI:3036250]	1.39255	0.0010519
ENSMUSG00000034435	Tmem30b	transmembrane protein 30B [Source:MGI Symbol;Acc:MGI:2442082]	1.39157	8.78366e-05
ENSMUSG00000074136	4930513N10Rik	RIKEN cDNA 4930513N10 gene [Source:MGI Symbol;Acc:MGI:2443064]	1.3887	0.0258343
ENSMUSG00000049176	Frmpd4	FERM and PDZ domain containing 4 [Source:MGI Symbol;Acc:MGI:3042378]	1.38845	0.00095981
ENSMUSG00000092341	Malat1	metastasis associated lung adenocarcinoma transcript 1 (non-coding RNA) [Source:MGI Symbol;Acc:MGI:1919539]	1.38757	2.69262e-05
ENSMUSG00000022935	Grik1	glutamate receptor, ionotropic, kainate 1 [Source:MGI Symbol;Acc:MGI:95814]	1.38644	0.0213596
ENSMUSG00000000078	Klf6	Kruppel-like factor 6 [Source:MGI Symbol;Acc:MGI:1346318]	1.37439	0.00904087
ENSMUSG00000037355	Uvssa	UV stimulated scaffold protein A [Source:MGI Symbol;Acc:MGI:1918351]	1.37419	9.71791e-05
ENSMUSG00000042851	Zc3h6	zinc finger CCCH type containing 6 [Source:MGI Symbol;Acc:MGI:1926001]	1.37389	0.00258004
ENSMUSG00000039529	Atp8b1	ATPase, class I, type 8B, member 1 [Source:MGI Symbol;Acc:MGI:1859665]	1.36493	6.92793e-06
ENSMUSG00000026103	Gls	glutaminase [Source:MGI Symbol;Acc:MGI:95752]	1.3642	0.00507894
ENSMUSG00000090919	Pabpc4l	poly(A) binding protein, cytoplasmic 4-like [Source:MGI Symbol;Acc:MGI:3643087]	1.35783	0.00402041
ENSMUSG00000028158	Mttp	microsomal triglyceride transfer protein [Source:MGI Symbol;Acc:MGI:106926]	1.35459	0.0360217
ENSMUSG00000105936	Gm43544	predicted gene 43544 [Source:MGI Symbol;Acc:MGI:5663681]	1.34704	0.0283434
ENSMUSG00000031007	Atp6ap2	ATPase, H+ transporting, lysosomal accessory protein 2 [Source:MGI Symbol;Acc:MGI:1917745]	1.34666	0.000537143
ENSMUSG00000034981	Parm1	prostate androgen-regulated mucin-like protein 1 [Source:MGI Symbol;Acc:MGI:2443349]	1.34588	3.43487e-07
ENSMUSG00000005148	Klf5	Kruppel-like factor 5 [Source:MGI Symbol;Acc:MGI:1338056]	1.34346	0.000538949
ENSMUSG00000034647	Ankrd12	ankyrin repeat domain 12 [Source:MGI Symbol;Acc:MGI:1914357]	1.33747	0.000202847
ENSMUSG00000022788	Fgd4	FYVE, RhoGEF and PH domain containing 4 [Source:MGI Symbol;Acc:MGI:2183747]	1.33596	0.00294118
ENSMUSG00000036502	Tmem255a	transmembrane protein 255A [Source:MGI Symbol;Acc:MGI:3045722]	1.33147	0.0372494
ENSMUSG00000055737	Ghr	growth hormone receptor [Source:MGI Symbol;Acc:MGI:95708]	1.33122	0.00214443
ENSMUSG00000027375	Mal	myelin and lymphocyte protein, T cell differentiation protein [Source:MGI Symbol;Acc:MGI:892970]	1.32956	2.14169e-07
ENSMUSG00000051397	Tacstd2	tumor-associated calcium signal transducer 2 [Source:MGI Symbol;Acc:MGI:1861606]	1.32688	3.16309e-05
ENSMUSG00000029838	Ptn	pleiotrophin [Source:MGI Symbol;Acc:MGI:97804]	1.32673	0.0183236
ENSMUSG00000003847	Nfat5	nuclear factor of activated T cells 5 [Source:MGI Symbol;Acc:MGI:1859333]	1.32616	2.46822e-06
ENSMUSG00000048249	Crebrf	CREB3 regulatory factor [Source:MGI Symbol;Acc:MGI:1924378]	1.32551	0.00382988
ENSMUSG00000044501	Zfp758	zinc finger protein 758 [Source:MGI Symbol;Acc:MGI:2385044]	1.32181	0.0232008
ENSMUSG00000064343	mt-Tq	mitochondrially encoded tRNA glutamine [Source:MGI Symbol;Acc:MGI:102477]	1.31887	0.0315932
ENSMUSG00000022180	Slc7a8	solute carrier family 7 (cationic amino acid transporter, y+ system), member 8 [Source:MGI Symbol;Acc:MGI:1355323]	1.31827	8.66093e-06
ENSMUSG00000112280	A830082N09Rik	RIKEN cDNA A830082N09 gene [Source:MGI Symbol;Acc:MGI:3041184]	1.31705	0.0241423
ENSMUSG00000022105	Rb1	RB transcriptional corepressor 1 [Source:MGI Symbol;Acc:MGI:97874]	1.31359	0.000599459
ENSMUSG00000048503	Tmem136	transmembrane protein 136 [Source:MGI Symbol;Acc:MGI:2685030]	1.30799	0.00524358
ENSMUSG00000073062	Zxdb	zinc finger, X-linked, duplicated B [Source:MGI Symbol;Acc:MGI:3694898]	1.30676	0.0385429
ENSMUSG00000009647	Mcu	mitochondrial calcium uniporter [Source:MGI Symbol;Acc:MGI:3026965]	1.30649	0.000803742
ENSMUSG00000026971	Itgb6	integrin beta 6 [Source:MGI Symbol;Acc:MGI:96615]	1.30563	9.71791e-05
ENSMUSG00000020098	Pcbd1	pterin 4 alpha carbinolamine dehydratase/dimerization cofactor of hepatocyte nuclear factor 1 alpha (TCF1) 1 [Source:MGI Symbol;Acc:MGI:94873]	1.30419	0.00867447
ENSMUSG00000020319	Wdpcp	WD repeat containing planar cell polarity effector [Source:MGI Symbol;Acc:MGI:2144467]	1.30307	0.00871273
ENSMUSG00000060090	Rp2	retinitis pigmentosa 2 homolog [Source:MGI Symbol;Acc:MGI:1277953]	1.30302	0.0017287
ENSMUSG00000016534	Lamp2	lysosomal-associated membrane protein 2 [Source:MGI Symbol;Acc:MGI:96748]	1.30292	0.00126165
ENSMUSG00000063297	Luzp2	leucine zipper protein 2 [Source:MGI Symbol;Acc:MGI:1889615]	1.3028	0.0215931
ENSMUSG00000028383	Hsdl2	hydroxysteroid dehydrogenase like 2 [Source:MGI Symbol;Acc:MGI:1919729]	1.3026	0.0049612
ENSMUSG00000054619	Mettl7a1	methyltransferase like 7A1 [Source:MGI Symbol;Acc:MGI:1916523]	1.29044	0.0438795
ENSMUSG00000022261	Sdc2	syndecan 2 [Source:MGI Symbol;Acc:MGI:1349165]	1.28779	0.000842541
ENSMUSG00000020641	Rsad2	radical S-adenosyl methionine domain containing 2 [Source:MGI Symbol;Acc:MGI:1929628]	1.28513	0.0393417
ENSMUSG00000034613	Ppm1h	protein phosphatase 1H (PP2C domain containing) [Source:MGI Symbol;Acc:MGI:2442087]	1.28475	9.80707e-05
ENSMUSG00000026781	Acbd5	acyl-Coenzyme A binding domain containing 5 [Source:MGI Symbol;Acc:MGI:1921409]	1.28472	0.00196541
ENSMUSG00000039601	Rcan2	regulator of calcineurin 2 [Source:MGI Symbol;Acc:MGI:1858219]	1.28463	0.0139346
ENSMUSG00000112302	Gm48226	predicted gene, 48226 [Source:MGI Symbol;Acc:MGI:6097627]	1.28255	0.0360217
ENSMUSG00000041417	Pik3r1	phosphoinositide-3-kinase regulatory subunit 1 [Source:MGI Symbol;Acc:MGI:97583]	1.28176	9.68963e-06
ENSMUSG00000039542	Ncam1	neural cell adhesion molecule 1 [Source:MGI Symbol;Acc:MGI:97281]	1.28129	4.57148e-08
ENSMUSG00000021809	Nudt13	nudix (nucleoside diphosphate linked moiety X)-type motif 13 [Source:MGI Symbol;Acc:MGI:1914975]	1.28033	0.0396093
ENSMUSG00000015653	Steap2	six transmembrane epithelial antigen of prostate 2 [Source:MGI Symbol;Acc:MGI:1921301]	1.27901	0.00422134
ENSMUSG00000034780	B3galt1	UDP-Gal:betaGlcNAc beta 1,3-galactosyltransferase, polypeptide 1 [Source:MGI Symbol;Acc:MGI:1349403]	1.27757	0.0419926
ENSMUSG00000042770	Hebp1	heme binding protein 1 [Source:MGI Symbol;Acc:MGI:1333880]	1.27659	0.00982606
ENSMUSG00000096433	Zfp994	zinc finger protein 994 [Source:MGI Symbol;Acc:MGI:3643318]	1.27632	0.0197752
ENSMUSG00000035517	Tdrd7	tudor domain containing 7 [Source:MGI Symbol;Acc:MGI:2140279]	1.27174	0.0440841
ENSMUSG00000051978	Erich1	glutamate rich 1 [Source:MGI Symbol;Acc:MGI:3588201]	1.26857	0.0386405
ENSMUSG00000111375	Btbd8	BTB (POZ) domain containing 8 [Source:MGI Symbol;Acc:MGI:3646208]	1.2672	0.0293716
ENSMUSG00000087365	C430049B03Rik	RIKEN cDNA C430049B03 gene [Source:MGI Symbol;Acc:MGI:1924903]	1.26535	0.0482407
ENSMUSG00000055480	Zfp458	zinc finger protein 458 [Source:MGI Symbol;Acc:MGI:3040691]	1.26401	0.00904087
ENSMUSG00000042228	Lyn	LYN proto-oncogene, Src family tyrosine kinase [Source:MGI Symbol;Acc:MGI:96892]	1.26393	0.0268452
ENSMUSG00000037747	Phyhipl	phytanoyl-CoA hydroxylase interacting protein-like [Source:MGI Symbol;Acc:MGI:1918161]	1.26189	0.00848483
ENSMUSG00000026664	Phyh	phytanoyl-CoA hydroxylase [Source:MGI Symbol;Acc:MGI:891978]	1.25633	0.0216665
ENSMUSG00000052727	Map1b	microtubule-associated protein 1B [Source:MGI Symbol;Acc:MGI:1306778]	1.25609	0.00013155
ENSMUSG00000038702	Dsel	dermatan sulfate epimerase-like [Source:MGI Symbol;Acc:MGI:2442948]	1.25567	0.00301798
ENSMUSG00000000385	Tmprss2	transmembrane protease, serine 2 [Source:MGI Symbol;Acc:MGI:1354381]	1.25556	1.54685e-05
ENSMUSG00000009030	Pdcl	phosducin-like [Source:MGI Symbol;Acc:MGI:1914716]	1.25209	0.0341054
ENSMUSG00000040219	Ttc12	tetratricopeptide repeat domain 12 [Source:MGI Symbol;Acc:MGI:2444588]	1.25179	0.0483955
ENSMUSG00000026888	Grb14	growth factor receptor bound protein 14 [Source:MGI Symbol;Acc:MGI:1355324]	1.25147	0.000503199
ENSMUSG00000035840	Lysmd3	LysM, putative peptidoglycan-binding, domain containing 3 [Source:MGI Symbol;Acc:MGI:1915906]	1.24755	0.0478682
ENSMUSG00000025856	Pdgfa	platelet derived growth factor, alpha [Source:MGI Symbol;Acc:MGI:97527]	1.24342	0.000327685
ENSMUSG00000027130	Slc12a6	solute carrier family 12, member 6 [Source:MGI Symbol;Acc:MGI:2135960]	1.24341	0.00833349
ENSMUSG00000036769	Wdr44	WD repeat domain 44 [Source:MGI Symbol;Acc:MGI:1919654]	1.24315	0.0252603
ENSMUSG00000037419	Endod1	endonuclease domain containing 1 [Source:MGI Symbol;Acc:MGI:1919196]	1.24151	0.000154103
ENSMUSG00000027559	Car3	carbonic anhydrase 3 [Source:MGI Symbol;Acc:MGI:88270]	1.23952	0.0306783
ENSMUSG00000059182	Skap2	src family associated phosphoprotein 2 [Source:MGI Symbol;Acc:MGI:1889206]	1.23692	0.00272314
ENSMUSG00000030562	Nox4	NADPH oxidase 4 [Source:MGI Symbol;Acc:MGI:1354184]	1.23607	0.00464914
ENSMUSG00000036461	Elf1	E74-like factor 1 [Source:MGI Symbol;Acc:MGI:107180]	1.23579	0.000531993
ENSMUSG00000031647	Mfap3l	microfibrillar-associated protein 3-like [Source:MGI Symbol;Acc:MGI:1918556]	1.23426	0.000355462
ENSMUSG00000018593	Sparc	secreted acidic cysteine rich glycoprotein [Source:MGI Symbol;Acc:MGI:98373]	1.23359	5.6093e-06
ENSMUSG00000027309	4930402H24Rik	RIKEN cDNA 4930402H24 gene [Source:MGI Symbol;Acc:MGI:1923029]	1.23055	1.74369e-06
ENSMUSG00000024130	Abca3	ATP-binding cassette, sub-family A (ABC1), member 3 [Source:MGI Symbol;Acc:MGI:1351617]	1.22864	0.0109503
ENSMUSG00000102758	Naaladl2	N-acetylated alpha-linked acidic dipeptidase-like 2 [Source:MGI Symbol;Acc:MGI:2685867]	1.22844	0.0307763
ENSMUSG00000021238	Aldh6a1	aldehyde dehydrogenase family 6, subfamily A1 [Source:MGI Symbol;Acc:MGI:1915077]	1.2284	0.046063
ENSMUSG00000026893	Gca	grancalcin [Source:MGI Symbol;Acc:MGI:1918521]	1.22581	0.00870584
ENSMUSG00000027692	Tnik	TRAF2 and NCK interacting kinase [Source:MGI Symbol;Acc:MGI:1916264]	1.22306	0.0295375
ENSMUSG00000024766	Lipo3	lipase, member O3 [Source:MGI Symbol;Acc:MGI:2147592]	1.22261	0.0450646
ENSMUSG00000019866	Crybg1	crystallin beta-gamma domain containing 1 [Source:MGI Symbol;Acc:MGI:109544]	1.222	0.000321284
ENSMUSG00000031548	Sfrp1	secreted frizzled-related protein 1 [Source:MGI Symbol;Acc:MGI:892014]	1.21928	0.00628986
ENSMUSG00000042444	Mindy2	MINDY lysine 48 deubiquitinase 2 [Source:MGI Symbol;Acc:MGI:2443086]	1.21699	0.000350433
ENSMUSG00000073987	Ggh	gamma-glutamyl hydrolase [Source:MGI Symbol;Acc:MGI:1329035]	1.21544	0.0186715
ENSMUSG00000031402	Mpp1	membrane protein, palmitoylated [Source:MGI Symbol;Acc:MGI:105941]	1.21401	0.0284843
ENSMUSG00000028035	Dnajb4	DnaJ heat shock protein family (Hsp40) member B4 [Source:MGI Symbol;Acc:MGI:1914285]	1.21373	0.00539498
ENSMUSG00000023039	Krt7	keratin 7 [Source:MGI Symbol;Acc:MGI:96704]	1.20999	0.04423
ENSMUSG00000004267	Eno2	enolase 2, gamma neuronal [Source:MGI Symbol;Acc:MGI:95394]	1.20676	0.0472891
ENSMUSG00000104632	Gm42909	predicted gene 42909 [Source:MGI Symbol;Acc:MGI:5663046]	1.20606	0.0355227
ENSMUSG00000032373	Car12	carbonic anhydrase 12 [Source:MGI Symbol;Acc:MGI:1923709]	1.19927	0.00202212
ENSMUSG00000021987	Mtmr6	myotubularin related protein 6 [Source:MGI Symbol;Acc:MGI:2145637]	1.19741	0.000489781
ENSMUSG00000035000	Dpp4	dipeptidylpeptidase 4 [Source:MGI Symbol;Acc:MGI:94919]	1.19707	6.27511e-05
ENSMUSG00000027997	Casp6	caspase 6 [Source:MGI Symbol;Acc:MGI:1312921]	1.19457	0.00644198
ENSMUSG00000054737	Zfp182	zinc finger protein 182 [Source:MGI Symbol;Acc:MGI:2442220]	1.19305	0.00958334
ENSMUSG00000021025	Nfkbia	nuclear factor of kappa light polypeptide gene enhancer in B cells inhibitor, alpha [Source:MGI Symbol;Acc:MGI:104741]	1.19215	0.00139176
ENSMUSG00000000560	Gabra2	gamma-aminobutyric acid (GABA) A receptor, subunit alpha 2 [Source:MGI Symbol;Acc:MGI:95614]	1.18646	0.0266824
ENSMUSG00000022108	Itm2b	integral membrane protein 2B [Source:MGI Symbol;Acc:MGI:1309517]	1.18554	6.29796e-10
ENSMUSG00000041762	Gpr155	G protein-coupled receptor 155 [Source:MGI Symbol;Acc:MGI:1915776]	1.18516	0.0307763
ENSMUSG00000039831	Arhgap29	Rho GTPase activating protein 29 [Source:MGI Symbol;Acc:MGI:2443818]	1.18495	0.0264569
ENSMUSG00000051285	Pcmtd1	protein-L-isoaspartate (D-aspartate) O-methyltransferase domain containing 1 [Source:MGI Symbol;Acc:MGI:2441773]	1.18261	0.0138668
ENSMUSG00000026200	Glb1l	galactosidase, beta 1-like [Source:MGI Symbol;Acc:MGI:1921827]	1.17992	0.00534282
ENSMUSG00000036503	Rnf13	ring finger protein 13 [Source:MGI Symbol;Acc:MGI:1346341]	1.17982	0.00144324
ENSMUSG00000043168	4930426D05Rik	RIKEN cDNA 4930426D05 gene [Source:MGI Symbol;Acc:MGI:1921894]	1.17931	0.0122081
ENSMUSG00000028164	Manba	mannosidase, beta A, lysosomal [Source:MGI Symbol;Acc:MGI:88175]	1.17804	0.00482801
ENSMUSG00000018800	Abca5	ATP-binding cassette, sub-family A (ABC1), member 5 [Source:MGI Symbol;Acc:MGI:2386607]	1.17743	0.0121938
ENSMUSG00000015243	Abca1	ATP-binding cassette, sub-family A (ABC1), member 1 [Source:MGI Symbol;Acc:MGI:99607]	1.17605	0.0193535
ENSMUSG00000056313	Tcim	transcriptional and immune response regulator [Source:MGI Symbol;Acc:MGI:1916318]	1.17085	0.0415791
ENSMUSG00000024750	Zfand5	zinc finger, AN1-type domain 5 [Source:MGI Symbol;Acc:MGI:1278334]	1.16782	0.00244564
ENSMUSG00000028552	Eps15	epidermal growth factor receptor pathway substrate 15 [Source:MGI Symbol;Acc:MGI:104583]	1.1673	0.000125725
ENSMUSG00000059423	Zfp933	zinc finger protein 933 [Source:MGI Symbol;Acc:MGI:1922865]	1.16704	0.0120343
ENSMUSG00000020121	Srgap1	SLIT-ROBO Rho GTPase activating protein 1 [Source:MGI Symbol;Acc:MGI:2152936]	1.16531	0.000599459
ENSMUSG00000042410	Agps	alkylglycerone phosphate synthase [Source:MGI Symbol;Acc:MGI:2443065]	1.16511	0.0006738
ENSMUSG00000042834	Nrep	neuronal regeneration related protein [Source:MGI Symbol;Acc:MGI:99444]	1.16336	0.000153333
ENSMUSG00000043668	Tox3	TOX high mobility group box family member 3 [Source:MGI Symbol;Acc:MGI:3039593]	1.16298	0.000539611
ENSMUSG00000034761	Map4k5	mitogen-activated protein kinase kinase kinase kinase 5 [Source:MGI Symbol;Acc:MGI:1925503]	1.16098	3.50935e-06
ENSMUSG00000031119	Gpc4	glypican 4 [Source:MGI Symbol;Acc:MGI:104902]	1.1606	0.00248123
ENSMUSG00000036712	Cyld	CYLD lysine 63 deubiquitinase [Source:MGI Symbol;Acc:MGI:1921506]	1.16055	0.0216665
ENSMUSG00000036169	Sostdc1	sclerostin domain containing 1 [Source:MGI Symbol;Acc:MGI:1913292]	1.16021	0.00999159
ENSMUSG00000103851	Gm37606	predicted gene, 37606 [Source:MGI Symbol;Acc:MGI:5610834]	1.15959	0.0345669
ENSMUSG00000056260	Lrif1	ligand dependent nuclear receptor interacting factor 1 [Source:MGI Symbol;Acc:MGI:2445214]	1.15929	0.0133428
ENSMUSG00000058446	Znrf2	zinc and ring finger 2 [Source:MGI Symbol;Acc:MGI:1196246]	1.15815	0.0274778
ENSMUSG00000004798	Ulk2	unc-51 like kinase 2 [Source:MGI Symbol;Acc:MGI:1352758]	1.15736	0.00400538
ENSMUSG00000001323	Srr	serine racemase [Source:MGI Symbol;Acc:MGI:1351636]	1.15619	0.00361405
ENSMUSG00000037235	Mxd4	Max dimerization protein 4 [Source:MGI Symbol;Acc:MGI:104991]	1.15515	0.00483973
ENSMUSG00000026107	Nabp1	nucleic acid binding protein 1 [Source:MGI Symbol;Acc:MGI:1923258]	1.15489	0.0149592
ENSMUSG00000026004	Kansl1l	KAT8 regulatory NSL complex subunit 1-like [Source:MGI Symbol;Acc:MGI:1915941]	1.15363	0.018204
ENSMUSG00000046447	Camk2n1	calcium/calmodulin-dependent protein kinase II inhibitor 1 [Source:MGI Symbol;Acc:MGI:1913509]	1.15335	0.000399893
ENSMUSG00000025903	Lypla1	lysophospholipase 1 [Source:MGI Symbol;Acc:MGI:1344588]	1.1516	0.0469264
ENSMUSG00000026094	Stk17b	serine/threonine kinase 17b (apoptosis-inducing) [Source:MGI Symbol;Acc:MGI:2138162]	1.15132	0.0298751
ENSMUSG00000044712	Slc38a6	solute carrier family 38, member 6 [Source:MGI Symbol;Acc:MGI:3648156]	1.14914	0.00994986
ENSMUSG00000026380	Tfcp2l1	transcription factor CP2-like 1 [Source:MGI Symbol;Acc:MGI:2444691]	1.14459	3.46118e-05
ENSMUSG00000004771	Rab11a	RAB11A, member RAS oncogene family [Source:MGI Symbol;Acc:MGI:1858202]	1.14409	0.000114743
ENSMUSG00000027070	Lrp2	low density lipoprotein receptor-related protein 2 [Source:MGI Symbol;Acc:MGI:95794]	1.14345	4.18318e-05
ENSMUSG00000021785	Ngly1	N-glycanase 1 [Source:MGI Symbol;Acc:MGI:1913276]	1.14302	0.0341054
ENSMUSG00000040537	Adam22	a disintegrin and metallopeptidase domain 22 [Source:MGI Symbol;Acc:MGI:1340046]	1.14226	0.00732379
ENSMUSG00000087516	Tbx3os1	T-box 3, opposite strand 1 [Source:MGI Symbol;Acc:MGI:3780472]	1.1416	0.00613692
ENSMUSG00000024868	Dkk1	dickkopf WNT signaling pathway inhibitor 1 [Source:MGI Symbol;Acc:MGI:1329040]	1.1403	0.00496135
ENSMUSG00000039405	Prss23	protease, serine 23 [Source:MGI Symbol;Acc:MGI:1923703]	1.14012	0.0216148
ENSMUSG00000086040	Wipf3	WAS/WASL interacting protein family, member 3 [Source:MGI Symbol;Acc:MGI:3044681]	1.14009	0.0402994
ENSMUSG00000051379	Flrt3	fibronectin leucine rich transmembrane protein 3 [Source:MGI Symbol;Acc:MGI:1918686]	1.13803	0.0215557
ENSMUSG00000019853	Hebp2	heme binding protein 2 [Source:MGI Symbol;Acc:MGI:1860084]	1.13579	0.0483612
ENSMUSG00000022708	Zbtb20	zinc finger and BTB domain containing 20 [Source:MGI Symbol;Acc:MGI:1929213]	1.13392	0.00478229
ENSMUSG00000054509	Parp4	poly (ADP-ribose) polymerase family, member 4 [Source:MGI Symbol;Acc:MGI:2685589]	1.13003	0.0129609
ENSMUSG00000057706	Mex3b	mex3 RNA binding family member B [Source:MGI Symbol;Acc:MGI:1918252]	1.12968	0.0286801
ENSMUSG00000027589	Pcmtd2	protein-L-isoaspartate (D-aspartate) O-methyltransferase domain containing 2 [Source:MGI Symbol;Acc:MGI:1923927]	1.12856	0.0144788
ENSMUSG00000060961	Slc4a4	solute carrier family 4 (anion exchanger), member 4 [Source:MGI Symbol;Acc:MGI:1927555]	1.12484	0.00950626
ENSMUSG00000040093	Bmf	BCL2 modifying factor [Source:MGI Symbol;Acc:MGI:2176433]	1.12381	0.014744
ENSMUSG00000052459	Atp6v1a	ATPase, H+ transporting, lysosomal V1 subunit A [Source:MGI Symbol;Acc:MGI:1201780]	1.12379	0.000118534
ENSMUSG00000103094	Gm37558	predicted gene, 37558 [Source:MGI Symbol;Acc:MGI:5610786]	1.12365	0.0346436
ENSMUSG00000024614	Tmx3	thioredoxin-related transmembrane protein 3 [Source:MGI Symbol;Acc:MGI:2442418]	1.12336	0.0236769
ENSMUSG00000028161	Ppp3ca	protein phosphatase 3, catalytic subunit, alpha isoform [Source:MGI Symbol;Acc:MGI:107164]	1.12198	0.0155509
ENSMUSG00000027739	Rab33b	RAB33B, member RAS oncogene family [Source:MGI Symbol;Acc:MGI:1330805]	1.12107	0.0483955
ENSMUSG00000033060	Lmo7	LIM domain only 7 [Source:MGI Symbol;Acc:MGI:1353586]	1.12028	0.0116956
ENSMUSG00000054920	Klhl5	kelch-like 5 [Source:MGI Symbol;Acc:MGI:1919028]	1.11973	0.00382988
ENSMUSG00000031357	Syap1	synapse associated protein 1 [Source:MGI Symbol;Acc:MGI:1914293]	1.11905	0.000732845
ENSMUSG00000020108	Ddit4	DNA-damage-inducible transcript 4 [Source:MGI Symbol;Acc:MGI:1921997]	1.11871	0.0449495
ENSMUSG00000029270	Dipk1a	divergent protein kinase domain 1A [Source:MGI Symbol;Acc:MGI:1914516]	1.11809	0.0354808
ENSMUSG00000028883	Sema3a	sema domain, immunoglobulin domain (Ig), short basic domain, secreted, (semaphorin) 3A [Source:MGI Symbol;Acc:MGI:107558]	1.11646	0.00483907
ENSMUSG00000085795	Zfp703	zinc finger protein 703 [Source:MGI Symbol;Acc:MGI:2662729]	1.11607	0.00970079
ENSMUSG00000027676	Ccdc39	coiled-coil domain containing 39 [Source:MGI Symbol;Acc:MGI:1289263]	1.1138	0.0169393
ENSMUSG00000003154	Foxj2	forkhead box J2 [Source:MGI Symbol;Acc:MGI:1926805]	1.11263	0.0278591
ENSMUSG00000053347	Zfp943	zinc finger prtoein 943 [Source:MGI Symbol;Acc:MGI:1921920]	1.11235	0.00182279
ENSMUSG00000073295	Nudt11	nudix (nucleoside diphosphate linked moiety X)-type motif 11 [Source:MGI Symbol;Acc:MGI:1930957]	1.11063	0.00428183
ENSMUSG00000024487	Yipf5	Yip1 domain family, member 5 [Source:MGI Symbol;Acc:MGI:1914430]	1.10828	0.00108453
ENSMUSG00000022722	Arl6	ADP-ribosylation factor-like 6 [Source:MGI Symbol;Acc:MGI:1927136]	1.10638	0.0347516
ENSMUSG00000003992	Ssbp2	single-stranded DNA binding protein 2 [Source:MGI Symbol;Acc:MGI:1914220]	1.10584	0.00657449
ENSMUSG00000048040	Arxes2	adipocyte-related X-chromosome expressed sequence 2 [Source:MGI Symbol;Acc:MGI:1924226]	1.10583	0.0258259
ENSMUSG00000021706	Zfyve16	zinc finger, FYVE domain containing 16 [Source:MGI Symbol;Acc:MGI:2145181]	1.10545	0.00101546
ENSMUSG00000071253	Slc25a16	solute carrier family 25 (mitochondrial carrier, Graves disease autoantigen), member 16 [Source:MGI Symbol;Acc:MGI:1920382]	1.10407	0.0356573
ENSMUSG00000024308	Tapbp	TAP binding protein [Source:MGI Symbol;Acc:MGI:1201689]	1.10234	0.0164752
ENSMUSG00000024589	Nedd4l	neural precursor cell expressed, developmentally down-regulated gene 4-like [Source:MGI Symbol;Acc:MGI:1933754]	1.09804	3.52196e-05
ENSMUSG00000003161	Sri	sorcin [Source:MGI Symbol;Acc:MGI:98419]	1.09735	0.000994531
ENSMUSG00000030861	Acadsb	acyl-Coenzyme A dehydrogenase, short/branched chain [Source:MGI Symbol;Acc:MGI:1914135]	1.09654	0.000755597
ENSMUSG00000042271	Nxt2	nuclear transport factor 2-like export factor 2 [Source:MGI Symbol;Acc:MGI:2147914]	1.09404	0.0396093
ENSMUSG00000028243	Ubxn2b	UBX domain protein 2B [Source:MGI Symbol;Acc:MGI:1915303]	1.09366	0.00313789
ENSMUSG00000023845	Lnpep	leucyl/cystinyl aminopeptidase [Source:MGI Symbol;Acc:MGI:2387123]	1.09086	0.0295193
ENSMUSG00000067336	Bmpr2	bone morphogenetic protein receptor, type II (serine/threonine kinase) [Source:MGI Symbol;Acc:MGI:1095407]	1.09048	0.00904087
ENSMUSG00000039485	Tspyl4	TSPY-like 4 [Source:MGI Symbol;Acc:MGI:106393]	1.08984	0.0396888
ENSMUSG00000052155	Acvr2a	activin receptor IIA [Source:MGI Symbol;Acc:MGI:102806]	1.08952	0.0147895
ENSMUSG00000040969	Arhgef38	Rho guanine nucleotide exchange factor (GEF) 38 [Source:MGI Symbol;Acc:MGI:1924919]	1.08421	0.00925466
ENSMUSG00000022231	Sema5a	sema domain, seven thrombospondin repeats (type 1 and type 1-like), transmembrane domain (TM) and short cytoplasmic domain, (semaphorin) 5A [Source:MGI Symbol;Acc:MGI:107556]	1.08339	0.00160525
ENSMUSG00000035847	Ids	iduronate 2-sulfatase [Source:MGI Symbol;Acc:MGI:96417]	1.08238	0.00339953
ENSMUSG00000050088	1600012H06Rik	RIKEN cDNA 1600012H06 gene [Source:MGI Symbol;Acc:MGI:1915162]	1.08237	0.000178463
ENSMUSG00000044708	Kcnj10	potassium inwardly-rectifying channel, subfamily J, member 10 [Source:MGI Symbol;Acc:MGI:1194504]	1.08157	0.0440841
ENSMUSG00000005078	Jkamp	JNK1/MAPK8-associated membrane protein [Source:MGI Symbol;Acc:MGI:1915057]	1.08137	0.00182279
ENSMUSG00000019779	Frk	fyn-related kinase [Source:MGI Symbol;Acc:MGI:103265]	1.07907	0.00482801
ENSMUSG00000028249	Sdcbp	syndecan binding protein [Source:MGI Symbol;Acc:MGI:1337026]	1.07771	0.000356509
ENSMUSG00000028497	Hacd4	3-hydroxyacyl-CoA dehydratase 4 [Source:MGI Symbol;Acc:MGI:1914025]	1.07633	0.000675437
ENSMUSG00000029201	Ugdh	UDP-glucose dehydrogenase [Source:MGI Symbol;Acc:MGI:1306785]	1.0756	0.00563018
ENSMUSG00000090935	Synj2bp	synaptojanin 2 binding protein [Source:MGI Symbol;Acc:MGI:1344347]	1.07395	0.00311391
ENSMUSG00000019948	Actr6	ARP6 actin-related protein 6 [Source:MGI Symbol;Acc:MGI:1914269]	1.0712	0.0210126
ENSMUSG00000039234	Sec24d	Sec24 related gene family, member D (S. cerevisiae) [Source:MGI Symbol;Acc:MGI:1916858]	1.06952	0.000464866
ENSMUSG00000042505	Sdhaf3	succinate dehydrogenase complex assembly factor 3 [Source:MGI Symbol;Acc:MGI:1913288]	1.06789	0.0458542
ENSMUSG00000031666	Rbl2	RB transcriptional corepressor like 2 [Source:MGI Symbol;Acc:MGI:105085]	1.06658	0.00175526
ENSMUSG00000001018	Snapin	SNAP-associated protein [Source:MGI Symbol;Acc:MGI:1333745]	1.06541	0.00435702
ENSMUSG00000063406	Tmed5	transmembrane p24 trafficking protein 5 [Source:MGI Symbol;Acc:MGI:1921586]	1.06476	0.0192424
ENSMUSG00000040651	Tasor	transcription activation suppressor [Source:MGI Symbol;Acc:MGI:1921694]	1.06437	0.0490845
ENSMUSG00000022749	Tbc1d23	TBC1 domain family, member 23 [Source:MGI Symbol;Acc:MGI:1914831]	1.06248	0.0139522
ENSMUSG00000037852	Cpe	carboxypeptidase E [Source:MGI Symbol;Acc:MGI:101932]	1.0622	0.00089652
ENSMUSG00000028382	Ptbp3	polypyrimidine tract binding protein 3 [Source:MGI Symbol;Acc:MGI:1923334]	1.06201	0.00945992
ENSMUSG00000020634	Ubxn2a	UBX domain protein 2A [Source:MGI Symbol;Acc:MGI:2442310]	1.05886	0.0021438
ENSMUSG00000031591	Asah1	N-acylsphingosine amidohydrolase 1 [Source:MGI Symbol;Acc:MGI:1277124]	1.05874	0.00522038
ENSMUSG00000070780	Rbm47	RNA binding motif protein 47 [Source:MGI Symbol;Acc:MGI:2384294]	1.05759	0.00288267
ENSMUSG00000033793	Atp6v1h	ATPase, H+ transporting, lysosomal V1 subunit H [Source:MGI Symbol;Acc:MGI:1914864]	1.056	0.00313342
ENSMUSG00000025757	Hspa4l	heat shock protein 4 like [Source:MGI Symbol;Acc:MGI:107422]	1.05595	0.0115117
ENSMUSG00000034401	Spata6	spermatogenesis associated 6 [Source:MGI Symbol;Acc:MGI:1915196]	1.05471	0.0493536
ENSMUSG00000024072	Yipf4	Yip1 domain family, member 4 [Source:MGI Symbol;Acc:MGI:1915114]	1.05367	0.0350978
ENSMUSG00000031327	Chic1	cysteine-rich hydrophobic domain 1 [Source:MGI Symbol;Acc:MGI:1344694]	1.05195	0.0385429
ENSMUSG00000035910	Dcdc2a	doublecortin domain containing 2a [Source:MGI Symbol;Acc:MGI:2652818]	1.0503	0.00128636
ENSMUSG00000037434	Slc30a1	solute carrier family 30 (zinc transporter), member 1 [Source:MGI Symbol;Acc:MGI:1345281]	1.04956	0.0144323
ENSMUSG00000002107	Celf2	CUGBP, Elav-like family member 2 [Source:MGI Symbol;Acc:MGI:1338822]	1.04855	0.0183066
ENSMUSG00000025907	Rb1cc1	RB1-inducible coiled-coil 1 [Source:MGI Symbol;Acc:MGI:1341850]	1.04681	0.0122421
ENSMUSG00000031274	Col4a5	collagen, type IV, alpha 5 [Source:MGI Symbol;Acc:MGI:88456]	1.04559	8.7701e-05
ENSMUSG00000021687	Scamp1	secretory carrier membrane protein 1 [Source:MGI Symbol;Acc:MGI:1349480]	1.04479	0.0491465
ENSMUSG00000072244	Trim6	tripartite motif-containing 6 [Source:MGI Symbol;Acc:MGI:2137352]	1.04062	0.016842
ENSMUSG00000064138	Fam172a	family with sequence similarity 172, member A [Source:MGI Symbol;Acc:MGI:1915925]	1.0383	0.0142137
ENSMUSG00000064363	mt-Nd4	mitochondrially encoded NADH dehydrogenase 4 [Source:MGI Symbol;Acc:MGI:102498]	1.03573	0.0377454
ENSMUSG00000035236	Scai	suppressor of cancer cell invasion [Source:MGI Symbol;Acc:MGI:2443716]	1.03404	0.0279774
ENSMUSG00000040022	Rab11fip2	RAB11 family interacting protein 2 (class I) [Source:MGI Symbol;Acc:MGI:1922248]	1.03136	0.0106933
ENSMUSG00000051497	Kcnj16	potassium inwardly-rectifying channel, subfamily J, member 16 [Source:MGI Symbol;Acc:MGI:1314842]	1.02963	0.0303591
ENSMUSG00000046727	Cystm1	cysteine-rich transmembrane module containing 1 [Source:MGI Symbol;Acc:MGI:1913310]	1.02906	0.0133492
ENSMUSG00000034320	Slc26a2	solute carrier family 26 (sulfate transporter), member 2 [Source:MGI Symbol;Acc:MGI:892977]	1.02719	0.0199417
ENSMUSG00000039910	Cited2	Cbp/p300-interacting transactivator, with Glu/Asp-rich carboxy-terminal domain, 2 [Source:MGI Symbol;Acc:MGI:1306784]	1.02329	0.00532083
ENSMUSG00000024975	Pdcd4	programmed cell death 4 [Source:MGI Symbol;Acc:MGI:107490]	1.02113	0.0182315
ENSMUSG00000070044	Fam149a	family with sequence similarity 149, member A [Source:MGI Symbol;Acc:MGI:2387177]	1.0187	0.00103868
ENSMUSG00000025931	Paqr8	progestin and adipoQ receptor family member VIII [Source:MGI Symbol;Acc:MGI:1921479]	1.01853	0.0306783
ENSMUSG00000029330	Cds1	CDP-diacylglycerol synthase 1 [Source:MGI Symbol;Acc:MGI:1921846]	1.01821	0.00143894
ENSMUSG00000051495	Irf2bp2	interferon regulatory factor 2 binding protein 2 [Source:MGI Symbol;Acc:MGI:2443921]	1.01812	0.0118406
ENSMUSG00000045813	Gm9801	predicted gene 9801 [Source:MGI Symbol;Acc:MGI:3647139]	1.01665	0.0345669
ENSMUSG00000054196	Cthrc1	collagen triple helix repeat containing 1 [Source:MGI Symbol;Acc:MGI:1915838]	1.01583	0.012112
ENSMUSG00000027805	Pfn2	profilin 2 [Source:MGI Symbol;Acc:MGI:97550]	1.01566	0.00391005
ENSMUSG00000057315	Arhgap24	Rho GTPase activating protein 24 [Source:MGI Symbol;Acc:MGI:1922647]	1.01356	0.0109503
ENSMUSG00000025255	Zfhx4	zinc finger homeodomain 4 [Source:MGI Symbol;Acc:MGI:2137668]	1.01255	0.0116543
ENSMUSG00000031441	Atp11a	ATPase, class VI, type 11A [Source:MGI Symbol;Acc:MGI:1354735]	1.01229	3.29781e-06
ENSMUSG00000031209	Heph	hephaestin [Source:MGI Symbol;Acc:MGI:1332240]	1.01222	0.0028332
ENSMUSG00000039879	Heca	hdc homolog, cell cycle regulator [Source:MGI Symbol;Acc:MGI:2685715]	1.0122	0.00628986
ENSMUSG00000031242	2610002M06Rik	RIKEN cDNA 2610002M06 gene [Source:MGI Symbol;Acc:MGI:1914278]	1.01157	0.00591557
ENSMUSG00000033400	Agl	amylo-1,6-glucosidase, 4-alpha-glucanotransferase [Source:MGI Symbol;Acc:MGI:1924809]	1.01096	0.0045051
ENSMUSG00000061665	Cd2ap	CD2-associated protein [Source:MGI Symbol;Acc:MGI:1330281]	1.0087	0.0115436
ENSMUSG00000046982	Tshz1	teashirt zinc finger family member 1 [Source:MGI Symbol;Acc:MGI:1346031]	1.00837	0.0352737
ENSMUSG00000028603	Scp2	sterol carrier protein 2, liver [Source:MGI Symbol;Acc:MGI:98254]	1.00501	0.0262868
ENSMUSG00000030265	Kras	Kirsten rat sarcoma viral oncogene homolog [Source:MGI Symbol;Acc:MGI:96680]	1.00484	0.0136153
ENSMUSG00000025939	Ube2w	ubiquitin-conjugating enzyme E2W (putative) [Source:MGI Symbol;Acc:MGI:1914049]	1.00131	0.0455723
ENSMUSG00000097195	Snhg5	small nucleolar RNA host gene 5 [Source:MGI Symbol;Acc:MGI:1919905]	-1.00172	0.00901496
ENSMUSG00000028851	Nudc	nudC nuclear distribution protein [Source:MGI Symbol;Acc:MGI:106014]	-1.0053	0.019702
ENSMUSG00000023004	Tuba1b	tubulin, alpha 1B [Source:MGI Symbol;Acc:MGI:107804]	-1.00638	0.0230591
ENSMUSG00000040084	Bub1b	BUB1B, mitotic checkpoint serine/threonine kinase [Source:MGI Symbol;Acc:MGI:1333889]	-1.00652	0.000710693
ENSMUSG00000000567	Sox9	SRY (sex determining region Y)-box 9 [Source:MGI Symbol;Acc:MGI:98371]	-1.01096	0.00478229
ENSMUSG00000028832	Stmn1	stathmin 1 [Source:MGI Symbol;Acc:MGI:96739]	-1.01354	0.00425478
ENSMUSG00000034906	Ncaph	non-SMC condensin I complex, subunit H [Source:MGI Symbol;Acc:MGI:2444777]	-1.01366	0.0346436
ENSMUSG00000005667	Mthfd2	methylenetetrahydrofolate dehydrogenase (NAD+ dependent), methenyltetrahydrofolate cyclohydrolase [Source:MGI Symbol;Acc:MGI:1338850]	-1.02052	0.00122683
ENSMUSG00000007080	Pole	polymerase (DNA directed), epsilon [Source:MGI Symbol;Acc:MGI:1196391]	-1.02616	0.00644198
ENSMUSG00000075334	Rprm	reprimo, TP53 dependent G2 arrest mediator candidate [Source:MGI Symbol;Acc:MGI:1915124]	-1.02888	0.0471261
ENSMUSG00000039748	Exo1	exonuclease 1 [Source:MGI Symbol;Acc:MGI:1349427]	-1.02928	0.00906615
ENSMUSG00000097772	5430416N02Rik	RIKEN cDNA 5430416N02 gene [Source:MGI Symbol;Acc:MGI:1918676]	-1.03173	0.0164047
ENSMUSG00000032221	Mns1	meiosis-specific nuclear structural protein 1 [Source:MGI Symbol;Acc:MGI:107933]	-1.03185	0.0037263
ENSMUSG00000004099	Dnmt1	DNA methyltransferase (cytosine-5) 1 [Source:MGI Symbol;Acc:MGI:94912]	-1.03342	0.000115963
ENSMUSG00000031756	Cenpn	centromere protein N [Source:MGI Symbol;Acc:MGI:1919405]	-1.03801	0.0315932
ENSMUSG00000037016	Frem2	Fras1 related extracellular matrix protein 2 [Source:MGI Symbol;Acc:MGI:2444465]	-1.04115	7.22259e-05
ENSMUSG00000002835	Chaf1a	chromatin assembly factor 1, subunit A (p150) [Source:MGI Symbol;Acc:MGI:1351331]	-1.04128	0.0440841
ENSMUSG00000097415	AU020206	expressed sequence AU020206 [Source:MGI Symbol;Acc:MGI:2142134]	-1.04132	0.000982828
ENSMUSG00000022407	Adsl	adenylosuccinate lyase [Source:MGI Symbol;Acc:MGI:103202]	-1.04651	0.00904087
ENSMUSG00000055762	Eef1d	eukaryotic translation elongation factor 1 delta (guanine nucleotide exchange protein) [Source:MGI Symbol;Acc:MGI:1913906]	-1.04806	0.00483973
ENSMUSG00000031060	Rbm10	RNA binding motif protein 10 [Source:MGI Symbol;Acc:MGI:2384310]	-1.04984	0.0465947
ENSMUSG00000018287	Spag7	sperm associated antigen 7 [Source:MGI Symbol;Acc:MGI:107380]	-1.05127	0.00284839
ENSMUSG00000026558	Uck2	uridine-cytidine kinase 2 [Source:MGI Symbol;Acc:MGI:1931744]	-1.05534	3.01418e-05
ENSMUSG00000064037	Gpn1	GPN-loop GTPase 1 [Source:MGI Symbol;Acc:MGI:1921504]	-1.0588	0.0119404
ENSMUSG00000041498	Kif14	kinesin family member 14 [Source:MGI Symbol;Acc:MGI:1098226]	-1.06042	0.046063
ENSMUSG00000024989	Cep55	centrosomal protein 55 [Source:MGI Symbol;Acc:MGI:1921357]	-1.06085	0.0129609
ENSMUSG00000038279	Nop2	NOP2 nucleolar protein [Source:MGI Symbol;Acc:MGI:107891]	-1.06417	0.0405635
ENSMUSG00000042606	Hirip3	HIRA interacting protein 3 [Source:MGI Symbol;Acc:MGI:2142364]	-1.07428	0.00247765
ENSMUSG00000046711	Hmga1	high mobility group AT-hook 1 [Source:MGI Symbol;Acc:MGI:96160]	-1.07476	0.0135861
ENSMUSG00000046179	E2f8	E2F transcription factor 8 [Source:MGI Symbol;Acc:MGI:1922038]	-1.0753	0.000653211
ENSMUSG00000026749	Nek6	NIMA (never in mitosis gene a)-related expressed kinase 6 [Source:MGI Symbol;Acc:MGI:1891638]	-1.07608	0.0097322
ENSMUSG00000018761	Mpdu1	mannose-P-dolichol utilization defect 1 [Source:MGI Symbol;Acc:MGI:1346040]	-1.07804	0.0478688
ENSMUSG00000029455	Aldh2	aldehyde dehydrogenase 2, mitochondrial [Source:MGI Symbol;Acc:MGI:99600]	-1.08017	0.0475875
ENSMUSG00000039356	Exosc2	exosome component 2 [Source:MGI Symbol;Acc:MGI:2385133]	-1.08174	0.0260062
ENSMUSG00000022538	Lsg1	large 60S subunit nuclear export GTPase 1 [Source:MGI Symbol;Acc:MGI:107236]	-1.08291	8.46704e-05
ENSMUSG00000109511	Nup62	nucleoporin 62 [Source:MGI Symbol;Acc:MGI:1351500]	-1.08312	0.00632063
ENSMUSG00000048922	Cdca2	cell division cycle associated 2 [Source:MGI Symbol;Acc:MGI:1919787]	-1.08371	0.000218053
ENSMUSG00000000384	Tbrg4	transforming growth factor beta regulated gene 4 [Source:MGI Symbol;Acc:MGI:1100868]	-1.08445	0.0196583
ENSMUSG00000020156	Pwwp3a	PWWP domain containing 3A, DNA repair factor [Source:MGI Symbol;Acc:MGI:1915364]	-1.08658	0.0157692
ENSMUSG00000048285	Frmd6	FERM domain containing 6 [Source:MGI Symbol;Acc:MGI:2442579]	-1.08662	0.0401789
ENSMUSG00000015176	Nolc1	nucleolar and coiled-body phosphoprotein 1 [Source:MGI Symbol;Acc:MGI:1918019]	-1.08907	0.00630983
ENSMUSG00000037275	Gemin5	gem nuclear organelle associated protein 5 [Source:MGI Symbol;Acc:MGI:2449311]	-1.08948	0.000949949
ENSMUSG00000004446	Bid	BH3 interacting domain death agonist [Source:MGI Symbol;Acc:MGI:108093]	-1.09283	0.0417437
ENSMUSG00000022240	Ctnnd2	catenin (cadherin associated protein), delta 2 [Source:MGI Symbol;Acc:MGI:1195966]	-1.09417	0.00170162
ENSMUSG00000038552	Fndc4	fibronectin type III domain containing 4 [Source:MGI Symbol;Acc:MGI:1917195]	-1.09896	0.0354068
ENSMUSG00000017146	Brca1	breast cancer 1, early onset [Source:MGI Symbol;Acc:MGI:104537]	-1.10328	0.000310453
ENSMUSG00000028246	Faxc	failed axon connections homolog [Source:MGI Symbol;Acc:MGI:1923382]	-1.10428	0.0472023
ENSMUSG00000018974	Sart3	squamous cell carcinoma antigen recognized by T cells 3 [Source:MGI Symbol;Acc:MGI:1858230]	-1.10773	0.00422134
ENSMUSG00000001228	Uhrf1	ubiquitin-like, containing PHD and RING finger domains, 1 [Source:MGI Symbol;Acc:MGI:1338889]	-1.1082	6.67261e-05
ENSMUSG00000027654	Fam83d	family with sequence similarity 83, member D [Source:MGI Symbol;Acc:MGI:1919128]	-1.1126	0.0477545
ENSMUSG00000061983	Rps12	ribosomal protein S12 [Source:MGI Symbol;Acc:MGI:98105]	-1.11409	0.0229465
ENSMUSG00000017715	Pgs1	phosphatidylglycerophosphate synthase 1 [Source:MGI Symbol;Acc:MGI:1921701]	-1.11621	0.0279883
ENSMUSG00000032327	Stra6	stimulated by retinoic acid gene 6 [Source:MGI Symbol;Acc:MGI:107742]	-1.11987	0.0427366
ENSMUSG00000004268	Emg1	EMG1 N1-specific pseudouridine methyltransferase [Source:MGI Symbol;Acc:MGI:1315195]	-1.12097	0.0188392
ENSMUSG00000020534	Shmt1	serine hydroxymethyltransferase 1 (soluble) [Source:MGI Symbol;Acc:MGI:98299]	-1.12243	0.0139061
ENSMUSG00000004849	Ap1s1	adaptor protein complex AP-1, sigma 1 [Source:MGI Symbol;Acc:MGI:1098244]	-1.12717	0.0159876
ENSMUSG00000030649	Anapc15	anaphase prompoting complex C subunit 15 [Source:MGI Symbol;Acc:MGI:1922680]	-1.1298	0.00799295
ENSMUSG00000039994	Timeless	timeless circadian clock 1 [Source:MGI Symbol;Acc:MGI:1321393]	-1.13022	0.0133105
ENSMUSG00000030268	Bcat1	branched chain aminotransferase 1, cytosolic [Source:MGI Symbol;Acc:MGI:104861]	-1.13106	0.0341054
ENSMUSG00000026134	Prim2	DNA primase, p58 subunit [Source:MGI Symbol;Acc:MGI:97758]	-1.13413	0.000599459
ENSMUSG00000028318	Polr1e	polymerase (RNA) I polypeptide E [Source:MGI Symbol;Acc:MGI:1929022]	-1.13762	0.0271094
ENSMUSG00000026694	Eef1aknmt	EEF1A lysine and N-terminal methyltransferase [Source:MGI Symbol;Acc:MGI:1918699]	-1.14047	0.0129609
ENSMUSG00000055491	Pprc1	peroxisome proliferative activated receptor, gamma, coactivator-related 1 [Source:MGI Symbol;Acc:MGI:2385096]	-1.14328	0.0146957
ENSMUSG00000024742	Fen1	flap structure specific endonuclease 1 [Source:MGI Symbol;Acc:MGI:102779]	-1.14386	0.00981988
ENSMUSG00000005718	Tfap4	transcription factor AP4 [Source:MGI Symbol;Acc:MGI:103239]	-1.14567	0.0354433
ENSMUSG00000028873	Cdca8	cell division cycle associated 8 [Source:MGI Symbol;Acc:MGI:1196274]	-1.14601	0.000440275
ENSMUSG00000060098	Prmt7	protein arginine N-methyltransferase 7 [Source:MGI Symbol;Acc:MGI:2384879]	-1.14633	0.00303828
ENSMUSG00000029145	Eif2b4	eukaryotic translation initiation factor 2B, subunit 4 delta [Source:MGI Symbol;Acc:MGI:95300]	-1.14702	0.00856457
ENSMUSG00000025089	Gfra1	glial cell line derived neurotrophic factor family receptor alpha 1 [Source:MGI Symbol;Acc:MGI:1100842]	-1.14781	1.01548e-05
ENSMUSG00000005958	Ephb3	Eph receptor B3 [Source:MGI Symbol;Acc:MGI:104770]	-1.15265	0.0388243
ENSMUSG00000028613	Lrp8	low density lipoprotein receptor-related protein 8, apolipoprotein e receptor [Source:MGI Symbol;Acc:MGI:1340044]	-1.15653	0.0143622
ENSMUSG00000019647	Sema6a	sema domain, transmembrane domain (TM), and cytoplasmic domain, (semaphorin) 6A [Source:MGI Symbol;Acc:MGI:1203727]	-1.16624	0.000158391
ENSMUSG00000075012	Fjx1	four jointed box 1 [Source:MGI Symbol;Acc:MGI:1341907]	-1.16964	0.00833349
ENSMUSG00000040204	Pclaf	PCNA clamp associated factor [Source:MGI Symbol;Acc:MGI:1915276]	-1.1707	0.0198937
ENSMUSG00000048078	Tenm4	teneurin transmembrane protein 4 [Source:MGI Symbol;Acc:MGI:2447063]	-1.17071	0.0215931
ENSMUSG00000039826	Trub2	TruB pseudouridine (psi) synthase family member 2 [Source:MGI Symbol;Acc:MGI:2442186]	-1.17172	0.00379195
ENSMUSG00000020185	E2f7	E2F transcription factor 7 [Source:MGI Symbol;Acc:MGI:1289147]	-1.17753	0.000607056
ENSMUSG00000029416	Slc15a4	solute carrier family 15, member 4 [Source:MGI Symbol;Acc:MGI:2140796]	-1.17972	0.0157087
ENSMUSG00000031709	Tbc1d9	TBC1 domain family, member 9 [Source:MGI Symbol;Acc:MGI:1918560]	-1.18741	5.34703e-05
ENSMUSG00000029475	Kdm2b	lysine (K)-specific demethylase 2B [Source:MGI Symbol;Acc:MGI:1354737]	-1.18903	0.000982828
ENSMUSG00000035671	Zswim4	zinc finger SWIM-type containing 4 [Source:MGI Symbol;Acc:MGI:2443726]	-1.18973	0.019941
ENSMUSG00000024732	Ccdc86	coiled-coil domain containing 86 [Source:MGI Symbol;Acc:MGI:1277220]	-1.19265	0.0102241
ENSMUSG00000028689	Ccdc163	coiled-coil domain containing 163 [Source:MGI Symbol;Acc:MGI:1915644]	-1.19395	0.0178732
ENSMUSG00000039640	Mrpl12	mitochondrial ribosomal protein L12 [Source:MGI Symbol;Acc:MGI:1926273]	-1.19635	0.00882097
ENSMUSG00000028909	Ptpru	protein tyrosine phosphatase, receptor type, U [Source:MGI Symbol;Acc:MGI:1321151]	-1.19909	0.0226543
ENSMUSG00000036281	Snapc4	small nuclear RNA activating complex, polypeptide 4 [Source:MGI Symbol;Acc:MGI:2443935]	-1.20058	0.00326946
ENSMUSG00000002055	Spag5	sperm associated antigen 5 [Source:MGI Symbol;Acc:MGI:1927470]	-1.20058	0.0327133
ENSMUSG00000020739	Nup85	nucleoporin 85 [Source:MGI Symbol;Acc:MGI:3046173]	-1.20283	0.000214909
ENSMUSG00000024833	Pola2	polymerase (DNA directed), alpha 2 [Source:MGI Symbol;Acc:MGI:99690]	-1.21166	0.00029819
ENSMUSG00000046591	Ticrr	TOPBP1-interacting checkpoint and replication regulator [Source:MGI Symbol;Acc:MGI:1924261]	-1.2134	7.20799e-05
ENSMUSG00000022325	Pop1	processing of precursor 1, ribonuclease P/MRP family, (S. cerevisiae) [Source:MGI Symbol;Acc:MGI:1914974]	-1.22011	0.00680931
ENSMUSG00000038252	Ncapd2	non-SMC condensin I complex, subunit D2 [Source:MGI Symbol;Acc:MGI:1915548]	-1.22152	0.00179916
ENSMUSG00000029730	Mcm7	minichromosome maintenance complex component 7 [Source:MGI Symbol;Acc:MGI:1298398]	-1.22257	0.000153333
ENSMUSG00000013629	Cad	carbamoyl-phosphate synthetase 2, aspartate transcarbamylase, and dihydroorotase [Source:MGI Symbol;Acc:MGI:1916969]	-1.22789	0.0248645
ENSMUSG00000072082	Ccnf	cyclin F [Source:MGI Symbol;Acc:MGI:102551]	-1.23141	0.00697473
ENSMUSG00000029177	Cenpa	centromere protein A [Source:MGI Symbol;Acc:MGI:88375]	-1.23191	0.0010519
ENSMUSG00000022769	Sdf2l1	stromal cell-derived factor 2-like 1 [Source:MGI Symbol;Acc:MGI:2149842]	-1.24049	0.0347516
ENSMUSG00000028741	Mrto4	mRNA turnover 4, ribosome maturation factor [Source:MGI Symbol;Acc:MGI:1917152]	-1.24703	0.0230661
ENSMUSG00000046791	Riox1	ribosomal oxygenase 1 [Source:MGI Symbol;Acc:MGI:1919202]	-1.25923	0.0459124
ENSMUSG00000028702	Rad54l	RAD54 like (S. cerevisiae) [Source:MGI Symbol;Acc:MGI:894697]	-1.26115	0.0267601
ENSMUSG00000032020	Ubash3b	ubiquitin associated and SH3 domain containing, B [Source:MGI Symbol;Acc:MGI:1920078]	-1.26772	0.0206966
ENSMUSG00000046865	Fbl	fibrillarin [Source:MGI Symbol;Acc:MGI:95486]	-1.26775	0.000607056
ENSMUSG00000074825	Itpripl1	inositol 1,4,5-triphosphate receptor interacting protein-like 1 [Source:MGI Symbol;Acc:MGI:1920588]	-1.27175	0.0109913
ENSMUSG00000007029	Vars	valyl-tRNA synthetase [Source:MGI Symbol;Acc:MGI:90675]	-1.27412	0.0387524
ENSMUSG00000047342	Zfp286	zinc finger protein 286 [Source:MGI Symbol;Acc:MGI:2384758]	-1.2763	0.0157087
ENSMUSG00000040463	Mybbp1a	MYB binding protein (P160) 1a [Source:MGI Symbol;Acc:MGI:106181]	-1.27926	0.000695321
ENSMUSG00000005410	Mcm5	minichromosome maintenance complex component 5 [Source:MGI Symbol;Acc:MGI:103197]	-1.28078	0.0107894
ENSMUSG00000027985	Lef1	lymphoid enhancer binding factor 1 [Source:MGI Symbol;Acc:MGI:96770]	-1.28123	0.00230245
ENSMUSG00000027613	Eif6	eukaryotic translation initiation factor 6 [Source:MGI Symbol;Acc:MGI:1196288]	-1.2818	0.000982828
ENSMUSG00000025577	Cbx2	chromobox 2 [Source:MGI Symbol;Acc:MGI:88289]	-1.28191	0.00501485
ENSMUSG00000005672	Kit	KIT proto-oncogene receptor tyrosine kinase [Source:MGI Symbol;Acc:MGI:96677]	-1.28237	4.1726e-05
ENSMUSG00000024913	Lrp5	low density lipoprotein receptor-related protein 5 [Source:MGI Symbol;Acc:MGI:1278315]	-1.28332	0.00189791
ENSMUSG00000020471	Pold2	polymerase (DNA directed), delta 2, regulatory subunit [Source:MGI Symbol;Acc:MGI:1097163]	-1.28737	0.0438795
ENSMUSG00000003423	Pih1d1	PIH1 domain containing 1 [Source:MGI Symbol;Acc:MGI:1916095]	-1.29288	0.0198937
ENSMUSG00000037169	Mycn	v-myc avian myelocytomatosis viral related oncogene, neuroblastoma derived [Source:MGI Symbol;Acc:MGI:97357]	-1.29763	0.000532827
ENSMUSG00000034765	Dusp5	dual specificity phosphatase 5 [Source:MGI Symbol;Acc:MGI:2685183]	-1.29986	0.00153081
ENSMUSG00000001403	Ube2c	ubiquitin-conjugating enzyme E2C [Source:MGI Symbol;Acc:MGI:1915862]	-1.30054	0.000142229
ENSMUSG00000024222	Fkbp5	FK506 binding protein 5 [Source:MGI Symbol;Acc:MGI:104670]	-1.30403	0.00628986
ENSMUSG00000016256	Ctsz	cathepsin Z [Source:MGI Symbol;Acc:MGI:1891190]	-1.30529	0.0171154
ENSMUSG00000030609	Aen	apoptosis enhancing nuclease [Source:MGI Symbol;Acc:MGI:1915298]	-1.30995	0.00211217
ENSMUSG00000037239	Spred3	sprouty-related EVH1 domain containing 3 [Source:MGI Symbol;Acc:MGI:2142186]	-1.31263	0.000139558
ENSMUSG00000047221	Fam185a	family with sequence similarity 185, member A [Source:MGI Symbol;Acc:MGI:2140983]	-1.31628	0.049515
ENSMUSG00000028010	Gar1	GAR1 ribonucleoprotein [Source:MGI Symbol;Acc:MGI:1930948]	-1.3187	0.00651601
ENSMUSG00000026669	Mcm10	minichromosome maintenance 10 replication initiation factor [Source:MGI Symbol;Acc:MGI:1917274]	-1.3228	0.00628986
ENSMUSG00000006800	Sulf2	sulfatase 2 [Source:MGI Symbol;Acc:MGI:1919293]	-1.32621	0.000362338
ENSMUSG00000036523	Greb1	gene regulated by estrogen in breast cancer protein [Source:MGI Symbol;Acc:MGI:2149712]	-1.32664	0.000922923
ENSMUSG00000041859	Mcm3	minichromosome maintenance complex component 3 [Source:MGI Symbol;Acc:MGI:101845]	-1.32944	0.000106679
ENSMUSG00000024660	Incenp	inner centromere protein [Source:MGI Symbol;Acc:MGI:1313288]	-1.33028	0.000127256
ENSMUSG00000024600	Slc27a6	solute carrier family 27 (fatty acid transporter), member 6 [Source:MGI Symbol;Acc:MGI:3036230]	-1.33049	0.0491465
ENSMUSG00000017499	Cdc6	cell division cycle 6 [Source:MGI Symbol;Acc:MGI:1345150]	-1.33478	3.91273e-07
ENSMUSG00000041346	Wrap53	WD repeat containing, antisense to Trp53 [Source:MGI Symbol;Acc:MGI:2384933]	-1.33815	0.0204395
ENSMUSG00000112117	Rmst	rhabdomyosarcoma 2 associated transcript (non-coding RNA) [Source:MGI Symbol;Acc:MGI:1099806]	-1.33818	0.0378697
ENSMUSG00000036862	Dchs1	dachsous cadherin related 1 [Source:MGI Symbol;Acc:MGI:2685011]	-1.34233	0.0237701
ENSMUSG00000006369	Fbln1	fibulin 1 [Source:MGI Symbol;Acc:MGI:95487]	-1.34318	0.0019203
ENSMUSG00000022346	Myc	myelocytomatosis oncogene [Source:MGI Symbol;Acc:MGI:97250]	-1.34756	0.00101546
ENSMUSG00000035842	Ddx11	DEAD/H (Asp-Glu-Ala-Asp/His) box helicase 11 [Source:MGI Symbol;Acc:MGI:2443590]	-1.35488	8.19431e-06
ENSMUSG00000024785	Rcl1	RNA terminal phosphate cyclase-like 1 [Source:MGI Symbol;Acc:MGI:1913275]	-1.3571	0.0264569
ENSMUSG00000062542	Syt9	synaptotagmin IX [Source:MGI Symbol;Acc:MGI:1926373]	-1.36107	0.0497567
ENSMUSG00000054836	Elp6	elongator acetyltransferase complex subunit 6 [Source:MGI Symbol;Acc:MGI:1919349]	-1.3611	0.0488513
ENSMUSG00000029591	Ung	uracil DNA glycosylase [Source:MGI Symbol;Acc:MGI:109352]	-1.36207	0.000261323
ENSMUSG00000031562	Dctd	dCMP deaminase [Source:MGI Symbol;Acc:MGI:2444529]	-1.36292	0.00313789
ENSMUSG00000019139	Isyna1	myo-inositol 1-phosphate synthase A1 [Source:MGI Symbol;Acc:MGI:1919030]	-1.36444	0.0171154
ENSMUSG00000045382	Cxcr4	chemokine (C-X-C motif) receptor 4 [Source:MGI Symbol;Acc:MGI:109563]	-1.37093	0.0253395
ENSMUSG00000028069	Gpatch4	G patch domain containing 4 [Source:MGI Symbol;Acc:MGI:1913864]	-1.37247	0.0428194
ENSMUSG00000028678	Kif2c	kinesin family member 2C [Source:MGI Symbol;Acc:MGI:1921054]	-1.37355	1.01548e-05
ENSMUSG00000040263	Klhdc4	kelch domain containing 4 [Source:MGI Symbol;Acc:MGI:2384569]	-1.37395	0.00166261
ENSMUSG00000049482	Ctu2	cytosolic thiouridylase subunit 2 [Source:MGI Symbol;Acc:MGI:1914215]	-1.37726	0.0354972
ENSMUSG00000038418	Egr1	early growth response 1 [Source:MGI Symbol;Acc:MGI:95295]	-1.3853	0.0164752
ENSMUSG00000052949	Rnf157	ring finger protein 157 [Source:MGI Symbol;Acc:MGI:2442484]	-1.39393	0.0372438
ENSMUSG00000006442	Srm	spermidine synthase [Source:MGI Symbol;Acc:MGI:102690]	-1.40273	0.0440841
ENSMUSG00000036875	Dna2	DNA replication helicase/nuclease 2 [Source:MGI Symbol;Acc:MGI:2443732]	-1.40653	0.00313789
ENSMUSG00000096010	Hist4h4	histone cluster 4, H4 [Source:MGI Symbol;Acc:MGI:2448443]	-1.40697	0.0415434
ENSMUSG00000035198	Tubg1	tubulin, gamma 1 [Source:MGI Symbol;Acc:MGI:101834]	-1.40748	0.00385717
ENSMUSG00000026930	Gpsm1	G-protein signalling modulator 1 (AGS3-like, C. elegans) [Source:MGI Symbol;Acc:MGI:1915089]	-1.40848	0.0341054
ENSMUSG00000005470	Asf1b	anti-silencing function 1B histone chaperone [Source:MGI Symbol;Acc:MGI:1914179]	-1.40938	0.00187655
ENSMUSG00000002319	Ipo4	importin 4 [Source:MGI Symbol;Acc:MGI:1923001]	-1.4136	0.0357508
ENSMUSG00000024176	Sox8	SRY (sex determining region Y)-box 8 [Source:MGI Symbol;Acc:MGI:98370]	-1.41393	0.00232811
ENSMUSG00000037211	Spry1	sprouty RTK signaling antagonist 1 [Source:MGI Symbol;Acc:MGI:1345139]	-1.41862	1.21985e-07
ENSMUSG00000002068	Ccne1	cyclin E1 [Source:MGI Symbol;Acc:MGI:88316]	-1.4253	0.0010519
ENSMUSG00000005150	Wdr83	WD repeat domain containing 83 [Source:MGI Symbol;Acc:MGI:1915086]	-1.42963	0.00534282
ENSMUSG00000093656	Gm20628	predicted gene 20628 [Source:MGI Symbol;Acc:MGI:5313075]	-1.43158	0.00089695
ENSMUSG00000057788	Ddx49	DEAD (Asp-Glu-Ala-Asp) box polypeptide 49 [Source:MGI Symbol;Acc:MGI:2136689]	-1.43198	0.00833349
ENSMUSG00000020312	Shc2	SHC (Src homology 2 domain containing) transforming protein 2 [Source:MGI Symbol;Acc:MGI:106180]	-1.43693	0.0173778
ENSMUSG00000003545	Fosb	FBJ osteosarcoma oncogene B [Source:MGI Symbol;Acc:MGI:95575]	-1.43803	0.0475338
ENSMUSG00000029126	Nsg1	neuron specific gene family member 1 [Source:MGI Symbol;Acc:MGI:109149]	-1.44058	0.0277514
ENSMUSG00000054499	Dedd2	death effector domain-containing DNA binding protein 2 [Source:MGI Symbol;Acc:MGI:1914629]	-1.44341	0.0206809
ENSMUSG00000051627	Hist1h1e	histone cluster 1, H1e [Source:MGI Symbol;Acc:MGI:1931527]	-1.44496	0.0198937
ENSMUSG00000055612	Cdca7	cell division cycle associated 7 [Source:MGI Symbol;Acc:MGI:1914203]	-1.45776	0.000489781
ENSMUSG00000022394	L3mbtl2	L3MBTL2 polycomb repressive complex 1 subunit [Source:MGI Symbol;Acc:MGI:2443584]	-1.46074	0.0133428
ENSMUSG00000049971	Glt1d1	glycosyltransferase 1 domain containing 1 [Source:MGI Symbol;Acc:MGI:2442755]	-1.46194	0.02664
ENSMUSG00000022602	Arc	activity regulated cytoskeletal-associated protein [Source:MGI Symbol;Acc:MGI:88067]	-1.46785	0.0333842
ENSMUSG00000028896	Rcc1	regulator of chromosome condensation 1 [Source:MGI Symbol;Acc:MGI:1913989]	-1.46883	0.00215801
ENSMUSG00000070407	Hs3st3b1	heparan sulfate (glucosamine) 3-O-sulfotransferase 3B1 [Source:MGI Symbol;Acc:MGI:1333853]	-1.47405	5.90739e-05
ENSMUSG00000045671	Spred2	sprouty-related EVH1 domain containing 2 [Source:MGI Symbol;Acc:MGI:2150019]	-1.47529	7.22259e-05
ENSMUSG00000065500	Mir10b	microRNA 10b [Source:MGI Symbol;Acc:MGI:2676804]	-1.4781	0.0383591
ENSMUSG00000030525	Chrna7	cholinergic receptor, nicotinic, alpha polypeptide 7 [Source:MGI Symbol;Acc:MGI:99779]	-1.47826	0.000988712
ENSMUSG00000051346	Spryd4	SPRY domain containing 4 [Source:MGI Symbol;Acc:MGI:1913951]	-1.49094	0.0258891
ENSMUSG00000006732	Mettl1	methyltransferase like 1 [Source:MGI Symbol;Acc:MGI:1339986]	-1.49256	0.00298077
ENSMUSG00000024613	Tcof1	treacle ribosome biogenesis factor 1 [Source:MGI Symbol;Acc:MGI:892003]	-1.49478	0.00425259
ENSMUSG00000006356	Crip2	cysteine rich protein 2 [Source:MGI Symbol;Acc:MGI:1915587]	-1.50024	0.0134087
ENSMUSG00000091971	Hspa1a	heat shock protein 1A [Source:MGI Symbol;Acc:MGI:96244]	-1.50199	0.00474213
ENSMUSG00000024312	Wdr46	WD repeat domain 46 [Source:MGI Symbol;Acc:MGI:1931871]	-1.50388	0.000440275
ENSMUSG00000039713	Plekhg5	pleckstrin homology domain containing, family G (with RhoGef domain) member 5 [Source:MGI Symbol;Acc:MGI:2652860]	-1.50961	0.0298254
ENSMUSG00000006777	Krt23	keratin 23 [Source:MGI Symbol;Acc:MGI:2148866]	-1.51271	9.37178e-05
ENSMUSG00000062510	Nsl1	NSL1, MIS12 kinetochore complex component [Source:MGI Symbol;Acc:MGI:2685830]	-1.51383	0.00628986
ENSMUSG00000038888	Ctu1	cytosolic thiouridylase subunit 1 [Source:MGI Symbol;Acc:MGI:2385277]	-1.51439	0.0346436
ENSMUSG00000060862	Zbtb40	zinc finger and BTB domain containing 40 [Source:MGI Symbol;Acc:MGI:2682254]	-1.51924	0.00108453
ENSMUSG00000008450	Nutf2	nuclear transport factor 2 [Source:MGI Symbol;Acc:MGI:1915301]	-1.52148	0.0208287
ENSMUSG00000028937	Acot7	acyl-CoA thioesterase 7 [Source:MGI Symbol;Acc:MGI:1917275]	-1.52843	0.01033
ENSMUSG00000028068	Iqgap3	IQ motif containing GTPase activating protein 3 [Source:MGI Symbol;Acc:MGI:3028642]	-1.52845	7.86746e-06
ENSMUSG00000028898	Trnau1ap	tRNA selenocysteine 1 associated protein 1 [Source:MGI Symbol;Acc:MGI:1919037]	-1.52969	0.0220015
ENSMUSG00000024791	Cdca5	cell division cycle associated 5 [Source:MGI Symbol;Acc:MGI:1915099]	-1.53043	0.00630782
ENSMUSG00000036992	Nxt1	NTF2-related export protein 1 [Source:MGI Symbol;Acc:MGI:1929619]	-1.53107	0.0050303
ENSMUSG00000044881	Coa4	cytochrome c oxidase assembly factor 4 [Source:MGI Symbol;Acc:MGI:1915435]	-1.53559	0.0259877
ENSMUSG00000098132	Rassf10	Ras association (RalGDS/AF-6) domain family (N-terminal) member 10 [Source:MGI Symbol;Acc:MGI:1925998]	-1.53619	5.28495e-05
ENSMUSG00000025507	Pidd1	p53 induced death domain protein 1 [Source:MGI Symbol;Acc:MGI:1889507]	-1.53727	0.0118279
ENSMUSG00000029610	Aimp2	aminoacyl tRNA synthetase complex-interacting multifunctional protein 2 [Source:MGI Symbol;Acc:MGI:2385237]	-1.53876	0.0146652
ENSMUSG00000029404	Arl6ip4	ADP-ribosylation factor-like 6 interacting protein 4 [Source:MGI Symbol;Acc:MGI:1929500]	-1.54389	0.00108453
ENSMUSG00000032834	Pwp2	PWP2 periodic tryptophan protein homolog (yeast) [Source:MGI Symbol;Acc:MGI:1341200]	-1.54542	7.22259e-05
ENSMUSG00000032017	Grik4	glutamate receptor, ionotropic, kainate 4 [Source:MGI Symbol;Acc:MGI:95817]	-1.55071	0.0316954
ENSMUSG00000042462	Dctpp1	dCTP pyrophosphatase 1 [Source:MGI Symbol;Acc:MGI:1913672]	-1.56168	0.00289658
ENSMUSG00000058290	Espl1	extra spindle pole bodies 1, separase [Source:MGI Symbol;Acc:MGI:2146156]	-1.56842	0.000289463
ENSMUSG00000066705	Fxyd6	FXYD domain-containing ion transport regulator 6 [Source:MGI Symbol;Acc:MGI:1890226]	-1.57554	0.0222474
ENSMUSG00000020303	Stc2	stanniocalcin 2 [Source:MGI Symbol;Acc:MGI:1316731]	-1.57882	0.0164392
ENSMUSG00000027496	Aurka	aurora kinase A [Source:MGI Symbol;Acc:MGI:894678]	-1.58376	0.0022096
ENSMUSG00000069268	Hist1h2bf	histone cluster 1, H2bf [Source:MGI Symbol;Acc:MGI:2448383]	-1.58412	0.0414355
ENSMUSG00000019960	Dusp6	dual specificity phosphatase 6 [Source:MGI Symbol;Acc:MGI:1914853]	-1.58739	7.34616e-07
ENSMUSG00000064080	Fbln2	fibulin 2 [Source:MGI Symbol;Acc:MGI:95488]	-1.58895	0.0144888
ENSMUSG00000004100	Ppan	peter pan homolog [Source:MGI Symbol;Acc:MGI:2178445]	-1.59083	0.000122001
ENSMUSG00000022122	Ednrb	endothelin receptor type B [Source:MGI Symbol;Acc:MGI:102720]	-1.59628	0.00277498
ENSMUSG00000069682	Gm10275	predicted pseudogene 10275 [Source:MGI Symbol;Acc:MGI:3704354]	-1.59668	0.0143348
ENSMUSG00000037868	Egr2	early growth response 2 [Source:MGI Symbol;Acc:MGI:95296]	-1.60329	0.000297574
ENSMUSG00000035964	Tmem59l	transmembrane protein 59-like [Source:MGI Symbol;Acc:MGI:1915187]	-1.61184	0.00170084
ENSMUSG00000002825	Qtrt1	queuine tRNA-ribosyltransferase catalytic subunit 1 [Source:MGI Symbol;Acc:MGI:1931441]	-1.61674	0.0125817
ENSMUSG00000024427	Spry4	sprouty RTK signaling antagonist 4 [Source:MGI Symbol;Acc:MGI:1345144]	-1.62099	0.0130759
ENSMUSG00000022483	Col2a1	collagen, type II, alpha 1 [Source:MGI Symbol;Acc:MGI:88452]	-1.62764	0.0226542
ENSMUSG00000019773	Fbxo5	F-box protein 5 [Source:MGI Symbol;Acc:MGI:1914391]	-1.63202	0.000735731
ENSMUSG00000045752	Tssc4	tumor-suppressing subchromosomal transferable fragment 4 [Source:MGI Symbol;Acc:MGI:1861712]	-1.63227	0.00901496
ENSMUSG00000006398	Cdc20	cell division cycle 20 [Source:MGI Symbol;Acc:MGI:1859866]	-1.63421	0.00182279
ENSMUSG00000104164	Gm38248	predicted gene, 38248 [Source:MGI Symbol;Acc:MGI:5611476]	-1.63539	0.0092861
ENSMUSG00000004665	Cnn2	calponin 2 [Source:MGI Symbol;Acc:MGI:105093]	-1.64828	0.00115659
ENSMUSG00000018923	Med11	mediator complex subunit 11 [Source:MGI Symbol;Acc:MGI:1913422]	-1.65124	0.0154308
ENSMUSG00000085069	Prdm16os	Prdm16 opposite strand transcript [Source:MGI Symbol;Acc:MGI:3651882]	-1.65287	0.00833349
ENSMUSG00000105827	Hist2h2bb	histone cluster 2, H2bb [Source:MGI Symbol;Acc:MGI:2448413]	-1.66841	0.00634266
ENSMUSG00000042594	Sh2b3	SH2B adaptor protein 3 [Source:MGI Symbol;Acc:MGI:893598]	-1.68662	0.0161211
ENSMUSG00000030110	Ret	ret proto-oncogene [Source:MGI Symbol;Acc:MGI:97902]	-1.70175	2.3191e-10
ENSMUSG00000033032	Afap1l1	actin filament associated protein 1-like 1 [Source:MGI Symbol;Acc:MGI:2147199]	-1.70191	0.000206885
ENSMUSG00000022972	Cfap298	cilia and flagella associate protien 298 [Source:MGI Symbol;Acc:MGI:1915251]	-1.71032	0.00282167
ENSMUSG00000020042	Btbd11	BTB (POZ) domain containing 11 [Source:MGI Symbol;Acc:MGI:1921257]	-1.71991	0.000403523
ENSMUSG00000022371	Col14a1	collagen, type XIV, alpha 1 [Source:MGI Symbol;Acc:MGI:1341272]	-1.72281	0.0217912
ENSMUSG00000034930	Rtkn	rhotekin [Source:MGI Symbol;Acc:MGI:107371]	-1.74171	0.0031759
ENSMUSG00000031848	Lsm4	LSM4 homolog, U6 small nuclear RNA and mRNA degradation associated [Source:MGI Symbol;Acc:MGI:1354692]	-1.7488	0.000178463
ENSMUSG00000025574	Tk1	thymidine kinase 1 [Source:MGI Symbol;Acc:MGI:98763]	-1.75425	8.36128e-07
ENSMUSG00000049539	Hist1h1a	histone cluster 1, H1a [Source:MGI Symbol;Acc:MGI:1931523]	-1.75865	0.00450259
ENSMUSG00000021464	Ror2	receptor tyrosine kinase-like orphan receptor 2 [Source:MGI Symbol;Acc:MGI:1347521]	-1.76018	0.0301428
ENSMUSG00000067455	Hist1h4j	histone cluster 1, H4j [Source:MGI Symbol;Acc:MGI:2448436]	-1.76319	0.0227238
ENSMUSG00000053560	Ier2	immediate early response 2 [Source:MGI Symbol;Acc:MGI:104815]	-1.76681	0.00341284
ENSMUSG00000030677	Kif22	kinesin family member 22 [Source:MGI Symbol;Acc:MGI:109233]	-1.78265	3.91273e-07
ENSMUSG00000075031	Hist1h2bb	histone cluster 1, H2bb [Source:MGI Symbol;Acc:MGI:2448377]	-1.78694	7.69022e-05
ENSMUSG00000053399	Adamts18	a disintegrin-like and metallopeptidase (reprolysin type) with thrombospondin type 1 motif, 18 [Source:MGI Symbol;Acc:MGI:2442600]	-1.80817	5.23333e-05
ENSMUSG00000070348	Ccnd1	cyclin D1 [Source:MGI Symbol;Acc:MGI:88313]	-1.8272	3.8589e-16
ENSMUSG00000018102	Hist1h2bc	histone cluster 1, H2bc [Source:MGI Symbol;Acc:MGI:1915274]	-1.83161	0.00373443
ENSMUSG00000033434	Gtpbp6	GTP binding protein 6 (putative) [Source:MGI Symbol;Acc:MGI:1306825]	-1.83908	0.0303504
ENSMUSG00000030867	Plk1	polo like kinase 1 [Source:MGI Symbol;Acc:MGI:97621]	-1.85339	3.77031e-08
ENSMUSG00000028680	Plk3	polo like kinase 3 [Source:MGI Symbol;Acc:MGI:109604]	-1.85748	0.0353136
ENSMUSG00000052373	Mpp3	membrane protein, palmitoylated 3 (MAGUK p55 subfamily member 3) [Source:MGI Symbol;Acc:MGI:1328354]	-1.86135	0.000763932
ENSMUSG00000020812	Snhg16	small nucleolar RNA host gene 16 [Source:MGI Symbol;Acc:MGI:1913543]	-1.86349	0.00264965
ENSMUSG00000058385	Hist1h2bg	histone cluster 1, H2bg [Source:MGI Symbol;Acc:MGI:2448386]	-1.86704	0.00239975
ENSMUSG00000058773	Hist1h1b	histone cluster 1, H1b [Source:MGI Symbol;Acc:MGI:1861461]	-1.87304	0.00345791
ENSMUSG00000042622	Maff	v-maf musculoaponeurotic fibrosarcoma oncogene family, protein F (avian) [Source:MGI Symbol;Acc:MGI:96910]	-1.88036	0.0111315
ENSMUSG00000035504	Reep6	receptor accessory protein 6 [Source:MGI Symbol;Acc:MGI:1917585]	-1.88949	0.0374368
ENSMUSG00000094338	Hist1h2bl	histone cluster 1, H2bl [Source:MGI Symbol;Acc:MGI:2448403]	-1.89503	0.00310445
ENSMUSG00000017664	Slc35c2	solute carrier family 35, member C2 [Source:MGI Symbol;Acc:MGI:2385166]	-1.9031	0.000899304
ENSMUSG00000018819	Lsp1	lymphocyte specific 1 [Source:MGI Symbol;Acc:MGI:96832]	-1.90392	0.0337109
ENSMUSG00000031530	Dusp4	dual specificity phosphatase 4 [Source:MGI Symbol;Acc:MGI:2442191]	-1.92375	2.3191e-10
ENSMUSG00000020857	Nme2	NME/NM23 nucleoside diphosphate kinase 2 [Source:MGI Symbol;Acc:MGI:97356]	-1.92402	0.0272177
ENSMUSG00000030554	Synm	synemin, intermediate filament protein [Source:MGI Symbol;Acc:MGI:2661187]	-1.92642	0.043015
ENSMUSG00000021508	Cxcl14	chemokine (C-X-C motif) ligand 14 [Source:MGI Symbol;Acc:MGI:1888514]	-1.93026	0.00483907
ENSMUSG00000035407	Kank4	KN motif and ankyrin repeat domains 4 [Source:MGI Symbol;Acc:MGI:3043381]	-1.93387	2.20259e-05
ENSMUSG00000064288	Hist1h4k	histone cluster 1, H4k [Source:MGI Symbol;Acc:MGI:2448439]	-1.94216	0.0199241
ENSMUSG00000028655	Mfsd2a	major facilitator superfamily domain containing 2A [Source:MGI Symbol;Acc:MGI:1923824]	-1.95296	0.00964343
ENSMUSG00000009566	Fpgs	folylpolyglutamyl synthetase [Source:MGI Symbol;Acc:MGI:95576]	-1.95907	0.00473804
ENSMUSG00000041482	Piezo2	piezo-type mechanosensitive ion channel component 2 [Source:MGI Symbol;Acc:MGI:1918781]	-1.96702	0.0336123
ENSMUSG00000061991	Hist1h2af	histone cluster 1, H2af [Source:MGI Symbol;Acc:MGI:2448309]	-1.97158	0.000142229
ENSMUSG00000063328	Gm9396	predicted gene 9396 [Source:MGI Symbol;Acc:MGI:3645563]	-1.97246	0.04084
ENSMUSG00000026817	Ak1	adenylate kinase 1 [Source:MGI Symbol;Acc:MGI:87977]	-1.98394	0.0262868
ENSMUSG00000062727	Hist1h2bk	histone cluster 1, H2bk [Source:MGI Symbol;Acc:MGI:2448399]	-2.00107	0.00154902
ENSMUSG00000114456	Hist1h2bh	histone cluster 1, H2bh [Source:MGI Symbol;Acc:MGI:2448387]	-2.0048	0.000656985
ENSMUSG00000034773	BC030867	cDNA sequence BC030867 [Source:MGI Symbol;Acc:MGI:2387601]	-2.0245	0.00188744
ENSMUSG00000028910	Mecr	mitochondrial trans-2-enoyl-CoA reductase [Source:MGI Symbol;Acc:MGI:1349441]	-2.02635	0.0092788
ENSMUSG00000060639	Hist1h4i	histone cluster 1, H4i [Source:MGI Symbol;Acc:MGI:2448432]	-2.02798	0.00182279
ENSMUSG00000030513	Pcsk6	proprotein convertase subtilisin/kexin type 6 [Source:MGI Symbol;Acc:MGI:102897]	-2.0319	0.00581829
ENSMUSG00000047246	Hist1h2be	histone cluster 1, H2be [Source:MGI Symbol;Acc:MGI:2448380]	-2.03467	0.0011929
ENSMUSG00000019303	Psmc3ip	proteasome (prosome, macropain) 26S subunit, ATPase 3, interacting protein [Source:MGI Symbol;Acc:MGI:1098610]	-2.03631	0.00590167
ENSMUSG00000059842	Zfp341	zinc finger protein 341 [Source:MGI Symbol;Acc:MGI:2682937]	-2.04132	0.00833349
ENSMUSG00000055197	Fev	FEV (ETS oncogene family) [Source:MGI Symbol;Acc:MGI:2449712]	-2.05068	0.00503105
ENSMUSG00000095217	Hist1h2bn	histone cluster 1, H2bn [Source:MGI Symbol;Acc:MGI:2448407]	-2.11034	0.0425934
ENSMUSG00000033730	Egr3	early growth response 3 [Source:MGI Symbol;Acc:MGI:1306780]	-2.11276	0.0010519
ENSMUSG00000018983	E2f2	E2F transcription factor 2 [Source:MGI Symbol;Acc:MGI:1096341]	-2.11614	0.000793435
ENSMUSG00000039345	Mettl22	methyltransferase like 22 [Source:MGI Symbol;Acc:MGI:2384301]	-2.11974	0.00391005
ENSMUSG00000017724	Etv4	ets variant 4 [Source:MGI Symbol;Acc:MGI:99423]	-2.15035	0.000870409
ENSMUSG00000015957	Wnt11	wingless-type MMTV integration site family, member 11 [Source:MGI Symbol;Acc:MGI:101948]	-2.16185	0.00192783
ENSMUSG00000050107	Haspin	histone H3 associated protein kinase [Source:MGI Symbol;Acc:MGI:1194498]	-2.17947	0.00420752
ENSMUSG00000100642	Gm28230	predicted gene 28230 [Source:MGI Symbol;Acc:MGI:5578936]	-2.18806	0.0443115
ENSMUSG00000114279	Hist1h2bm	histone cluster 1, H2bm [Source:MGI Symbol;Acc:MGI:2448404]	-2.19064	0.000656592
ENSMUSG00000068744	Psrc1	proline/serine-rich coiled-coil 1 [Source:MGI Symbol;Acc:MGI:1913099]	-2.20827	0.00565872
ENSMUSG00000052565	Hist1h1d	histone cluster 1, H1d [Source:MGI Symbol;Acc:MGI:107502]	-2.22003	0.000103811
ENSMUSG00000022385	Gtse1	G two S phase expressed protein 1 [Source:MGI Symbol;Acc:MGI:1352755]	-2.22159	2.50331e-06
ENSMUSG00000079553	Kifc1	kinesin family member C1 [Source:MGI Symbol;Acc:MGI:109596]	-2.23363	5.67222e-05
ENSMUSG00000105580	Gm44454	predicted gene, 44454 [Source:MGI Symbol;Acc:MGI:5690846]	-2.24181	0.0106799
ENSMUSG00000108521	Gm44639	predicted gene 44639 [Source:MGI Symbol;Acc:MGI:5753215]	-2.25311	0.0258016
ENSMUSG00000001053	N4bp3	NEDD4 binding protein 3 [Source:MGI Symbol;Acc:MGI:2442218]	-2.27361	0.0401789
ENSMUSG00000026955	Sapcd2	suppressor APC domain containing 2 [Source:MGI Symbol;Acc:MGI:1919330]	-2.27779	0.000112905
ENSMUSG00000079414	Gm11110	predicted gene 11110 [Source:MGI Symbol;Acc:MGI:3779362]	-2.28848	0.0462487
ENSMUSG00000029001	Fbxo44	F-box protein 44 [Source:MGI Symbol;Acc:MGI:1354744]	-2.34827	0.0311732
ENSMUSG00000042066	Tmcc2	transmembrane and coiled-coil domains 2 [Source:MGI Symbol;Acc:MGI:1916125]	-2.38038	0.0146652
ENSMUSG00000013089	Etv5	ets variant 5 [Source:MGI Symbol;Acc:MGI:1096867]	-2.39362	4.36447e-14
ENSMUSG00000069308	Hist1h2bp	histone cluster 1, H2bp [Source:MGI Symbol;Acc:MGI:2448409]	-2.41068	2.0878e-05
ENSMUSG00000085156	Snhg15	small nucleolar RNA host gene 15 [Source:MGI Symbol;Acc:MGI:3650059]	-2.42784	0.00294665
ENSMUSG00000032023	Jhy	junctional cadherin complex regulator [Source:MGI Symbol;Acc:MGI:1918239]	-2.47186	0.0159658
ENSMUSG00000025732	Mcrip2	MAPK regulated corepressor interacting protein 2 [Source:MGI Symbol;Acc:MGI:1915491]	-2.47601	0.0183639
ENSMUSG00000032783	Troap	trophinin associated protein [Source:MGI Symbol;Acc:MGI:1925983]	-2.48416	6.42026e-08
ENSMUSG00000028108	Ecm1	extracellular matrix protein 1 [Source:MGI Symbol;Acc:MGI:103060]	-2.55667	0.0206966
ENSMUSG00000060969	Irx1	Iroquois homeobox 1 [Source:MGI Symbol;Acc:MGI:1197515]	-2.55803	0.0133597
ENSMUSG00000020895	Tmem107	transmembrane protein 107 [Source:MGI Symbol;Acc:MGI:1914160]	-2.57154	0.00554137
ENSMUSG00000029348	Asphd2	aspartate beta-hydroxylase domain containing 2 [Source:MGI Symbol;Acc:MGI:1920148]	-2.58418	0.0279679
ENSMUSG00000084950	Gm5577	predicted gene 5577 [Source:MGI Symbol;Acc:MGI:3648213]	-2.61235	0.00140852
ENSMUSG00000024912	Fosl1	fos-like antigen 1 [Source:MGI Symbol;Acc:MGI:107179]	-2.65129	0.0387524
ENSMUSG00000040276	Pacsin1	protein kinase C and casein kinase substrate in neurons 1 [Source:MGI Symbol;Acc:MGI:1345181]	-2.69751	0.00595451
ENSMUSG00000021773	Comtd1	catechol-O-methyltransferase domain containing 1 [Source:MGI Symbol;Acc:MGI:1916406]	-2.698	0.0307763
ENSMUSG00000058174	Gm5148	predicted gene 5148 [Source:MGI Symbol;Acc:MGI:3646006]	-2.76376	0.000293662
ENSMUSG00000035678	Tnfsf9	tumor necrosis factor (ligand) superfamily, member 9 [Source:MGI Symbol;Acc:MGI:1101058]	-2.76844	0.00255125
ENSMUSG00000110631	Gm42047	predicted gene, 42047 [Source:MGI Symbol;Acc:MGI:5624932]	-2.78203	1.84146e-06
ENSMUSG00000034845	Plvap	plasmalemma vesicle associated protein [Source:MGI Symbol;Acc:MGI:1890497]	-2.80269	0.0242356
ENSMUSG00000071341	Egr4	early growth response 4 [Source:MGI Symbol;Acc:MGI:99252]	-2.80827	0.0260336
ENSMUSG00000090397	Gm17096	predicted gene 17096 [Source:MGI Symbol;Acc:MGI:4937923]	-2.84261	0.0146439
ENSMUSG00000037493	Cib2	calcium and integrin binding family member 2 [Source:MGI Symbol;Acc:MGI:1929293]	-2.89177	0.0158724
ENSMUSG00000096768	Gm47283	predicted gene, 47283 [Source:MGI Symbol;Acc:MGI:6096131]	-2.91253	0.0301428
ENSMUSG00000105109	Gm44297	predicted gene, 44297 [Source:MGI Symbol;Acc:MGI:5690689]	-2.92033	0.0148149
ENSMUSG00000086296	D030055H07Rik	RIKEN cDNA D030055H07 gene [Source:MGI Symbol;Acc:MGI:3605036]	-2.93456	0.0279679
ENSMUSG00000097125	Gm26885	predicted gene, 26885 [Source:MGI Symbol;Acc:MGI:5477379]	-2.98365	0.0345649
ENSMUSG00000032936	Camkv	CaM kinase-like vesicle-associated [Source:MGI Symbol;Acc:MGI:2384296]	-3.12979	0.0264569
ENSMUSG00000097814	Panct2	pluripotency-associated noncoding transcript 2 [Source:MGI Symbol;Acc:MGI:3643517]	-3.13229	0.000336374
ENSMUSG00000097039	Pvt1	Pvt1 oncogene [Source:MGI Symbol;Acc:MGI:97824]	-3.13994	6.58965e-05
ENSMUSG00000078490	Cfap74	cilia and flagella associated protein 74 [Source:MGI Symbol;Acc:MGI:1917130]	-3.14708	0.0284814
ENSMUSG00000110325	Gm45293	predicted gene 45293 [Source:MGI Symbol;Acc:MGI:5791129]	-3.17101	0.0352737
ENSMUSG00000058441	Panx2	pannexin 2 [Source:MGI Symbol;Acc:MGI:1890615]	-3.17221	0.0414355
ENSMUSG00000024972	Lgals12	lectin, galactose binding, soluble 12 [Source:MGI Symbol;Acc:MGI:1929094]	-3.18461	0.0109736
ENSMUSG00000053182	Gm609	predicted gene 609 [Source:MGI Symbol;Acc:MGI:2685455]	-3.19729	0.00848483
ENSMUSG00000044254	Pcsk9	proprotein convertase subtilisin/kexin type 9 [Source:MGI Symbol;Acc:MGI:2140260]	-3.20044	0.000282007
ENSMUSG00000108049	Gm44168	predicted gene, 44168 [Source:MGI Symbol;Acc:MGI:5690560]	-3.24011	0.000522627
ENSMUSG00000065036	Gm22362	predicted gene, 22362 [Source:MGI Symbol;Acc:MGI:5452139]	-3.24109	0.0249165
ENSMUSG00000000731	Aire	autoimmune regulator (autoimmune polyendocrinopathy candidiasis ectodermal dystrophy) [Source:MGI Symbol;Acc:MGI:1338803]	-3.25609	0.0124415
ENSMUSG00000039316	Rftn1	raftlin lipid raft linker 1 [Source:MGI Symbol;Acc:MGI:1923688]	-3.31166	0.0148913
ENSMUSG00000037904	Ankrd9	ankyrin repeat domain 9 [Source:MGI Symbol;Acc:MGI:1921501]	-3.36882	0.000517732
ENSMUSG00000004872	Pax3	paired box 3 [Source:MGI Symbol;Acc:MGI:97487]	-3.37173	0.0182315
ENSMUSG00000076928	Trac	T cell receptor alpha constant [Source:MGI Symbol;Acc:MGI:4439838]	-3.44059	0.0497567
ENSMUSG00000010476	Ebf3	early B cell factor 3 [Source:MGI Symbol;Acc:MGI:894289]	-3.57882	0.0446363
ENSMUSG00000034037	Fgd5	FYVE, RhoGEF and PH domain containing 5 [Source:MGI Symbol;Acc:MGI:2443369]	-3.61756	0.0210126
ENSMUSG00000108934	Gm44732	predicted gene 44732 [Source:MGI Symbol;Acc:MGI:5753308]	-3.70796	0.00644198
ENSMUSG00000022449	Adamts20	a disintegrin-like and metallopeptidase (reprolysin type) with thrombospondin type 1 motif, 20 [Source:MGI Symbol;Acc:MGI:2660628]	-3.8373	0.00628986
ENSMUSG00000038422	Hdhd3	haloacid dehalogenase-like hydrolase domain containing 3 [Source:MGI Symbol;Acc:MGI:1919998]	-4.00983	0.0434862
ENSMUSG00000023031	Cela1	chymotrypsin-like elastase family, member 1 [Source:MGI Symbol;Acc:MGI:95314]	-4.27331	0.00289658
ENSMUSG00000115970	8430426J06Rik	RIKEN cDNA 8430426J06 gene [Source:MGI Symbol;Acc:MGI:1925352]	-4.31761	0.0115494
ENSMUSG00000033191	Tie1	tyrosine kinase with immunoglobulin-like and EGF-like domains 1 [Source:MGI Symbol;Acc:MGI:99906]	-4.32278	0.00522038
ENSMUSG00000110422	Gm17999	predicted gene, 17999 [Source:MGI Symbol;Acc:MGI:5010184]	-4.3917	0.024365
ENSMUSG00000031220	Awat2	acyl-CoA wax alcohol acyltransferase 2 [Source:MGI Symbol;Acc:MGI:3045345]	-4.56478	0.0244941
ENSMUSG00000105890	Gm42780	predicted gene 42780 [Source:MGI Symbol;Acc:MGI:5662917]	-4.57322	0.0406313
ENSMUSG00000052125	F730043M19Rik	RIKEN cDNA F730043M19 gene [Source:MGI Symbol;Acc:MGI:2443237]	-4.63482	0.0315932
ENSMUSG00000053093	Myh7	myosin, heavy polypeptide 7, cardiac muscle, beta [Source:MGI Symbol;Acc:MGI:2155600]	-4.67522	0.0135766
ENSMUSG00000086154	Gm16196	predicted gene 16196 [Source:MGI Symbol;Acc:MGI:3801772]	-4.7242	0.0296116
ENSMUSG00000090142	Gm15795	predicted gene 15795 [Source:MGI Symbol;Acc:MGI:3802035]	-4.77946	0.0163296
ENSMUSG00000017697	Ada	adenosine deaminase [Source:MGI Symbol;Acc:MGI:87916]	-4.83917	0.030176
ENSMUSG00000044005	Gls2	glutaminase 2 (liver, mitochondrial) [Source:MGI Symbol;Acc:MGI:2143539]	-4.84997	0.0251984
ENSMUSG00000022096	Hr	lysine demethylase and nuclear receptor corepressor [Source:MGI Symbol;Acc:MGI:96223]	-4.91179	0.00630983
ENSMUSG00000008028	1700008O03Rik	RIKEN cDNA 1700008O03 gene [Source:MGI Symbol;Acc:MGI:1916599]	-4.92082	0.0254007
ENSMUSG00000047959	Kcna3	potassium voltage-gated channel, shaker-related subfamily, member 3 [Source:MGI Symbol;Acc:MGI:96660]	-4.93774	0.0119765
ENSMUSG00000031932	Gpr83	G protein-coupled receptor 83 [Source:MGI Symbol;Acc:MGI:95712]	-5.03344	0.00422134
ENSMUSG00000037347	Chst7	carbohydrate (N-acetylglucosamino) sulfotransferase 7 [Source:MGI Symbol;Acc:MGI:1891767]	-5.25095	0.0321035
ENSMUSG00000086556	Gm15444	predicted gene 15444 [Source:MGI Symbol;Acc:MGI:3705796]	-5.26265	0.0231624
ENSMUSG00000079419	Ms4a6c	membrane-spanning 4-domains, subfamily A, member 6C [Source:MGI Symbol;Acc:MGI:2385644]	-5.27754	0.0239086
ENSMUSG00000073433	Arhgdig	Rho GDP dissociation inhibitor (GDI) gamma [Source:MGI Symbol;Acc:MGI:108430]	-5.28475	0.0297186
ENSMUSG00000039481	Nrtn	neurturin [Source:MGI Symbol;Acc:MGI:108417]	-5.35378	0.0241423
ENSMUSG00000046031	Calhm6	calcium homeostasis modulator family member 6 [Source:MGI Symbol;Acc:MGI:2443082]	-5.36196	0.0154308
ENSMUSG00000036211	Hist1h1t	histone cluster 1, H1t [Source:MGI Symbol;Acc:MGI:1888530]	-5.38125	0.0151605
ENSMUSG00000036510	Cdh8	cadherin 8 [Source:MGI Symbol;Acc:MGI:107434]	-5.44388	0.046406
ENSMUSG00000105072	Gm44335	predicted gene, 44335 [Source:MGI Symbol;Acc:MGI:5690727]	-5.45083	0.00179916
ENSMUSG00000018169	Mfng	MFNG O-fucosylpeptide 3-beta-N-acetylglucosaminyltransferase [Source:MGI Symbol;Acc:MGI:1095404]	-5.63842	0.0392248
ENSMUSG00000112640	Gm32687	predicted gene, 32687 [Source:MGI Symbol;Acc:MGI:5591846]	-5.72278	0.00625588
ENSMUSG00000034796	Cpne7	copine VII [Source:MGI Symbol;Acc:MGI:2142747]	-5.94115	0.0269165
ENSMUSG00000049588	Ccdc69	coiled-coil domain containing 69 [Source:MGI Symbol;Acc:MGI:1196234]	-5.99546	0.000297574
ENSMUSG00000069303	Hist1h2br	histone cluster 1 H2br [Source:MGI Symbol;Acc:MGI:3710645]	-6.66941	0.00327475
