# Supplementary material for: Comparative whole-genome transcriptome analysis in renal cell populations reveals high tissue specificity of MAPK/ERK targets in embryonic kidney
Source: BMC Biol. 2022 May 13;20:112. doi: 10.1186/s12915-022-01309-z (PMC9102746; doi:10.1186/s12915-022-01309-z)
Supplement: Supplementary file 3 — Additional file 3: Table S2. The differentially expressed genes in MMdko dataset. [file 12915_2022_1309_MOESM3_ESM.xlsx]

## Sheet: Sheet1
ensembl id	symbol	description	log2FoldChange	padj
ENSMUSG00000075465	Gm10837	predicted gene 10837 [Source:MGI Symbol;Acc:MGI:3642026]	5.6	4.464e-17
ENSMUSG00000110046	Gm45484	predicted gene 45484 [Source:MGI Symbol;Acc:MGI:5791320]	5.46	3.199e-10
ENSMUSG00000083705	Gm8624	predicted gene 8624 [Source:MGI Symbol;Acc:MGI:3646811]	5.43	8.679e-18
ENSMUSG00000112243	Gm47342	predicted gene, 47342 [Source:MGI Symbol;Acc:MGI:6096236]	5.09	1.573e-11
ENSMUSG00000060730	Gm10086	predicted pseudogene 10086 [Source:MGI Symbol;Acc:MGI:3642342]	4.87	2.346e-19
ENSMUSG00000106258	Rpl7a-ps7	ribosomal protein L7A, pseudogene 7 [Source:MGI Symbol;Acc:MGI:3645560]	4.63	1.311e-08
ENSMUSG00000093668	Pou5f2	POU domain class 5, transcription factor 2 [Source:MGI Symbol;Acc:MGI:1922757]	4.58	4.931e-09
ENSMUSG00000066258	Trim12a	tripartite motif-containing 12A [Source:MGI Symbol;Acc:MGI:1923931]	4.56	3.648e-13
ENSMUSG00000108249	Gm43960	predicted gene, 43960 [Source:MGI Symbol;Acc:MGI:5690352]	4.56	1.436e-06
ENSMUSG00000081730	Gm13785	predicted gene 13785 [Source:MGI Symbol;Acc:MGI:3649781]	4.52	1.282e-06
ENSMUSG00000100131	Gm28439	predicted gene 28439 [Source:MGI Symbol;Acc:MGI:5579145]	4.51	2.203e-67
ENSMUSG00000103391	Gm38302	predicted gene, 38302 [Source:MGI Symbol;Acc:MGI:5611530]	4.35	1.099e-06
ENSMUSG00000058443	Rpl10-ps3	ribosomal protein L10, pseudogene 3 [Source:MGI Symbol;Acc:MGI:3704336]	4.28	9.45e-30
ENSMUSG00000104886	Gm43000	predicted gene 43000 [Source:MGI Symbol;Acc:MGI:5663137]	4.15	1.656e-06
ENSMUSG00000033147	Slc22a15	solute carrier family 22 (organic anion/cation transporter), member 15 [Source:MGI Symbol;Acc:MGI:3607704]	4.12	2.524e-08
ENSMUSG00000067870	Rpl31-ps8	ribosomal protein L31, pseudogene 8 [Source:MGI Symbol;Acc:MGI:3647726]	4.11	3.741e-27
ENSMUSG00000091957	Rps2-ps10	ribosomal protein S2, pseudogene 10 [Source:MGI Symbol;Acc:MGI:3645604]	4.1	8.07e-07
ENSMUSG00000093404	Gm25190	predicted gene, 25190 [Source:MGI Symbol;Acc:MGI:5454967]	4.08	2.264e-05
ENSMUSG00000097491	Gm2366	predicted gene 2366 [Source:MGI Symbol;Acc:MGI:3780534]	3.97	1.749e-05
ENSMUSG00000064353	mt-Td	mitochondrially encoded tRNA aspartic acid [Source:MGI Symbol;Acc:MGI:102489]	3.92	2.563e-05
ENSMUSG00000109570	Gm44624	predicted gene 44624 [Source:MGI Symbol;Acc:MGI:5753200]	3.92	5.767e-05
ENSMUSG00000023826	Prkn	parkin RBR E3 ubiquitin protein ligase [Source:MGI Symbol;Acc:MGI:1355296]	3.91	5.822e-07
ENSMUSG00000108486	Gm44836	predicted gene 44836 [Source:MGI Symbol;Acc:MGI:5753412]	3.89	1.864e-08
ENSMUSG00000105586	Gm43009	predicted gene 43009 [Source:MGI Symbol;Acc:MGI:5663146]	3.82	6.061e-09
ENSMUSG00000095597	Gm6472	predicted pseudogene 6472 [Source:MGI Symbol;Acc:MGI:3648396]	3.79	1.032e-09
ENSMUSG00000100130	Gm28379	predicted gene 28379 [Source:MGI Symbol;Acc:MGI:5579085]	3.79	6.158e-05
ENSMUSG00000102326	Gm37788	predicted gene, 37788 [Source:MGI Symbol;Acc:MGI:5611016]	3.72	1.475e-07
ENSMUSG00000108474	Gm44895	predicted gene 44895 [Source:MGI Symbol;Acc:MGI:5753471]	3.72	2.453e-05
ENSMUSG00000057580	Gm10012	predicted pseudogene 10012 [Source:MGI Symbol;Acc:MGI:3642454]	3.69	1.594e-06
ENSMUSG00000105334	Gm42680	predicted gene 42680 [Source:MGI Symbol;Acc:MGI:5662817]	3.69	0.0002148
ENSMUSG00000085666	Gm9855	predicted pseudogene 9855 [Source:MGI Symbol;Acc:MGI:3704357]	3.68	0.0001008
ENSMUSG00000078154	Gm12184	predicted gene 12184 [Source:MGI Symbol;Acc:MGI:3652174]	3.67	1.416e-05
ENSMUSG00000082549	Gm14813	predicted gene 14813 [Source:MGI Symbol;Acc:MGI:3705714]	3.65	0.0002437
ENSMUSG00000081217	Gm15268	predicted gene 15268 [Source:MGI Symbol;Acc:MGI:3708116]	3.65	0.0002461
ENSMUSG00000113948	Rpl17-ps3	ribosomal protein L17, pseudogene 3 [Source:MGI Symbol;Acc:MGI:3642206]	3.64	2.705e-06
ENSMUSG00000087354	4930404I05Rik	RIKEN cDNA 4930404I05 gene [Source:MGI Symbol;Acc:MGI:1914644]	3.62	0.0001115
ENSMUSG00000105347	Gm43503	predicted gene 43503 [Source:MGI Symbol;Acc:MGI:5663640]	3.62	0.0001853
ENSMUSG00000076135	Gm24276	predicted gene, 24276 [Source:MGI Symbol;Acc:MGI:5454053]	3.61	9.748e-06
ENSMUSG00000108557	Gm44835	predicted gene 44835 [Source:MGI Symbol;Acc:MGI:5753411]	3.57	3.357e-19
ENSMUSG00000103972	Gm37466	predicted gene, 37466 [Source:MGI Symbol;Acc:MGI:5610694]	3.57	1.019e-10
ENSMUSG00000102630	Gm37289	predicted gene, 37289 [Source:MGI Symbol;Acc:MGI:5610517]	3.57	5.955e-06
ENSMUSG00000112169	Gm48536	predicted gene, 48536 [Source:MGI Symbol;Acc:MGI:6098079]	3.57	0.0003589
ENSMUSG00000102317	Gm37628	predicted gene, 37628 [Source:MGI Symbol;Acc:MGI:5610856]	3.56	0.0002532
ENSMUSG00000079357	Gm11100	predicted gene 11100 [Source:MGI Symbol;Acc:MGI:3779338]	3.53	0.0002483
ENSMUSG00000100807	Gm29521	predicted gene 29521 [Source:MGI Symbol;Acc:MGI:5580227]	3.53	0.0004543
ENSMUSG00000020774	Aspa	aspartoacylase [Source:MGI Symbol;Acc:MGI:87914]	3.5	0.0005219
ENSMUSG00000109399	Gm44982	predicted gene 44982 [Source:MGI Symbol;Acc:MGI:5753558]	3.47	0.00022
ENSMUSG00000103846	Gm37809	predicted gene, 37809 [Source:MGI Symbol;Acc:MGI:5611037]	3.46	8.649e-09
ENSMUSG00000106047	Gm42942	predicted gene 42942 [Source:MGI Symbol;Acc:MGI:5663079]	3.46	8.079e-07
ENSMUSG00000102267	9530003O04Rik	RIKEN cDNA 9530003O04 gene [Source:MGI Symbol;Acc:MGI:1924641]	3.45	7.618e-08
ENSMUSG00000113140	Gm48624	predicted gene, 48624 [Source:MGI Symbol;Acc:MGI:6098222]	3.44	1.841e-15
ENSMUSG00000082741	Gm9703	predicted gene 9703 [Source:MGI Symbol;Acc:MGI:3780110]	3.44	1.068e-06
ENSMUSG00000095687	Rnaset2a	ribonuclease T2A [Source:MGI Symbol;Acc:MGI:1915445]	3.44	1.484e-06
ENSMUSG00000112925	Gm31763	predicted gene, 31763 [Source:MGI Symbol;Acc:MGI:5590922]	3.44	0.0004072
ENSMUSG00000113764	Gm48617	predicted gene, 48617 [Source:MGI Symbol;Acc:MGI:6098210]	3.43	7.127e-10
ENSMUSG00000108910	Gm44625	predicted gene 44625 [Source:MGI Symbol;Acc:MGI:5753201]	3.43	7.677e-06
ENSMUSG00000103062	Gm37200	predicted gene, 37200 [Source:MGI Symbol;Acc:MGI:5610428]	3.41	3.076e-06
ENSMUSG00000064357	mt-Atp6	mitochondrially encoded ATP synthase 6 [Source:MGI Symbol;Acc:MGI:99927]	3.4	1.16e-25
ENSMUSG00000089875	Etohd2	ethanol decreased 2 [Source:MGI Symbol;Acc:MGI:1261417]	3.38	0.0002332
ENSMUSG00000040978	Gm11992	predicted gene 11992 [Source:MGI Symbol;Acc:MGI:3651127]	3.38	0.0008474
ENSMUSG00000059244	Gm10062	predicted gene 10062 [Source:MGI Symbol;Acc:MGI:3641967]	3.36	0.000614
ENSMUSG00000105148	Gm42700	predicted gene 42700 [Source:MGI Symbol;Acc:MGI:5662837]	3.34	2.094e-05
ENSMUSG00000112000	Gm47956	predicted gene, 47956 [Source:MGI Symbol;Acc:MGI:6097228]	3.34	5.651e-05
ENSMUSG00000109509	Rps12-ps4	ribosomal protein S12, pseudogene 4 [Source:MGI Symbol;Acc:MGI:3780139]	3.34	0.0001625
ENSMUSG00000107690	Gm44044	predicted gene, 44044 [Source:MGI Symbol;Acc:MGI:5690436]	3.33	2.491e-13
ENSMUSG00000105293	Gm42843	predicted gene 42843 [Source:MGI Symbol;Acc:MGI:5662980]	3.33	2.526e-09
ENSMUSG00000088699	Gm22328	predicted gene, 22328 [Source:MGI Symbol;Acc:MGI:5452105]	3.33	0.0004548
ENSMUSG00000109045	Gm45084	predicted gene 45084 [Source:MGI Symbol;Acc:MGI:5753660]	3.32	9.027e-07
ENSMUSG00000064336	mt-Tf	mitochondrially encoded tRNA phenylalanine [Source:MGI Symbol;Acc:MGI:102487]	3.32	8.483e-05
ENSMUSG00000064344	mt-Tm	mitochondrially encoded tRNA methionine [Source:MGI Symbol;Acc:MGI:102480]	3.31	9.73e-53
ENSMUSG00000103738	Gm37652	predicted gene, 37652 [Source:MGI Symbol;Acc:MGI:5610880]	3.3	0.0002356
ENSMUSG00000106375	Gm43361	predicted gene 43361 [Source:MGI Symbol;Acc:MGI:5663498]	3.29	0.000108
ENSMUSG00000106568	Gm42814	predicted gene 42814 [Source:MGI Symbol;Acc:MGI:5662951]	3.28	0.0001367
ENSMUSG00000022837	Iqcb1	IQ calmodulin-binding motif containing 1 [Source:MGI Symbol;Acc:MGI:2443764]	3.27	3.535e-27
ENSMUSG00000067736	Gm10222	predicted gene 10222 [Source:MGI Symbol;Acc:MGI:3642643]	3.26	4.258e-17
ENSMUSG00000110127	6430710M23Rik	RIKEN cDNA 6430710M23 gene [Source:MGI Symbol;Acc:MGI:1923464]	3.26	0.0001977
ENSMUSG00000107160	Gm42666	predicted gene 42666 [Source:MGI Symbol;Acc:MGI:5662803]	3.24	0.0004956
ENSMUSG00000107312	Gm43229	predicted gene 43229 [Source:MGI Symbol;Acc:MGI:5663366]	3.24	0.001539
ENSMUSG00000064339	mt-Rnr2	mitochondrially encoded 16S rRNA [Source:MGI Symbol;Acc:MGI:102492]	3.23	1.688e-71
ENSMUSG00000102331	Gm19938	predicted gene, 19938 [Source:MGI Symbol;Acc:MGI:5012123]	3.22	0.001689
ENSMUSG00000076430	Hus1b	HUS1 checkpoint clamp component B [Source:MGI Symbol;Acc:MGI:2671003]	3.21	0.0008951
ENSMUSG00000112420	Gm48543	predicted gene, 48543 [Source:MGI Symbol;Acc:MGI:6098090]	3.2	0.001854
ENSMUSG00000064823	Snord82	small nucleolar RNA, C/D box 82 [Source:MGI Symbol;Acc:MGI:1931502]	3.19	3.87e-10
ENSMUSG00000102556	Gm37569	predicted gene, 37569 [Source:MGI Symbol;Acc:MGI:5610797]	3.18	3.682e-07
ENSMUSG00000104709	Gm42484	predicted gene 42484 [Source:MGI Symbol;Acc:MGI:5662621]	3.18	2.375e-05
ENSMUSG00000114019	Gm47155	predicted gene, 47155 [Source:MGI Symbol;Acc:MGI:6095924]	3.17	9.985e-06
ENSMUSG00000108802	Gm44769	predicted gene 44769 [Source:MGI Symbol;Acc:MGI:5753345]	3.16	0.0002879
ENSMUSG00000109982	Gm45520	predicted gene 45520 [Source:MGI Symbol;Acc:MGI:5791356]	3.16	0.002102
ENSMUSG00000104221	Gm37051	predicted gene, 37051 [Source:MGI Symbol;Acc:MGI:5610279]	3.16	0.002179
ENSMUSG00000106535	Gm43031	predicted gene 43031 [Source:MGI Symbol;Acc:MGI:5663168]	3.15	7.526e-09
ENSMUSG00000106772	Gm43794	predicted gene 43794 [Source:MGI Symbol;Acc:MGI:5663931]	3.14	0.001886
ENSMUSG00000064337	mt-Rnr1	mitochondrially encoded 12S rRNA [Source:MGI Symbol;Acc:MGI:102493]	3.13	3.588e-48
ENSMUSG00000064363	mt-Nd4	mitochondrially encoded NADH dehydrogenase 4 [Source:MGI Symbol;Acc:MGI:102498]	3.13	2.172e-35
ENSMUSG00000113775	Gm48027	predicted gene, 48027 [Source:MGI Symbol;Acc:MGI:6097341]	3.13	3.877e-16
ENSMUSG00000112637	Gm48225	predicted gene, 48225 [Source:MGI Symbol;Acc:MGI:6097625]	3.13	1.159e-11
ENSMUSG00000106859	Gm42737	predicted gene 42737 [Source:MGI Symbol;Acc:MGI:5662874]	3.13	0.0005275
ENSMUSG00000103959	Gm37720	predicted gene, 37720 [Source:MGI Symbol;Acc:MGI:5610948]	3.12	0.0001554
ENSMUSG00000029553	Tfec	transcription factor EC [Source:MGI Symbol;Acc:MGI:1333760]	3.12	0.002493
ENSMUSG00000105259	Gm42874	predicted gene 42874 [Source:MGI Symbol;Acc:MGI:5663011]	3.11	0.0007868
ENSMUSG00000103634	3110062G12Rik	RIKEN cDNA 3110062G12 gene [Source:MGI Symbol;Acc:MGI:1920438]	3.1	5.177e-09
ENSMUSG00000109394	A230057D06Rik	RIKEN cDNA A230057D06 gene [Source:MGI Symbol;Acc:MGI:2442922]	3.1	1.552e-08
ENSMUSG00000097060	Gm26759	predicted gene, 26759 [Source:MGI Symbol;Acc:MGI:5477253]	3.1	6.37e-05
ENSMUSG00000103625	Gm37357	predicted gene, 37357 [Source:MGI Symbol;Acc:MGI:5610585]	3.1	7.739e-05
ENSMUSG00000063953	Amd2	S-adenosylmethionine decarboxylase 2 [Source:MGI Symbol;Acc:MGI:1333111]	3.09	0.0002796
ENSMUSG00000113020	Gm48063	predicted gene, 48063 [Source:MGI Symbol;Acc:MGI:6097389]	3.09	0.001242
ENSMUSG00000026058	Khdrbs2	KH domain containing, RNA binding, signal transduction associated 2 [Source:MGI Symbol;Acc:MGI:2159649]	3.08	1.524e-05
ENSMUSG00000105287	Gm43577	predicted gene 43577 [Source:MGI Symbol;Acc:MGI:5663714]	3.08	0.0005044
ENSMUSG00000112307	Gm48751	predicted gene, 48751 [Source:MGI Symbol;Acc:MGI:6098427]	3.08	0.0005532
ENSMUSG00000113880	A030005L19Rik	RIKEN cDNA A030005L19 gene [Source:MGI Symbol;Acc:MGI:1925172]	3.08	0.002393
ENSMUSG00000112026	Gm6653	predicted gene 6653 [Source:MGI Symbol;Acc:MGI:3647484]	3.08	0.002861
ENSMUSG00000113411	Gm48643	predicted gene, 48643 [Source:MGI Symbol;Acc:MGI:6098250]	3.08	0.003022
ENSMUSG00000106553	6720482G16Rik	RIKEN cDNA 6720482G16 gene [Source:MGI Symbol;Acc:MGI:1925148]	3.07	7.487e-08
ENSMUSG00000111966	Gm5781	predicted gene 5781 [Source:MGI Symbol;Acc:MGI:3646721]	3.07	7.509e-06
ENSMUSG00000059742	Kcnh7	potassium voltage-gated channel, subfamily H (eag-related), member 7 [Source:MGI Symbol;Acc:MGI:2159566]	3.07	0.0025
ENSMUSG00000097372	Gm26876	predicted gene, 26876 [Source:MGI Symbol;Acc:MGI:5477370]	3.07	0.003006
ENSMUSG00000103135	Gm37979	predicted gene, 37979 [Source:MGI Symbol;Acc:MGI:5611207]	3.06	3.033e-06
ENSMUSG00000027273	Snap25	synaptosomal-associated protein 25 [Source:MGI Symbol;Acc:MGI:98331]	3.06	0.001917
ENSMUSG00000050505	Pcdh20	protocadherin 20 [Source:MGI Symbol;Acc:MGI:2443376]	3.06	0.003138
ENSMUSG00000065232	Gm22973	predicted gene, 22973 [Source:MGI Symbol;Acc:MGI:5452750]	3.04	2.972e-07
ENSMUSG00000111345	Gm48562	predicted gene, 48562 [Source:MGI Symbol;Acc:MGI:6098119]	3.04	1.267e-06
ENSMUSG00000104436	Gm37423	predicted gene, 37423 [Source:MGI Symbol;Acc:MGI:5610651]	3.04	1.612e-05
ENSMUSG00000083863	Gm13341	predicted gene 13341 [Source:MGI Symbol;Acc:MGI:3650228]	3.03	1.573e-11
ENSMUSG00000104402	Gm38012	predicted gene, 38012 [Source:MGI Symbol;Acc:MGI:5611240]	3.03	1.537e-05
ENSMUSG00000114138	Gm36423	predicted gene, 36423 [Source:MGI Symbol;Acc:MGI:5595582]	3.03	0.002786
ENSMUSG00000103049	Gm37311	predicted gene, 37311 [Source:MGI Symbol;Acc:MGI:5610539]	3.02	8.917e-16
ENSMUSG00000102744	5830444F18Rik	RIKEN cDNA 5830444F18 gene [Source:MGI Symbol;Acc:MGI:2444780]	3.02	0.001611
ENSMUSG00000087596	Gm11715	predicted gene 11715 [Source:MGI Symbol;Acc:MGI:3702026]	3.01	0.003156
ENSMUSG00000043631	Ecm2	extracellular matrix protein 2, female organ and adipocyte specific [Source:MGI Symbol;Acc:MGI:3039578]	3.01	0.003659
ENSMUSG00000083621	Gm14586	predicted gene 14586 [Source:MGI Symbol;Acc:MGI:3705507]	3	7.275e-07
ENSMUSG00000102157	Gm37470	predicted gene, 37470 [Source:MGI Symbol;Acc:MGI:5610698]	3	1.734e-06
ENSMUSG00000029403	Cdkl2	cyclin-dependent kinase-like 2 (CDC2-related kinase) [Source:MGI Symbol;Acc:MGI:1858227]	2.99	0.002482
ENSMUSG00000090708	Gm17196	predicted gene 17196 [Source:MGI Symbol;Acc:MGI:4938023]	2.99	0.003937
ENSMUSG00000110620	Gm45733	predicted gene 45733 [Source:MGI Symbol;Acc:MGI:5804848]	2.99	0.004059
ENSMUSG00000081214	Rpl35a-ps2	ribosomal protein L35A, pseudogene 2 [Source:MGI Symbol;Acc:MGI:3705461]	2.98	0.0003599
ENSMUSG00000106063	C030032O16Rik	RIKEN cDNA C030032O16 gene [Source:MGI Symbol;Acc:MGI:1924718]	2.98	0.0008924
ENSMUSG00000097819	Gm26813	predicted gene, 26813 [Source:MGI Symbol;Acc:MGI:5477307]	2.98	0.004114
ENSMUSG00000105814	Mir703	microRNA 703 [Source:MGI Symbol;Acc:MGI:3629657]	2.97	6.167e-22
ENSMUSG00000105933	Gm43260	predicted gene 43260 [Source:MGI Symbol;Acc:MGI:5663397]	2.97	8.773e-12
ENSMUSG00000113198	Gm6988	predicted gene 6988 [Source:MGI Symbol;Acc:MGI:3647486]	2.97	0.0001735
ENSMUSG00000105939	Gm43322	predicted gene 43322 [Source:MGI Symbol;Acc:MGI:5663459]	2.97	0.001744
ENSMUSG00000093178	Snord87	small nucleolar RNA, C/D box 87 [Source:MGI Symbol;Acc:MGI:2387894]	2.96	1.831e-13
ENSMUSG00000061104	Sap18b	Sin3-associated polypeptide 18B [Source:MGI Symbol;Acc:MGI:3704317]	2.95	0.0003878
ENSMUSG00000103632	Gm38329	predicted gene, 38329 [Source:MGI Symbol;Acc:MGI:5611557]	2.95	0.001631
ENSMUSG00000108614	2610306O10Rik	RIKEN cDNA 2610306O10 gene [Source:MGI Symbol;Acc:MGI:1917710]	2.95	0.002174
ENSMUSG00000030887	Pdzd9	PDZ domain containing 9 [Source:MGI Symbol;Acc:MGI:1915233]	2.95	0.003146
ENSMUSG00000085716	Gm13388	predicted gene 13388 [Source:MGI Symbol;Acc:MGI:3649903]	2.95	0.004604
ENSMUSG00000060445	Sycp2	synaptonemal complex protein 2 [Source:MGI Symbol;Acc:MGI:1933281]	2.95	0.004604
ENSMUSG00000114610	Cyp2c52-ps	cytochrome P450, family 2, subfamily c, polypeptide 52, pseudogene [Source:MGI Symbol;Acc:MGI:3716994]	2.94	0.00364
ENSMUSG00000109362	Gm44562	predicted gene 44562 [Source:MGI Symbol;Acc:MGI:5753138]	2.94	0.00477
ENSMUSG00000113288	Gm47982	predicted gene, 47982 [Source:MGI Symbol;Acc:MGI:6097270]	2.94	0.004824
ENSMUSG00000105572	Gm43300	predicted gene 43300 [Source:MGI Symbol;Acc:MGI:5663437]	2.93	2.735e-29
ENSMUSG00000106385	Gm42943	predicted gene 42943 [Source:MGI Symbol;Acc:MGI:5663080]	2.92	3.099e-06
ENSMUSG00000106815	Gm43658	predicted gene 43658 [Source:MGI Symbol;Acc:MGI:5663795]	2.92	0.0003107
ENSMUSG00000108358	Gm44509	predicted gene 44509 [Source:MGI Symbol;Acc:MGI:5753085]	2.92	0.0008653
ENSMUSG00000109321	A330076H08Rik	RIKEN cDNA A330076H08 gene [Source:MGI Symbol;Acc:MGI:2443193]	2.91	2.935e-19
ENSMUSG00000112358	Gm33869	predicted gene, 33869 [Source:MGI Symbol;Acc:MGI:5593028]	2.91	0.000257
ENSMUSG00000113195	Gm48586	predicted gene, 48586 [Source:MGI Symbol;Acc:MGI:6098157]	2.9	4.588e-05
ENSMUSG00000037577	Ephx3	epoxide hydrolase 3 [Source:MGI Symbol;Acc:MGI:1919182]	2.9	0.001921
ENSMUSG00000111918	Gm47624	predicted gene, 47624 [Source:MGI Symbol;Acc:MGI:6096690]	2.9	0.004589
ENSMUSG00000104925	Gm43061	predicted gene 43061 [Source:MGI Symbol;Acc:MGI:5663198]	2.89	1.295e-10
ENSMUSG00000112847	Gm47573	predicted gene, 47573 [Source:MGI Symbol;Acc:MGI:6096604]	2.89	0.0003495
ENSMUSG00000108456	4732496C06Rik	RIKEN cDNA 4732496C06 gene [Source:MGI Symbol;Acc:MGI:2442534]	2.89	0.001921
ENSMUSG00000022790	Igsf11	immunoglobulin superfamily, member 11 [Source:MGI Symbol;Acc:MGI:2388477]	2.89	0.005586
ENSMUSG00000109090	Gm45088	predicted gene 45088 [Source:MGI Symbol;Acc:MGI:5753664]	2.87	2.44e-07
ENSMUSG00000099746	Ppnr	per-pentamer repeat gene [Source:MGI Symbol;Acc:MGI:1349458]	2.87	8.225e-07
ENSMUSG00000107531	E330037G11Rik	RIKEN cDNA E330037G11 gene [Source:MGI Symbol;Acc:MGI:2142689]	2.87	0.0002773
ENSMUSG00000052525	Spdya	speedy/RINGO cell cycle regulator family, member A [Source:MGI Symbol;Acc:MGI:1918141]	2.87	0.004906
ENSMUSG00000028176	Lrrc7	leucine rich repeat containing 7 [Source:MGI Symbol;Acc:MGI:2676665]	2.86	6.286e-06
ENSMUSG00000097924	A730020E08Rik	RIKEN cDNA A730020E08 gene [Source:MGI Symbol;Acc:MGI:2444999]	2.86	0.006142
ENSMUSG00000064371	mt-Tt	mitochondrially encoded tRNA threonine [Source:MGI Symbol;Acc:MGI:102473]	2.85	7.499e-18
ENSMUSG00000022753	Tmem30c	transmembrane protein 30C [Source:MGI Symbol;Acc:MGI:1918277]	2.85	0.001044
ENSMUSG00000069862	Rps12-ps9	ribosomal protein S12, pseudogene 9 [Source:MGI Symbol;Acc:MGI:3704324]	2.84	8.823e-06
ENSMUSG00000064637	Snora20	small nucleolar RNA, H/ACA box 20 [Source:MGI Symbol;Acc:MGI:3819492]	2.83	8.194e-12
ENSMUSG00000111505	Gm48673	predicted gene, 48673 [Source:MGI Symbol;Acc:MGI:6098292]	2.83	1.615e-06
ENSMUSG00000103932	Gm36963	predicted gene, 36963 [Source:MGI Symbol;Acc:MGI:5610191]	2.83	5.6e-06
ENSMUSG00000111617	Gm47148	predicted gene, 47148 [Source:MGI Symbol;Acc:MGI:6095912]	2.83	0.002617
ENSMUSG00000104621	Gm43185	predicted gene 43185 [Source:MGI Symbol;Acc:MGI:5663322]	2.83	0.00301
ENSMUSG00000106054	Gm43623	predicted gene 43623 [Source:MGI Symbol;Acc:MGI:5663760]	2.83	0.003087
ENSMUSG00000014503	Pkd2l2	polycystic kidney disease 2-like 2 [Source:MGI Symbol;Acc:MGI:1858231]	2.83	0.0062
ENSMUSG00000079286	Gm11084	predicted gene 11084 [Source:MGI Symbol;Acc:MGI:3779315]	2.83	0.006784
ENSMUSG00000025946	Pth2r	parathyroid hormone 2 receptor [Source:MGI Symbol;Acc:MGI:2180917]	2.83	0.006828
ENSMUSG00000106596	Gm42822	predicted gene 42822 [Source:MGI Symbol;Acc:MGI:5662959]	2.82	5.781e-11
ENSMUSG00000102391	Gm37578	predicted gene, 37578 [Source:MGI Symbol;Acc:MGI:5610806]	2.81	0.002908
ENSMUSG00000105796	Gm42845	predicted gene 42845 [Source:MGI Symbol;Acc:MGI:5662982]	2.81	0.0065
ENSMUSG00000103851	Gm37606	predicted gene, 37606 [Source:MGI Symbol;Acc:MGI:5610834]	2.8	4.577e-15
ENSMUSG00000083424	Rpl35a-ps4	ribosomal protein 35A, pseudogene 4 [Source:MGI Symbol;Acc:MGI:3650995]	2.8	0.002932
ENSMUSG00000114095	Gm47424	predicted gene, 47424 [Source:MGI Symbol;Acc:MGI:6096366]	2.8	0.006516
ENSMUSG00000008822	Acyp1	acylphosphatase 1, erythrocyte (common) type [Source:MGI Symbol;Acc:MGI:1913454]	2.79	1.945e-06
ENSMUSG00000102225	Gm37983	predicted gene, 37983 [Source:MGI Symbol;Acc:MGI:5611211]	2.78	4.315e-13
ENSMUSG00000109363	Gm44668	predicted gene 44668 [Source:MGI Symbol;Acc:MGI:5753244]	2.78	1.593e-12
ENSMUSG00000107970	Gm49058	predicted gene, 49058 [Source:MGI Symbol;Acc:MGI:6118436]	2.78	8.242e-11
ENSMUSG00000070713	Gm10282	predicted pseudogene 10282 [Source:MGI Symbol;Acc:MGI:3704312]	2.78	6.297e-06
ENSMUSG00000106214	Gm43426	predicted gene 43426 [Source:MGI Symbol;Acc:MGI:5663563]	2.78	0.0001906
ENSMUSG00000088128	Gm25720	predicted gene, 25720 [Source:MGI Symbol;Acc:MGI:5455497]	2.78	0.00797
ENSMUSG00000078636	Gm7336	predicted gene 7336 [Source:MGI Symbol;Acc:MGI:3644851]	2.78	0.008073
ENSMUSG00000064360	mt-Nd3	mitochondrially encoded NADH dehydrogenase 3 [Source:MGI Symbol;Acc:MGI:102499]	2.77	9.287e-22
ENSMUSG00000107556	Gm44237	predicted gene, 44237 [Source:MGI Symbol;Acc:MGI:5690629]	2.77	0.0003309
ENSMUSG00000110088	Gm45343	predicted gene 45343 [Source:MGI Symbol;Acc:MGI:5791179]	2.77	0.0006489
ENSMUSG00000102588	Gm37444	predicted gene, 37444 [Source:MGI Symbol;Acc:MGI:5610672]	2.76	9.86e-08
ENSMUSG00000103432	6720464F23Rik	RIKEN cDNA 6720464F23 gene [Source:MGI Symbol;Acc:MGI:2444677]	2.76	0.0002553
ENSMUSG00000106826	Gm42583	predicted gene 42583 [Source:MGI Symbol;Acc:MGI:5662720]	2.76	0.003183
ENSMUSG00000107227	Gm42559	predicted gene 42559 [Source:MGI Symbol;Acc:MGI:5662696]	2.75	2.629e-09
ENSMUSG00000098374	Gm28043	predicted gene, 28043 [Source:MGI Symbol;Acc:MGI:5547779]	2.75	3.19e-05
ENSMUSG00000102747	Gm37602	predicted gene, 37602 [Source:MGI Symbol;Acc:MGI:5610830]	2.75	0.001944
ENSMUSG00000098749	Gm27477	predicted gene, 27477 [Source:MGI Symbol;Acc:MGI:5530859]	2.75	0.008832
ENSMUSG00000107884	Gm44144	predicted gene, 44144 [Source:MGI Symbol;Acc:MGI:5690536]	2.74	3.511e-05
ENSMUSG00000062093	Gm10110	predicted gene 10110 [Source:MGI Symbol;Acc:MGI:3641718]	2.74	5.193e-05
ENSMUSG00000040693	Slco4c1	solute carrier organic anion transporter family, member 4C1 [Source:MGI Symbol;Acc:MGI:2442784]	2.74	0.0006374
ENSMUSG00000066116	Gm10154	predicted gene 10154 [Source:MGI Symbol;Acc:MGI:3642271]	2.74	0.003112
ENSMUSG00000064177	Ghrl	ghrelin [Source:MGI Symbol;Acc:MGI:1930008]	2.74	0.009137
ENSMUSG00000090877	Hspa1b	heat shock protein 1B [Source:MGI Symbol;Acc:MGI:99517]	2.73	2.387e-10
ENSMUSG00000092495	Gm20405	predicted gene 20405 [Source:MGI Symbol;Acc:MGI:5141870]	2.73	0.00571
ENSMUSG00000107148	Gm42888	predicted gene 42888 [Source:MGI Symbol;Acc:MGI:5663025]	2.73	0.007411
ENSMUSG00000097504	4930516B21Rik	RIKEN cDNA 4930516B21 gene [Source:MGI Symbol;Acc:MGI:1922364]	2.73	0.008481
ENSMUSG00000077457	Snord65	small nucleolar RNA, C/D box 65 [Source:MGI Symbol;Acc:MGI:3819547]	2.72	2.068e-08
ENSMUSG00000107176	Gm9794	predicted pseudogene 9794 [Source:MGI Symbol;Acc:MGI:3642653]	2.72	0.0001382
ENSMUSG00000065405	Mir30a	microRNA 30a [Source:MGI Symbol;Acc:MGI:2676907]	2.72	0.0002861
ENSMUSG00000086133	Gm16331	predicted gene 16331 [Source:MGI Symbol;Acc:MGI:3840145]	2.72	0.008847
ENSMUSG00000102713	Gm29994	predicted gene, 29994 [Source:MGI Symbol;Acc:MGI:5589153]	2.72	0.009805
ENSMUSG00000018341	Il12rb2	interleukin 12 receptor, beta 2 [Source:MGI Symbol;Acc:MGI:1270861]	2.72	0.009805
ENSMUSG00000064342	mt-Ti	mitochondrially encoded tRNA isoleucine [Source:MGI Symbol;Acc:MGI:102484]	2.71	4.041e-10
ENSMUSG00000057657	Rps18-ps3	ribosomal protein S18, pseudogene 3 [Source:MGI Symbol;Acc:MGI:3642474]	2.71	0.005057
ENSMUSG00000090206	Tepp	testis, prostate and placenta expressed [Source:MGI Symbol;Acc:MGI:1920657]	2.71	0.01017
ENSMUSG00000100826	Snhg14	small nucleolar RNA host gene 14 [Source:MGI Symbol;Acc:MGI:1289201]	2.7	1.812e-26
ENSMUSG00000104154	Gm38104	predicted gene, 38104 [Source:MGI Symbol;Acc:MGI:5611332]	2.7	6.657e-13
ENSMUSG00000039103	Nexn	nexilin [Source:MGI Symbol;Acc:MGI:1916060]	2.7	1.149e-05
ENSMUSG00000096856	Gm10778	predicted gene 10778 [Source:MGI Symbol;Acc:MGI:3809656]	2.7	0.005961
ENSMUSG00000079364	Gm3558	predicted gene 3558 [Source:MGI Symbol;Acc:MGI:3781735]	2.7	0.007728
ENSMUSG00000097911	Gm26691	predicted gene, 26691 [Source:MGI Symbol;Acc:MGI:5477185]	2.7	0.01044
ENSMUSG00000017778	Cox7c	cytochrome c oxidase subunit 7C [Source:MGI Symbol;Acc:MGI:103226]	2.69	1.216e-28
ENSMUSG00000020521	Rnft1	ring finger protein, transmembrane 1 [Source:MGI Symbol;Acc:MGI:1924142]	2.69	4.041e-23
ENSMUSG00000000078	Klf6	Kruppel-like factor 6 [Source:MGI Symbol;Acc:MGI:1346318]	2.69	2.235e-21
ENSMUSG00000102939	Gm38111	predicted gene, 38111 [Source:MGI Symbol;Acc:MGI:5611339]	2.69	3.604e-10
ENSMUSG00000104342	Gm36401	predicted gene, 36401 [Source:MGI Symbol;Acc:MGI:5595560]	2.69	2.972e-08
ENSMUSG00000104406	Gm38014	predicted gene, 38014 [Source:MGI Symbol;Acc:MGI:5611242]	2.69	1.133e-05
ENSMUSG00000033849	B3galt2	UDP-Gal:betaGlcNAc beta 1,3-galactosyltransferase, polypeptide 2 [Source:MGI Symbol;Acc:MGI:1349461]	2.69	0.0007035
ENSMUSG00000106018	Gm43527	predicted gene 43527 [Source:MGI Symbol;Acc:MGI:5663664]	2.69	0.009583
ENSMUSG00000105864	Gm10484	predicted gene 10484 [Source:MGI Symbol;Acc:MGI:3642756]	2.68	4.84e-05
ENSMUSG00000000948	Gm38393	predicted gene, 38393 [Source:MGI Symbol;Acc:MGI:5613898]	2.67	1.174e-24
ENSMUSG00000106166	Gm43484	predicted gene 43484 [Source:MGI Symbol;Acc:MGI:5663621]	2.67	1.143e-17
ENSMUSG00000105597	4633401B06Rik	RIKEN cDNA 4633401B06 gene [Source:MGI Symbol;Acc:MGI:1918078]	2.67	0.0003317
ENSMUSG00000083906	Gm15186	predicted gene 15186 [Source:MGI Symbol;Acc:MGI:3705337]	2.67	0.004768
ENSMUSG00000081339	Gm16044	predicted gene 16044 [Source:MGI Symbol;Acc:MGI:3801992]	2.66	0.01182
ENSMUSG00000103916	Gm38071	predicted gene, 38071 [Source:MGI Symbol;Acc:MGI:5611299]	2.65	1.91e-08
ENSMUSG00000021319	Sfrp4	secreted frizzled-related protein 4 [Source:MGI Symbol;Acc:MGI:892010]	2.65	0.008783
ENSMUSG00000108269	Gm18422	predicted gene, 18422 [Source:MGI Symbol;Acc:MGI:5010607]	2.65	0.01196
ENSMUSG00000104239	Gm37588	predicted gene, 37588 [Source:MGI Symbol;Acc:MGI:5610816]	2.64	2.797e-11
ENSMUSG00000106443	Gm42702	predicted gene 42702 [Source:MGI Symbol;Acc:MGI:5662839]	2.64	4.553e-05
ENSMUSG00000075015	Gm10801	predicted gene 10801 [Source:MGI Symbol;Acc:MGI:3641656]	2.64	0.0003918
ENSMUSG00000089239	Gm22200	predicted gene, 22200 [Source:MGI Symbol;Acc:MGI:5451977]	2.64	0.004181
ENSMUSG00000035983	Gm7008	predicted gene 7008 [Source:MGI Symbol;Acc:MGI:3647211]	2.63	0.005427
ENSMUSG00000111439	Gm47633	predicted gene, 47633 [Source:MGI Symbol;Acc:MGI:6096704]	2.63	0.01277
ENSMUSG00000110308	Gm45516	predicted gene 45516 [Source:MGI Symbol;Acc:MGI:5791352]	2.63	0.0129
ENSMUSG00000064349	mt-Tc	mitochondrially encoded tRNA cysteine [Source:MGI Symbol;Acc:MGI:102490]	2.62	0.0005852
ENSMUSG00000083326	Rpl38-ps1	ribosomal protein L38, pseudogene 1 [Source:MGI Symbol;Acc:MGI:3649580]	2.62	0.003998
ENSMUSG00000053980	Gm9930	predicted gene 9930 [Source:MGI Symbol;Acc:MGI:3642400]	2.62	0.008292
ENSMUSG00000106386	Gm42991	predicted gene 42991 [Source:MGI Symbol;Acc:MGI:5663128]	2.61	4.75e-09
ENSMUSG00000077345	Snord70	small nucleolar RNA, C/D box 70 [Source:MGI Symbol;Acc:MGI:3819553]	2.61	2.414e-08
ENSMUSG00000089512	Gm26287	predicted gene, 26287 [Source:MGI Symbol;Acc:MGI:5456064]	2.61	0.001802
ENSMUSG00000085663	Gm15718	predicted gene 15718 [Source:MGI Symbol;Acc:MGI:3783160]	2.61	0.01309
ENSMUSG00000100394	Gm28791	predicted gene 28791 [Source:MGI Symbol;Acc:MGI:5579497]	2.6	5.247e-09
ENSMUSG00000103505	Gm38374	predicted gene, 38374 [Source:MGI Symbol;Acc:MGI:5611602]	2.6	1.348e-07
ENSMUSG00000066000	Zfp979	zinc finger protein 979 [Source:MGI Symbol;Acc:MGI:2148252]	2.6	8.487e-06
ENSMUSG00000102452	Gm38344	predicted gene, 38344 [Source:MGI Symbol;Acc:MGI:5611572]	2.6	1.752e-05
ENSMUSG00000105502	Gm42536	predicted gene 42536 [Source:MGI Symbol;Acc:MGI:5662673]	2.6	0.009061
ENSMUSG00000105041	Gm42676	predicted gene 42676 [Source:MGI Symbol;Acc:MGI:5662813]	2.6	0.01105
ENSMUSG00000102370	Gm37973	predicted gene, 37973 [Source:MGI Symbol;Acc:MGI:5611201]	2.6	0.01328
ENSMUSG00000107304	Gm43775	predicted gene 43775 [Source:MGI Symbol;Acc:MGI:5663912]	2.6	0.01407
ENSMUSG00000108940	Gm45719	predicted gene 45719 [Source:MGI Symbol;Acc:MGI:5804834]	2.59	0.000203
ENSMUSG00000108152	Gm44152	predicted gene, 44152 [Source:MGI Symbol;Acc:MGI:5690544]	2.59	0.003758
ENSMUSG00000080543	Gm22709	predicted gene, 22709 [Source:MGI Symbol;Acc:MGI:5452486]	2.59	0.00852
ENSMUSG00000104720	Gm43138	predicted gene 43138 [Source:MGI Symbol;Acc:MGI:5663275]	2.59	0.009972
ENSMUSG00000102496	Gm36989	predicted gene, 36989 [Source:MGI Symbol;Acc:MGI:5610217]	2.58	1.676e-29
ENSMUSG00000105086	Gm42534	predicted gene 42534 [Source:MGI Symbol;Acc:MGI:5662671]	2.58	1.596e-06
ENSMUSG00000105846	Gm43258	predicted gene 43258 [Source:MGI Symbol;Acc:MGI:5663395]	2.58	0.0001664
ENSMUSG00000105957	Gm43254	predicted gene 43254 [Source:MGI Symbol;Acc:MGI:5663391]	2.58	0.0001916
ENSMUSG00000104867	Gm43728	predicted gene 43728 [Source:MGI Symbol;Acc:MGI:5663865]	2.58	0.000957
ENSMUSG00000102854	C130023A14Rik	RIKEN cDNA C130023A14 gene [Source:MGI Symbol;Acc:MGI:2442654]	2.57	1.332e-10
ENSMUSG00000022661	Cd200	CD200 antigen [Source:MGI Symbol;Acc:MGI:1196990]	2.57	0.004678
ENSMUSG00000105050	Gm42482	predicted gene 42482 [Source:MGI Symbol;Acc:MGI:5662619]	2.57	0.006637
ENSMUSG00000095891	Gm10717	predicted gene 10717 [Source:MGI Symbol;Acc:MGI:3642031]	2.57	0.01452
ENSMUSG00000075272	Ttc30a2	tetratricopeptide repeat domain 30A2 [Source:MGI Symbol;Acc:MGI:3700200]	2.57	0.01524
ENSMUSG00000108560	Gm44695	predicted gene 44695 [Source:MGI Symbol;Acc:MGI:5753271]	2.56	2.215e-11
ENSMUSG00000083992	Gm11478	predicted gene 11478 [Source:MGI Symbol;Acc:MGI:3650888]	2.56	1.514e-07
ENSMUSG00000046516	Cox17	cytochrome c oxidase assembly protein 17, copper chaperone [Source:MGI Symbol;Acc:MGI:1333806]	2.56	2.276e-07
ENSMUSG00000106475	Gm43011	predicted gene 43011 [Source:MGI Symbol;Acc:MGI:5663148]	2.56	6.514e-07
ENSMUSG00000113792	Gm10933	predicted gene 10933 [Source:MGI Symbol;Acc:MGI:3779143]	2.56	1.684e-05
ENSMUSG00000086877	A230072C01Rik	RIKEN cDNA A230072C01 gene [Source:MGI Symbol;Acc:MGI:2444644]	2.56	2.067e-05
ENSMUSG00000103404	Gm37932	predicted gene, 37932 [Source:MGI Symbol;Acc:MGI:5611160]	2.56	0.001268
ENSMUSG00000103656	Gm37205	predicted gene, 37205 [Source:MGI Symbol;Acc:MGI:5610433]	2.56	0.002042
ENSMUSG00000065580	Mir15b	microRNA 15b [Source:MGI Symbol;Acc:MGI:2676842]	2.56	0.01377
ENSMUSG00000019865	Nmbr	neuromedin B receptor [Source:MGI Symbol;Acc:MGI:1100525]	2.56	0.01457
ENSMUSG00000110269	Gm45258	predicted gene 45258 [Source:MGI Symbol;Acc:MGI:5791094]	2.55	1.853e-12
ENSMUSG00000111325	Gm47140	predicted gene, 47140 [Source:MGI Symbol;Acc:MGI:6095900]	2.55	0.0134
ENSMUSG00000046523	Kctd4	potassium channel tetramerisation domain containing 4 [Source:MGI Symbol;Acc:MGI:1914766]	2.55	0.01623
ENSMUSG00000102319	Gm37626	predicted gene, 37626 [Source:MGI Symbol;Acc:MGI:5610854]	2.54	5.353e-07
ENSMUSG00000111132	Gm48142	predicted gene, 48142 [Source:MGI Symbol;Acc:MGI:6097509]	2.54	0.0002375
ENSMUSG00000108256	Gm43923	predicted gene, 43923 [Source:MGI Symbol;Acc:MGI:5690315]	2.54	0.01565
ENSMUSG00000108519	4833421K07Rik	RIKEN cDNA 4833421K07 gene [Source:MGI Symbol;Acc:MGI:1921844]	2.54	0.0165
ENSMUSG00000108359	C430039J01Rik	RIKEN cDNA C430039J01 gene [Source:MGI Symbol;Acc:MGI:1924901]	2.53	6.804e-05
ENSMUSG00000113789	Gm47322	predicted gene, 47322 [Source:MGI Symbol;Acc:MGI:6096206]	2.53	0.005121
ENSMUSG00000105517	Gm42436	predicted gene 42436 [Source:MGI Symbol;Acc:MGI:5662573]	2.53	0.009414
ENSMUSG00000083061	Gm12191	predicted gene 12191 [Source:MGI Symbol;Acc:MGI:3651293]	2.53	0.01389
ENSMUSG00000073565	Prr16	proline rich 16 [Source:MGI Symbol;Acc:MGI:1918623]	2.52	0.0005672
ENSMUSG00000102951	Gm37216	predicted gene, 37216 [Source:MGI Symbol;Acc:MGI:5610444]	2.52	0.0008442
ENSMUSG00000102243	Gm37718	predicted gene, 37718 [Source:MGI Symbol;Acc:MGI:5610946]	2.52	0.00268
ENSMUSG00000112900	Gm48204	predicted gene, 48204 [Source:MGI Symbol;Acc:MGI:6097593]	2.51	2.126e-11
ENSMUSG00000100862	Gm10925	predicted gene 10925 [Source:MGI Symbol;Acc:MGI:3809095]	2.51	5.456e-11
ENSMUSG00000104262	Gm37747	predicted gene, 37747 [Source:MGI Symbol;Acc:MGI:5610975]	2.51	1.68e-10
ENSMUSG00000113852	Gm48062	predicted gene, 48062 [Source:MGI Symbol;Acc:MGI:6097387]	2.51	4.903e-06
ENSMUSG00000090110	Cmc4	C-x(9)-C motif containing 4 [Source:MGI Symbol;Acc:MGI:5637812]	2.51	7.737e-06
ENSMUSG00000065519	Mir10a	microRNA 10a [Source:MGI Symbol;Acc:MGI:3619064]	2.51	2.616e-05
ENSMUSG00000111361	Gm47445	predicted gene, 47445 [Source:MGI Symbol;Acc:MGI:6096399]	2.51	0.001771
ENSMUSG00000103002	Gm38075	predicted gene, 38075 [Source:MGI Symbol;Acc:MGI:5611303]	2.51	0.004725
ENSMUSG00000109195	Gm45038	predicted gene 45038 [Source:MGI Symbol;Acc:MGI:5753614]	2.51	0.01785
ENSMUSG00000097229	Platr23	pluripotency associated transcript 23 [Source:MGI Symbol;Acc:MGI:5477092]	2.51	0.01785
ENSMUSG00000071362	Gm10330	predicted gene 10330 [Source:MGI Symbol;Acc:MGI:3642221]	2.51	0.01799
ENSMUSG00000065219	Snord32a	small nucleolar RNA, C/D box 32A [Source:MGI Symbol;Acc:MGI:1351324]	2.5	2.37e-13
ENSMUSG00000105322	Gm43751	predicted gene 43751 [Source:MGI Symbol;Acc:MGI:5663888]	2.5	0.009706
ENSMUSG00000063406	Tmed5	transmembrane p24 trafficking protein 5 [Source:MGI Symbol;Acc:MGI:1921586]	2.49	7.712e-26
ENSMUSG00000036641	Ccdc148	coiled-coil domain containing 148 [Source:MGI Symbol;Acc:MGI:3039583]	2.49	0.006931
ENSMUSG00000113249	Gm33312	predicted gene, 33312 [Source:MGI Symbol;Acc:MGI:5592471]	2.49	0.019
ENSMUSG00000064345	mt-Nd2	mitochondrially encoded NADH dehydrogenase 2 [Source:MGI Symbol;Acc:MGI:102500]	2.48	1.499e-56
ENSMUSG00000104583	Gm42701	predicted gene 42701 [Source:MGI Symbol;Acc:MGI:5662838]	2.48	1.039e-06
ENSMUSG00000113250	Gm48585	predicted gene, 48585 [Source:MGI Symbol;Acc:MGI:6098155]	2.48	0.001735
ENSMUSG00000095280	Gm21738	predicted gene, 21738 [Source:MGI Symbol;Acc:MGI:5433902]	2.48	0.004874
ENSMUSG00000106767	Gm42727	predicted gene 42727 [Source:MGI Symbol;Acc:MGI:5662864]	2.48	0.01044
ENSMUSG00000110689	Gm45731	predicted gene 45731 [Source:MGI Symbol;Acc:MGI:5804846]	2.48	0.01911
ENSMUSG00000112340	Gm47016	predicted gene, 47016 [Source:MGI Symbol;Acc:MGI:6095699]	2.48	0.01923
ENSMUSG00000064437	Snord49b	small nucleolar RNA, C/D box 49B [Source:MGI Symbol;Acc:MGI:3819539]	2.47	1.048e-13
ENSMUSG00000103227	Gm37733	predicted gene, 37733 [Source:MGI Symbol;Acc:MGI:5610961]	2.47	1.417e-13
ENSMUSG00000106317	Gm43848	predicted gene 43848 [Source:MGI Symbol;Acc:MGI:5663985]	2.47	0.0002527
ENSMUSG00000113886	Gm48905	predicted gene, 48905 [Source:MGI Symbol;Acc:MGI:6098677]	2.47	0.01968
ENSMUSG00000104078	Gm37023	predicted gene, 37023 [Source:MGI Symbol;Acc:MGI:5610251]	2.46	5.11e-10
ENSMUSG00000112944	Gm48885	predicted gene, 48885 [Source:MGI Symbol;Acc:MGI:6098643]	2.46	1.259e-06
ENSMUSG00000107962	Gm43980	predicted gene, 43980 [Source:MGI Symbol;Acc:MGI:5690372]	2.46	0.002219
ENSMUSG00000073514	Dok6	docking protein 6 [Source:MGI Symbol;Acc:MGI:3639495]	2.46	0.006014
ENSMUSG00000096991	Gm26789	predicted gene, 26789 [Source:MGI Symbol;Acc:MGI:5477283]	2.46	0.01781
ENSMUSG00000098233	Gm26954	predicted gene, 26954 [Source:MGI Symbol;Acc:MGI:5504069]	2.46	0.02032
ENSMUSG00000112881	Gm49344	predicted gene, 49344 [Source:MGI Symbol;Acc:MGI:6121539]	2.46	0.02032
ENSMUSG00000103657	Gm37204	predicted gene, 37204 [Source:MGI Symbol;Acc:MGI:5610432]	2.45	1.936e-12
ENSMUSG00000101939	Gm28438	predicted gene 28438 [Source:MGI Symbol;Acc:MGI:5579144]	2.45	2.643e-10
ENSMUSG00000053205	Styx	serine/threonine/tyrosine interaction protein [Source:MGI Symbol;Acc:MGI:1891150]	2.45	7.536e-10
ENSMUSG00000104936	2610011E03Rik	RIKEN cDNA 2610011E03 gene [Source:MGI Symbol;Acc:MGI:1919710]	2.45	1.2e-07
ENSMUSG00000114193	Gm48139	predicted gene, 48139 [Source:MGI Symbol;Acc:MGI:6097504]	2.45	3.431e-06
ENSMUSG00000058603	Rpl28-ps1	ribosomal protein L28, pseudogene 1 [Source:MGI Symbol;Acc:MGI:3705349]	2.45	1.654e-05
ENSMUSG00000032839	Trpc1	transient receptor potential cation channel, subfamily C, member 1 [Source:MGI Symbol;Acc:MGI:109528]	2.45	0.001226
ENSMUSG00000113571	Gm48137	predicted gene, 48137 [Source:MGI Symbol;Acc:MGI:6097500]	2.45	0.001833
ENSMUSG00000104897	Gm43203	predicted gene 43203 [Source:MGI Symbol;Acc:MGI:5663340]	2.45	0.00532
ENSMUSG00000097840	Gm26756	predicted gene, 26756 [Source:MGI Symbol;Acc:MGI:5477250]	2.45	0.01882
ENSMUSG00000078190	Dnm3os	dynamin 3, opposite strand [Source:MGI Symbol;Acc:MGI:3052332]	2.44	3.34e-13
ENSMUSG00000103076	Gm37902	predicted gene, 37902 [Source:MGI Symbol;Acc:MGI:5611130]	2.44	4.248e-08
ENSMUSG00000094344	Gm11942	predicted gene 11942 [Source:MGI Symbol;Acc:MGI:3650608]	2.44	3.59e-07
ENSMUSG00000065431	Mir186	microRNA 186 [Source:MGI Symbol;Acc:MGI:2676850]	2.44	1.249e-05
ENSMUSG00000112391	Gm48230	predicted gene, 48230 [Source:MGI Symbol;Acc:MGI:6097634]	2.44	0.0004112
ENSMUSG00000103497	Gm37407	predicted gene, 37407 [Source:MGI Symbol;Acc:MGI:5610635]	2.44	0.000889
ENSMUSG00000112483	Gm48542	predicted gene, 48542 [Source:MGI Symbol;Acc:MGI:6098088]	2.44	0.01428
ENSMUSG00000108918	Gm44802	predicted gene 44802 [Source:MGI Symbol;Acc:MGI:5753378]	2.44	0.01945
ENSMUSG00000101970	1810026B05Rik	RIKEN cDNA 1810026B05 gene [Source:MGI Symbol;Acc:MGI:1916420]	2.43	1.958e-22
ENSMUSG00000064367	mt-Nd5	mitochondrially encoded NADH dehydrogenase 5 [Source:MGI Symbol;Acc:MGI:102496]	2.43	1.188e-21
ENSMUSG00000091509	Gm17066	predicted gene 17066 [Source:MGI Symbol;Acc:MGI:4937893]	2.43	1.567e-15
ENSMUSG00000112287	Gm47024	predicted gene, 47024 [Source:MGI Symbol;Acc:MGI:6095713]	2.43	8.935e-08
ENSMUSG00000065738	Gm24494	predicted gene, 24494 [Source:MGI Symbol;Acc:MGI:5454271]	2.43	1.012e-06
ENSMUSG00000100775	Gm29107	predicted gene 29107 [Source:MGI Symbol;Acc:MGI:5579813]	2.43	1.751e-05
ENSMUSG00000054162	Spock3	sparc/osteonectin, cwcv and kazal-like domains proteoglycan 3 [Source:MGI Symbol;Acc:MGI:1920152]	2.43	0.0002082
ENSMUSG00000114169	Gm47075	predicted gene, 47075 [Source:MGI Symbol;Acc:MGI:6095795]	2.42	6.237e-06
ENSMUSG00000112160	BC024063	cDNA sequence BC024063 [Source:MGI Symbol;Acc:MGI:2670978]	2.42	7.341e-06
ENSMUSG00000109576	Gm44704	predicted gene 44704 [Source:MGI Symbol;Acc:MGI:5753280]	2.42	0.0008012
ENSMUSG00000102960	Gm37943	predicted gene, 37943 [Source:MGI Symbol;Acc:MGI:5611171]	2.42	0.001557
ENSMUSG00000089598	Gm26158	predicted gene, 26158 [Source:MGI Symbol;Acc:MGI:5455935]	2.42	0.003667
ENSMUSG00000025243	Slc6a20b	solute carrier family 6 (neurotransmitter transporter), member 20B [Source:MGI Symbol;Acc:MGI:1336891]	2.42	0.01405
ENSMUSG00000028111	Ctsk	cathepsin K [Source:MGI Symbol;Acc:MGI:107823]	2.42	0.01576
ENSMUSG00000091881	Gm17146	predicted gene 17146 [Source:MGI Symbol;Acc:MGI:4937973]	2.42	0.02317
ENSMUSG00000099240	Gm27539	predicted gene, 27539 [Source:MGI Symbol;Acc:MGI:5530921]	2.42	0.02317
ENSMUSG00000107813	Gm44434	predicted gene, 44434 [Source:MGI Symbol;Acc:MGI:5690826]	2.41	3.837e-09
ENSMUSG00000110986	Gm20276	predicted gene, 20276 [Source:MGI Symbol;Acc:MGI:5012461]	2.41	4.12e-08
ENSMUSG00000103611	Gm37195	predicted gene, 37195 [Source:MGI Symbol;Acc:MGI:5610423]	2.41	7.734e-08
ENSMUSG00000103291	Gm38235	predicted gene, 38235 [Source:MGI Symbol;Acc:MGI:5611463]	2.41	3.954e-06
ENSMUSG00000108366	Gm5586	predicted gene 5586 [Source:MGI Symbol;Acc:MGI:3645853]	2.41	0.003865
ENSMUSG00000027416	Otor	otoraplin [Source:MGI Symbol;Acc:MGI:1888678]	2.41	0.02345
ENSMUSG00000064354	mt-Co2	mitochondrially encoded cytochrome c oxidase II [Source:MGI Symbol;Acc:MGI:102503]	2.4	4.729e-19
ENSMUSG00000102760	Gm37258	predicted gene, 37258 [Source:MGI Symbol;Acc:MGI:5610486]	2.4	1.068e-06
ENSMUSG00000106288	Gm43593	predicted gene 43593 [Source:MGI Symbol;Acc:MGI:5663730]	2.4	0.000103
ENSMUSG00000047632	Fgfbp3	fibroblast growth factor binding protein 3 [Source:MGI Symbol;Acc:MGI:1919764]	2.4	0.001944
ENSMUSG00000081855	Rpl17-ps5	ribosomal protein L17, pseudogene 5 [Source:MGI Symbol;Acc:MGI:3704246]	2.4	0.00587
ENSMUSG00000071862	Lrrtm2	leucine rich repeat transmembrane neuronal 2 [Source:MGI Symbol;Acc:MGI:2389174]	2.4	0.02278
ENSMUSG00000110635	Gm45853	predicted gene 45853 [Source:MGI Symbol;Acc:MGI:5804968]	2.38	3.225e-09
ENSMUSG00000077506	Scarna9	small Cajal body-specific RNA 9 [Source:MGI Symbol;Acc:MGI:3819489]	2.38	0.000884
ENSMUSG00000092167	Gm3696	predicted gene 3696 [Source:MGI Symbol;Acc:MGI:3781872]	2.38	0.01221
ENSMUSG00000103509	Gm38372	predicted gene, 38372 [Source:MGI Symbol;Acc:MGI:5611600]	2.37	1.931e-12
ENSMUSG00000064338	mt-Tv	mitochondrially encoded tRNA valine [Source:MGI Symbol;Acc:MGI:102472]	2.37	4.477e-07
ENSMUSG00000102330	Gm37234	predicted gene, 37234 [Source:MGI Symbol;Acc:MGI:5610462]	2.37	0.0007269
ENSMUSG00000102427	Gm37463	predicted gene, 37463 [Source:MGI Symbol;Acc:MGI:5610691]	2.37	0.002042
ENSMUSG00000097926	Gm26575	predicted gene, 26575 [Source:MGI Symbol;Acc:MGI:5477069]	2.37	0.005179
ENSMUSG00000108597	Gm44708	predicted gene 44708 [Source:MGI Symbol;Acc:MGI:5753284]	2.37	0.01107
ENSMUSG00000081520	Gm16200	predicted gene 16200 [Source:MGI Symbol;Acc:MGI:3801928]	2.37	0.02165
ENSMUSG00000105561	Gm43462	predicted gene 43462 [Source:MGI Symbol;Acc:MGI:5663599]	2.36	1.705e-15
ENSMUSG00000105304	Gm43696	predicted gene 43696 [Source:MGI Symbol;Acc:MGI:5663833]	2.36	7.31e-11
ENSMUSG00000103783	Gm37522	predicted gene, 37522 [Source:MGI Symbol;Acc:MGI:5610750]	2.36	2.257e-06
ENSMUSG00000104107	Gm37879	predicted gene, 37879 [Source:MGI Symbol;Acc:MGI:5611107]	2.36	4.953e-06
ENSMUSG00000083337	Gm11539	predicted gene 11539 [Source:MGI Symbol;Acc:MGI:3651911]	2.36	0.00359
ENSMUSG00000106337	Gm42478	predicted gene 42478 [Source:MGI Symbol;Acc:MGI:5662615]	2.36	0.008712
ENSMUSG00000107009	6720475M21Rik	RIKEN cDNA 6720475M21 gene [Source:MGI Symbol;Acc:MGI:1925146]	2.36	0.01947
ENSMUSG00000104153	Gm38105	predicted gene, 38105 [Source:MGI Symbol;Acc:MGI:5611333]	2.36	0.02109
ENSMUSG00000103353	Gm37597	predicted gene, 37597 [Source:MGI Symbol;Acc:MGI:5610825]	2.36	0.02686
ENSMUSG00000080440	Gm25848	predicted gene, 25848 [Source:MGI Symbol;Acc:MGI:5455625]	2.35	2.454e-10
ENSMUSG00000102874	Gm37137	predicted gene, 37137 [Source:MGI Symbol;Acc:MGI:5610365]	2.35	3.286e-09
ENSMUSG00000112411	Gm19337	predicted gene, 19337 [Source:MGI Symbol;Acc:MGI:5011522]	2.35	0.00029
ENSMUSG00000102861	Gm37637	predicted gene, 37637 [Source:MGI Symbol;Acc:MGI:5610865]	2.35	0.005444
ENSMUSG00000103867	9630010A21Rik	RIKEN cDNA 9630010A21 gene [Source:MGI Symbol;Acc:MGI:2442787]	2.35	0.01003
ENSMUSG00000050830	Vwc2	von Willebrand factor C domain containing 2 [Source:MGI Symbol;Acc:MGI:2442987]	2.35	0.0115
ENSMUSG00000021388	Aspn	asporin [Source:MGI Symbol;Acc:MGI:1913945]	2.35	0.02768
ENSMUSG00000104235	Gm37589	predicted gene, 37589 [Source:MGI Symbol;Acc:MGI:5610817]	2.34	1.144e-12
ENSMUSG00000106607	Gm43178	predicted gene 43178 [Source:MGI Symbol;Acc:MGI:5663315]	2.34	1.802e-09
ENSMUSG00000114431	Gm48601	predicted gene, 48601 [Source:MGI Symbol;Acc:MGI:6098180]	2.34	1.168e-05
ENSMUSG00000113922	Gm48887	predicted gene, 48887 [Source:MGI Symbol;Acc:MGI:6098646]	2.34	0.000103
ENSMUSG00000060336	Zfp937	zinc finger protein 937 [Source:MGI Symbol;Acc:MGI:3644476]	2.34	0.0001631
ENSMUSG00000107456	Gm10400	predicted gene 10400 [Source:MGI Symbol;Acc:MGI:3708745]	2.34	0.0008653
ENSMUSG00000030256	Bhlhe41	basic helix-loop-helix family, member e41 [Source:MGI Symbol;Acc:MGI:1930704]	2.34	0.005613
ENSMUSG00000105326	6030400A10Rik	RIKEN cDNA 6030400A10 gene [Source:MGI Symbol;Acc:MGI:1924319]	2.34	0.01933
ENSMUSG00000106662	Gm43034	predicted gene 43034 [Source:MGI Symbol;Acc:MGI:5663171]	2.34	0.02817
ENSMUSG00000025666	Tmem47	transmembrane protein 47 [Source:MGI Symbol;Acc:MGI:2177570]	2.33	2.452e-21
ENSMUSG00000105985	Gm42993	predicted gene 42993 [Source:MGI Symbol;Acc:MGI:5663130]	2.33	2.354e-11
ENSMUSG00000104469	Gm37663	predicted gene, 37663 [Source:MGI Symbol;Acc:MGI:5610891]	2.33	4.133e-10
ENSMUSG00000104467	Gm37660	predicted gene, 37660 [Source:MGI Symbol;Acc:MGI:5610888]	2.33	0.0001695
ENSMUSG00000048482	Bdnf	brain derived neurotrophic factor [Source:MGI Symbol;Acc:MGI:88145]	2.33	0.004863
ENSMUSG00000106547	B230303O12Rik	RIKEN cDNA B230303O12 gene [Source:MGI Symbol;Acc:MGI:2442644]	2.33	0.0225
ENSMUSG00000095986	Gm23053	predicted gene, 23053 [Source:MGI Symbol;Acc:MGI:5452830]	2.33	0.02853
ENSMUSG00000110400	Gm45416	predicted gene 45416 [Source:MGI Symbol;Acc:MGI:5791252]	2.33	0.0289
ENSMUSG00000107756	Gm44164	predicted gene, 44164 [Source:MGI Symbol;Acc:MGI:5690556]	2.32	1.631e-08
ENSMUSG00000107048	Gm43807	predicted gene 43807 [Source:MGI Symbol;Acc:MGI:5663944]	2.32	2.312e-05
ENSMUSG00000106751	Gm42467	predicted gene 42467 [Source:MGI Symbol;Acc:MGI:5662604]	2.32	5.798e-05
ENSMUSG00000105290	Gm43528	predicted gene 43528 [Source:MGI Symbol;Acc:MGI:5663665]	2.32	0.0004721
ENSMUSG00000107932	Gm44432	predicted gene, 44432 [Source:MGI Symbol;Acc:MGI:5690824]	2.32	0.004398
ENSMUSG00000098449	Gm7467	predicted gene 7467 [Source:MGI Symbol;Acc:MGI:3648350]	2.32	0.02817
ENSMUSG00000104828	Gm42898	predicted gene 42898 [Source:MGI Symbol;Acc:MGI:5663035]	2.32	0.0294
ENSMUSG00000107894	Gm10388	predicted gene 10388 [Source:MGI Symbol;Acc:MGI:3641777]	2.32	0.02942
ENSMUSG00000109709	Gm45290	predicted gene 45290 [Source:MGI Symbol;Acc:MGI:5791126]	2.32	0.0295
ENSMUSG00000054752	Fsd1l	fibronectin type III and SPRY domain containing 1-like [Source:MGI Symbol;Acc:MGI:2442443]	2.31	2.99e-19
ENSMUSG00000025529	Zfp711	zinc finger protein 711 [Source:MGI Symbol;Acc:MGI:3045342]	2.31	5.522e-09
ENSMUSG00000104852	Gm43201	predicted gene 43201 [Source:MGI Symbol;Acc:MGI:5663338]	2.31	9.228e-09
ENSMUSG00000086012	Gm15902	predicted gene 15902 [Source:MGI Symbol;Acc:MGI:3802133]	2.31	3.402e-05
ENSMUSG00000028133	Rwdd3	RWD domain containing 3 [Source:MGI Symbol;Acc:MGI:1920420]	2.31	0.001205
ENSMUSG00000106676	Gm42895	predicted gene 42895 [Source:MGI Symbol;Acc:MGI:5663032]	2.31	0.006695
ENSMUSG00000110142	Gm45872	predicted gene 45872 [Source:MGI Symbol;Acc:MGI:5804987]	2.31	0.007266
ENSMUSG00000038782	1700028J19Rik	RIKEN cDNA 1700028J19 gene [Source:MGI Symbol;Acc:MGI:1917254]	2.31	0.01901
ENSMUSG00000090386	Mir99ahg	Mir99a and Mirlet7c-1 host gene (non-protein coding) [Source:MGI Symbol;Acc:MGI:1919929]	2.3	5.906e-14
ENSMUSG00000096433	Zfp994	zinc finger protein 994 [Source:MGI Symbol;Acc:MGI:3643318]	2.3	3.064e-09
ENSMUSG00000096967	Gm26621	predicted gene, 26621 [Source:MGI Symbol;Acc:MGI:5477115]	2.3	1.161e-05
ENSMUSG00000110317	Gm45250	predicted gene 45250 [Source:MGI Symbol;Acc:MGI:5791086]	2.3	0.0001001
ENSMUSG00000104761	Gm43511	predicted gene 43511 [Source:MGI Symbol;Acc:MGI:5663648]	2.3	0.000508
ENSMUSG00000103973	BC055308	cDNA sequence BC055308 [Source:MGI Symbol;Acc:MGI:3039612]	2.3	0.001023
ENSMUSG00000103828	2610001A08Rik	RIKEN cDNA 2610001A08 gene [Source:MGI Symbol;Acc:MGI:1917358]	2.3	0.001481
ENSMUSG00000106048	Gm42444	predicted gene 42444 [Source:MGI Symbol;Acc:MGI:5662581]	2.3	0.001966
ENSMUSG00000016493	Cd46	CD46 antigen, complement regulatory protein [Source:MGI Symbol;Acc:MGI:1203290]	2.3	0.003064
ENSMUSG00000102691	Gm37780	predicted gene, 37780 [Source:MGI Symbol;Acc:MGI:5611008]	2.3	0.006471
ENSMUSG00000105083	Gm42699	predicted gene 42699 [Source:MGI Symbol;Acc:MGI:5662836]	2.3	0.00659
ENSMUSG00000105803	Gm43526	predicted gene 43526 [Source:MGI Symbol;Acc:MGI:5663663]	2.3	0.007118
ENSMUSG00000103778	Gm36930	predicted gene, 36930 [Source:MGI Symbol;Acc:MGI:5610158]	2.3	0.01105
ENSMUSG00000102145	Gm38056	predicted gene, 38056 [Source:MGI Symbol;Acc:MGI:5611284]	2.3	0.01791
ENSMUSG00000084592	Mir1898	microRNA 1898 [Source:MGI Symbol;Acc:MGI:3811421]	2.3	0.02259
ENSMUSG00000105201	Gm43362	predicted gene 43362 [Source:MGI Symbol;Acc:MGI:5663499]	2.29	1.464e-11
ENSMUSG00000041695	Kcnj2	potassium inwardly-rectifying channel, subfamily J, member 2 [Source:MGI Symbol;Acc:MGI:104744]	2.29	1.517e-06
ENSMUSG00000106717	Gm42798	predicted gene 42798 [Source:MGI Symbol;Acc:MGI:5662935]	2.29	1.669e-06
ENSMUSG00000022112	Gpc5	glypican 5 [Source:MGI Symbol;Acc:MGI:1194894]	2.29	4.617e-06
ENSMUSG00000108812	C130083A15Rik	RIKEN cDNA C130083A15 gene [Source:MGI Symbol;Acc:MGI:3028079]	2.29	0.0003518
ENSMUSG00000112317	Gm47580	predicted gene, 47580 [Source:MGI Symbol;Acc:MGI:6096616]	2.29	0.0008273
ENSMUSG00000106415	Gm42893	predicted gene 42893 [Source:MGI Symbol;Acc:MGI:5663030]	2.29	0.003244
ENSMUSG00000059149	Mfsd4a	major facilitator superfamily domain containing 4A [Source:MGI Symbol;Acc:MGI:2442786]	2.29	0.01319
ENSMUSG00000021730	Hcn1	hyperpolarization activated cyclic nucleotide gated potassium channel 1 [Source:MGI Symbol;Acc:MGI:1096392]	2.29	0.01484
ENSMUSG00000109828	Gm45662	predicted gene 45662 [Source:MGI Symbol;Acc:MGI:5791498]	2.29	0.02638
ENSMUSG00000098679	Mir7688	microRNA 7688 [Source:MGI Symbol;Acc:MGI:5531256]	2.29	0.0317
ENSMUSG00000097392	D930016D06Rik	RIKEN cDNA D930016D06 gene [Source:MGI Symbol;Acc:MGI:2442700]	2.28	5.331e-19
ENSMUSG00000106071	Gm43826	predicted gene 43826 [Source:MGI Symbol;Acc:MGI:5663963]	2.28	5.804e-10
ENSMUSG00000104394	Gm37254	predicted gene, 37254 [Source:MGI Symbol;Acc:MGI:5610482]	2.28	6.681e-09
ENSMUSG00000103233	Gm37159	predicted gene, 37159 [Source:MGI Symbol;Acc:MGI:5610387]	2.28	1.027e-05
ENSMUSG00000032878	Ccdc85a	coiled-coil domain containing 85A [Source:MGI Symbol;Acc:MGI:2445069]	2.28	0.0001492
ENSMUSG00000105842	Gm43329	predicted gene 43329 [Source:MGI Symbol;Acc:MGI:5663466]	2.28	0.0002847
ENSMUSG00000088445	Gm23557	predicted gene, 23557 [Source:MGI Symbol;Acc:MGI:5453334]	2.28	0.03065
ENSMUSG00000105655	Gm42659	predicted gene 42659 [Source:MGI Symbol;Acc:MGI:5662796]	2.27	8.688e-09
ENSMUSG00000101335	Gm28229	predicted gene 28229 [Source:MGI Symbol;Acc:MGI:5578935]	2.27	2.319e-08
ENSMUSG00000103624	Gm3081	predicted gene 3081 [Source:MGI Symbol;Acc:MGI:3781258]	2.27	1.262e-07
ENSMUSG00000102863	Gm37639	predicted gene, 37639 [Source:MGI Symbol;Acc:MGI:5610867]	2.27	2.693e-07
ENSMUSG00000102780	Gm38253	predicted gene, 38253 [Source:MGI Symbol;Acc:MGI:5611481]	2.27	1.596e-05
ENSMUSG00000065728	Gm26175	predicted gene, 26175 [Source:MGI Symbol;Acc:MGI:5455952]	2.27	0.003458
ENSMUSG00000100351	Gm7867	predicted gene 7867 [Source:MGI Symbol;Acc:MGI:3644627]	2.27	0.03098
ENSMUSG00000088516	Gm23044	predicted gene, 23044 [Source:MGI Symbol;Acc:MGI:5452821]	2.27	0.03462
ENSMUSG00000070605	Zfp992	zinc finger protein 992 [Source:MGI Symbol;Acc:MGI:3700963]	2.26	7.737e-13
ENSMUSG00000043991	Pura	purine rich element binding protein A [Source:MGI Symbol;Acc:MGI:103079]	2.26	2.04e-11
ENSMUSG00000102423	Gm37465	predicted gene, 37465 [Source:MGI Symbol;Acc:MGI:5610693]	2.26	1.654e-05
ENSMUSG00000026156	B3gat2	beta-1,3-glucuronyltransferase 2 (glucuronosyltransferase S) [Source:MGI Symbol;Acc:MGI:2389490]	2.26	0.008463
ENSMUSG00000071497	Nutf2-ps1	nuclear transport factor 2, pseudogene 1 [Source:MGI Symbol;Acc:MGI:108008]	2.26	0.01554
ENSMUSG00000057182	Scn3a	sodium channel, voltage-gated, type III, alpha [Source:MGI Symbol;Acc:MGI:98249]	2.26	0.01586
ENSMUSG00000109393	Gm44936	predicted gene 44936 [Source:MGI Symbol;Acc:MGI:5753512]	2.26	0.01927
ENSMUSG00000093387	Gm20732	predicted gene 20732 [Source:MGI Symbol;Acc:MGI:5318559]	2.26	0.02651
ENSMUSG00000109536	9330162G02Rik	RIKEN cDNA 9330162G02 gene [Source:MGI Symbol;Acc:MGI:2442217]	2.25	2.446e-09
ENSMUSG00000105962	Gm42432	predicted gene 42432 [Source:MGI Symbol;Acc:MGI:5662569]	2.25	7.627e-05
ENSMUSG00000112741	Gm47341	predicted gene, 47341 [Source:MGI Symbol;Acc:MGI:6096234]	2.25	0.0006301
ENSMUSG00000089093	Snord11	small nucleolar RNA, C/D box 11 [Source:MGI Symbol;Acc:MGI:3819516]	2.25	0.001008
ENSMUSG00000047344	Lancl3	LanC lantibiotic synthetase component C-like 3 (bacterial) [Source:MGI Symbol;Acc:MGI:2443335]	2.25	0.01142
ENSMUSG00000102359	Gm38351	predicted gene, 38351 [Source:MGI Symbol;Acc:MGI:5611579]	2.25	0.03389
ENSMUSG00000078502	Gm13212	predicted gene 13212 [Source:MGI Symbol;Acc:MGI:3651014]	2.24	9.708e-06
ENSMUSG00000108689	Gm45354	predicted gene 45354 [Source:MGI Symbol;Acc:MGI:5791190]	2.24	1.168e-05
ENSMUSG00000106341	Gm43330	predicted gene 43330 [Source:MGI Symbol;Acc:MGI:5663467]	2.24	0.0006974
ENSMUSG00000102758	Naaladl2	N-acetylated alpha-linked acidic dipeptidase-like 2 [Source:MGI Symbol;Acc:MGI:2685867]	2.24	0.00146
ENSMUSG00000109459	Gm39526	predicted gene, 39526 [Source:MGI Symbol;Acc:MGI:5622411]	2.24	0.002524
ENSMUSG00000025889	Snca	synuclein, alpha [Source:MGI Symbol;Acc:MGI:1277151]	2.24	0.007874
ENSMUSG00000091367	Gm17711	predicted gene, 17711 [Source:MGI Symbol;Acc:MGI:4937345]	2.24	0.02448
ENSMUSG00000108886	Gm44830	predicted gene 44830 [Source:MGI Symbol;Acc:MGI:5753406]	2.24	0.02706
ENSMUSG00000048191	Muc6	mucin 6, gastric [Source:MGI Symbol;Acc:MGI:2663233]	2.24	0.03583
ENSMUSG00000020335	Zfp354b	zinc finger protein 354B [Source:MGI Symbol;Acc:MGI:1351476]	2.24	0.03619
ENSMUSG00000103094	Gm37558	predicted gene, 37558 [Source:MGI Symbol;Acc:MGI:5610786]	2.23	4.527e-08
ENSMUSG00000104903	Gm43707	predicted gene 43707 [Source:MGI Symbol;Acc:MGI:5663844]	2.23	4.521e-07
ENSMUSG00000041817	Fam169a	family with sequence similarity 169, member A [Source:MGI Symbol;Acc:MGI:2444268]	2.23	1.837e-06
ENSMUSG00000104383	Gm37553	predicted gene, 37553 [Source:MGI Symbol;Acc:MGI:5610781]	2.23	5.677e-05
ENSMUSG00000108053	Gm43890	predicted gene, 43890 [Source:MGI Symbol;Acc:MGI:5690282]	2.23	7.508e-05
ENSMUSG00000103163	Gm38146	predicted gene, 38146 [Source:MGI Symbol;Acc:MGI:5611374]	2.23	0.006997
ENSMUSG00000102275	Gm37144	predicted gene, 37144 [Source:MGI Symbol;Acc:MGI:5610372]	2.23	0.02105
ENSMUSG00000103924	Gm37895	predicted gene, 37895 [Source:MGI Symbol;Acc:MGI:5611123]	2.23	0.02491
ENSMUSG00000105264	Gm42716	predicted gene 42716 [Source:MGI Symbol;Acc:MGI:5662853]	2.23	0.02711
ENSMUSG00000088545	Gm25982	predicted gene, 25982 [Source:MGI Symbol;Acc:MGI:5455759]	2.23	0.03496
ENSMUSG00000112295	Gm47017	predicted gene, 47017 [Source:MGI Symbol;Acc:MGI:6095701]	2.23	0.0366
ENSMUSG00000056870	Gulp1	GULP, engulfment adaptor PTB domain containing 1 [Source:MGI Symbol;Acc:MGI:1920407]	2.22	2.679e-20
ENSMUSG00000104145	D130019J16Rik	RIKEN cDNA D130019J16 gene [Source:MGI Symbol;Acc:MGI:2443523]	2.22	1.073e-12
ENSMUSG00000105137	Gm42869	predicted gene 42869 [Source:MGI Symbol;Acc:MGI:5663006]	2.22	4.651e-05
ENSMUSG00000103839	Gm37607	predicted gene, 37607 [Source:MGI Symbol;Acc:MGI:5610835]	2.22	0.0004643
ENSMUSG00000105601	Gm42725	predicted gene 42725 [Source:MGI Symbol;Acc:MGI:5662862]	2.22	0.00779
ENSMUSG00000106025	Gm42940	predicted gene 42940 [Source:MGI Symbol;Acc:MGI:5663077]	2.22	0.009905
ENSMUSG00000106265	Gm42490	predicted gene 42490 [Source:MGI Symbol;Acc:MGI:5662627]	2.22	0.01748
ENSMUSG00000043999	Gpr75	G protein-coupled receptor 75 [Source:MGI Symbol;Acc:MGI:2441843]	2.22	0.02458
ENSMUSG00000102801	Gm37478	predicted gene, 37478 [Source:MGI Symbol;Acc:MGI:5610706]	2.22	0.02802
ENSMUSG00000051723	Rpl31-ps13	ribosomal protein L31, pseudogene 13 [Source:MGI Symbol;Acc:MGI:3809036]	2.22	0.03583
ENSMUSG00000079429	Mroh2a	maestro heat-like repeat family member 2A [Source:MGI Symbol;Acc:MGI:3705228]	2.22	0.03715
ENSMUSG00000103889	Gm37011	predicted gene, 37011 [Source:MGI Symbol;Acc:MGI:5610239]	2.22	0.0376
ENSMUSG00000039478	Micu3	mitochondrial calcium uptake family, member 3 [Source:MGI Symbol;Acc:MGI:1925756]	2.21	2.434e-17
ENSMUSG00000103146	Gm37745	predicted gene, 37745 [Source:MGI Symbol;Acc:MGI:5610973]	2.21	1.093e-08
ENSMUSG00000103937	Gm37186	predicted gene, 37186 [Source:MGI Symbol;Acc:MGI:5610414]	2.21	2.761e-08
ENSMUSG00000109539	Gm44667	predicted gene 44667 [Source:MGI Symbol;Acc:MGI:5753243]	2.21	1.45e-07
ENSMUSG00000021765	Fst	follistatin [Source:MGI Symbol;Acc:MGI:95586]	2.21	2.653e-05
ENSMUSG00000103747	Gm38236	predicted gene, 38236 [Source:MGI Symbol;Acc:MGI:5611464]	2.21	0.0001498
ENSMUSG00000107200	Gm43039	predicted gene 43039 [Source:MGI Symbol;Acc:MGI:5663176]	2.21	0.0004694
ENSMUSG00000104244	2900018N21Rik	RIKEN cDNA 2900018N21 gene [Source:MGI Symbol;Acc:MGI:1920114]	2.21	0.0005573
ENSMUSG00000028864	Hgf	hepatocyte growth factor [Source:MGI Symbol;Acc:MGI:96079]	2.21	0.003805
ENSMUSG00000032769	Trpa1	transient receptor potential cation channel, subfamily A, member 1 [Source:MGI Symbol;Acc:MGI:3522699]	2.21	0.03146
ENSMUSG00000105457	Gm43200	predicted gene 43200 [Source:MGI Symbol;Acc:MGI:5663337]	2.21	0.03379
ENSMUSG00000041703	Zic5	zinc finger protein of the cerebellum 5 [Source:MGI Symbol;Acc:MGI:1929518]	2.21	0.03847
ENSMUSG00000009207	Lnpk	lunapark, ER junction formation factor [Source:MGI Symbol;Acc:MGI:1918115]	2.2	2.617e-30
ENSMUSG00000105950	Gm43679	predicted gene 43679 [Source:MGI Symbol;Acc:MGI:5663816]	2.2	1.638e-08
ENSMUSG00000098066	Gm26944	predicted gene, 26944 [Source:MGI Symbol;Acc:MGI:5504059]	2.2	1.676e-05
ENSMUSG00000105495	Gm42995	predicted gene 42995 [Source:MGI Symbol;Acc:MGI:5663132]	2.2	0.0001922
ENSMUSG00000108446	Gm44997	predicted gene 44997 [Source:MGI Symbol;Acc:MGI:5753573]	2.2	0.01079
ENSMUSG00000090565	4930405O22Rik	RIKEN cDNA 4930405O22 gene [Source:MGI Symbol;Acc:MGI:3041158]	2.2	0.01338
ENSMUSG00000085862	Gm13483	predicted gene 13483 [Source:MGI Symbol;Acc:MGI:3651423]	2.2	0.02644
ENSMUSG00000001819	Hoxd13	homeobox D13 [Source:MGI Symbol;Acc:MGI:96205]	2.2	0.03959
ENSMUSG00000102670	Gm37436	predicted gene, 37436 [Source:MGI Symbol;Acc:MGI:5610664]	2.19	3.683e-06
ENSMUSG00000114104	Gm47585	predicted gene, 47585 [Source:MGI Symbol;Acc:MGI:6096625]	2.19	8.287e-06
ENSMUSG00000107549	Gm43961	predicted gene, 43961 [Source:MGI Symbol;Acc:MGI:5690353]	2.19	2.779e-05
ENSMUSG00000106251	Gm42658	predicted gene 42658 [Source:MGI Symbol;Acc:MGI:5662795]	2.19	0.000258
ENSMUSG00000035642	Aamdc	adipogenesis associated Mth938 domain containing [Source:MGI Symbol;Acc:MGI:1913523]	2.19	0.0002643
ENSMUSG00000109434	Gm44937	predicted gene 44937 [Source:MGI Symbol;Acc:MGI:5753513]	2.19	0.003642
ENSMUSG00000106528	Gm42841	predicted gene 42841 [Source:MGI Symbol;Acc:MGI:5662978]	2.19	0.00482
ENSMUSG00000113687	Gm49703	predicted gene, 49703 [Source:MGI Symbol;Acc:MGI:6215164]	2.19	0.006202
ENSMUSG00000064719	Gm25930	predicted gene, 25930 [Source:MGI Symbol;Acc:MGI:5455707]	2.19	0.03663
ENSMUSG00000106664	Gm17936	predicted gene, 17936 [Source:MGI Symbol;Acc:MGI:5010121]	2.19	0.03834
ENSMUSG00000065301	Gm23248	predicted gene, 23248 [Source:MGI Symbol;Acc:MGI:5453025]	2.19	0.04018
ENSMUSG00000109268	9530078K11Rik	RIKEN cDNA 9530078K11 gene [Source:MGI Symbol;Acc:MGI:1925814]	2.19	0.04039
ENSMUSG00000032360	Hcrtr2	hypocretin (orexin) receptor 2 [Source:MGI Symbol;Acc:MGI:2680765]	2.19	0.04039
ENSMUSG00000097379	Gm26873	predicted gene, 26873 [Source:MGI Symbol;Acc:MGI:5477367]	2.19	0.04066
ENSMUSG00000109021	Gm44812	predicted gene 44812 [Source:MGI Symbol;Acc:MGI:5753388]	2.19	0.04152
ENSMUSG00000083951	Gm13786	predicted gene 13786 [Source:MGI Symbol;Acc:MGI:3649782]	2.18	0.007002
ENSMUSG00000085148	Mir22hg	Mir22 host gene (non-protein coding) [Source:MGI Symbol;Acc:MGI:1914348]	2.18	0.008742
ENSMUSG00000059203	Il1rapl2	interleukin 1 receptor accessory protein-like 2 [Source:MGI Symbol;Acc:MGI:1913106]	2.18	0.02681
ENSMUSG00000060002	Chpt1	choline phosphotransferase 1 [Source:MGI Symbol;Acc:MGI:2384841]	2.17	1.373e-13
ENSMUSG00000064343	mt-Tq	mitochondrially encoded tRNA glutamine [Source:MGI Symbol;Acc:MGI:102477]	2.17	2.958e-05
ENSMUSG00000105981	2810428J06Rik	RIKEN cDNA 2810428J06 gene [Source:MGI Symbol;Acc:MGI:1914308]	2.17	0.0002214
ENSMUSG00000109879	Gm10997	predicted gene 10997 [Source:MGI Symbol;Acc:MGI:3779213]	2.17	0.0004297
ENSMUSG00000109429	Gm45223	predicted gene 45223 [Source:MGI Symbol;Acc:MGI:5753799]	2.17	0.000972
ENSMUSG00000113910	Gm48286	predicted gene, 48286 [Source:MGI Symbol;Acc:MGI:6097722]	2.17	0.001803
ENSMUSG00000052293	Taf9	TATA-box binding protein associated factor 9 [Source:MGI Symbol;Acc:MGI:1888697]	2.17	0.00617
ENSMUSG00000110238	Gm19269	predicted gene, 19269 [Source:MGI Symbol;Acc:MGI:5011454]	2.17	0.006607
ENSMUSG00000111211	Gm48233	predicted gene, 48233 [Source:MGI Symbol;Acc:MGI:6097640]	2.17	0.024
ENSMUSG00000110959	Gm47198	predicted gene, 47198 [Source:MGI Symbol;Acc:MGI:6095994]	2.17	0.02494
ENSMUSG00000093956	Gm24497	predicted gene, 24497 [Source:MGI Symbol;Acc:MGI:5454274]	2.17	0.03837
ENSMUSG00000098206	A430106G13Rik	RIKEN cDNA A430106G13 gene [Source:MGI Symbol;Acc:MGI:2443823]	2.16	1.99e-08
ENSMUSG00000093661	Eif4e3	eukaryotic translation initiation factor 4E member 3 [Source:MGI Symbol;Acc:MGI:1914142]	2.16	2.307e-07
ENSMUSG00000103525	Gm37262	predicted gene, 37262 [Source:MGI Symbol;Acc:MGI:5610490]	2.16	1.522e-05
ENSMUSG00000029798	Herc6	hect domain and RLD 6 [Source:MGI Symbol;Acc:MGI:1914388]	2.16	0.0001308
ENSMUSG00000102374	Gm38387	predicted gene, 38387 [Source:MGI Symbol;Acc:MGI:5613622]	2.16	0.0006421
ENSMUSG00000104571	Gm43010	predicted gene 43010 [Source:MGI Symbol;Acc:MGI:5663147]	2.16	0.0009951
ENSMUSG00000109361	Gm44946	predicted gene 44946 [Source:MGI Symbol;Acc:MGI:5753522]	2.16	0.001826
ENSMUSG00000106024	A530083M17Rik	RIKEN cDNA A530083M17 gene [Source:MGI Symbol;Acc:MGI:2444172]	2.16	0.001868
ENSMUSG00000044349	Snhg11	small nucleolar RNA host gene 11 [Source:MGI Symbol;Acc:MGI:2441845]	2.16	0.005747
ENSMUSG00000109724	Gm18194	predicted gene, 18194 [Source:MGI Symbol;Acc:MGI:5010379]	2.16	0.01111
ENSMUSG00000043385	Olfr267	olfactory receptor 267 [Source:MGI Symbol;Acc:MGI:3030101]	2.16	0.01755
ENSMUSG00000076287	Gm24273	predicted gene, 24273 [Source:MGI Symbol;Acc:MGI:5454050]	2.16	0.03716
ENSMUSG00000109332	Gm44742	predicted gene 44742 [Source:MGI Symbol;Acc:MGI:5753318]	2.16	0.04002
ENSMUSG00000062905	Vmn1r32	vomeronasal 1 receptor 32 [Source:MGI Symbol;Acc:MGI:2159451]	2.16	0.04295
ENSMUSG00000111971	Gm48678	predicted gene, 48678 [Source:MGI Symbol;Acc:MGI:6098299]	2.16	0.04308
ENSMUSG00000086047	9530046B11Rik	RIKEN cDNA 9530046B11 gene [Source:MGI Symbol;Acc:MGI:1925671]	2.16	0.04316
ENSMUSG00000110569	Gm18860	predicted gene, 18860 [Source:MGI Symbol;Acc:MGI:5011045]	2.16	0.04316
ENSMUSG00000084417	Gm23463	predicted gene, 23463 [Source:MGI Symbol;Acc:MGI:5453240]	2.16	0.04316
ENSMUSG00000103590	Gm37353	predicted gene, 37353 [Source:MGI Symbol;Acc:MGI:5610581]	2.16	0.04316
ENSMUSG00000103038	Gm37124	predicted gene, 37124 [Source:MGI Symbol;Acc:MGI:5610352]	2.15	1.34e-12
ENSMUSG00000113076	Gm47088	predicted gene, 47088 [Source:MGI Symbol;Acc:MGI:6095816]	2.15	0.001592
ENSMUSG00000052188	Gm14964	predicted gene 14964 [Source:MGI Symbol;Acc:MGI:3641621]	2.15	0.003888
ENSMUSG00000107720	Gm43946	predicted gene, 43946 [Source:MGI Symbol;Acc:MGI:5690338]	2.15	0.02166
ENSMUSG00000046463	5930403N24Rik	RIKEN cDNA 5930403N24 gene [Source:MGI Symbol;Acc:MGI:2444171]	2.15	0.02733
ENSMUSG00000107358	Gm43168	predicted gene 43168 [Source:MGI Symbol;Acc:MGI:5663305]	2.15	0.03569
ENSMUSG00000037593	Rskr	ribosomal protein S6 kinase related [Source:MGI Symbol;Acc:MGI:2652869]	2.15	0.03716
ENSMUSG00000039913	Pak7	p21 (RAC1) activated kinase 7 [Source:MGI Symbol;Acc:MGI:1920334]	2.15	0.04238
ENSMUSG00000102516	Gm38340	predicted gene, 38340 [Source:MGI Symbol;Acc:MGI:5611568]	2.15	0.04442
ENSMUSG00000104634	Gm42461	predicted gene 42461 [Source:MGI Symbol;Acc:MGI:5662598]	2.15	0.04597
ENSMUSG00000085913	Gm15601	predicted gene 15601 [Source:MGI Symbol;Acc:MGI:3783048]	2.15	0.04619
ENSMUSG00000102540	Gm38134	predicted gene, 38134 [Source:MGI Symbol;Acc:MGI:5611362]	2.15	0.0463
ENSMUSG00000104626	Gm42675	predicted gene 42675 [Source:MGI Symbol;Acc:MGI:5662812]	2.15	0.04645
ENSMUSG00000085735	Mettl5os	methyltransferase like 5, opposite strand [Source:MGI Symbol;Acc:MGI:1922537]	2.15	0.04658
ENSMUSG00000113959	Gm46339	predicted gene, 46339 [Source:MGI Symbol;Acc:MGI:5825976]	2.14	3.029e-07
ENSMUSG00000106364	Gm42994	predicted gene 42994 [Source:MGI Symbol;Acc:MGI:5663131]	2.14	0.0001477
ENSMUSG00000102749	Gm37598	predicted gene, 37598 [Source:MGI Symbol;Acc:MGI:5610826]	2.14	0.001949
ENSMUSG00000070343	Gm10288	predicted gene 10288 [Source:MGI Symbol;Acc:MGI:3704227]	2.14	0.005048
ENSMUSG00000085315	A430018G15Rik	RIKEN cDNA A430018G15 gene [Source:MGI Symbol;Acc:MGI:3040796]	2.14	0.01601
ENSMUSG00000105339	Gm42457	predicted gene 42457 [Source:MGI Symbol;Acc:MGI:5662594]	2.14	0.02426
ENSMUSG00000109385	Gm44518	predicted gene 44518 [Source:MGI Symbol;Acc:MGI:5753094]	2.14	0.03022
ENSMUSG00000109216	Gm44907	predicted gene 44907 [Source:MGI Symbol;Acc:MGI:5753483]	2.14	0.0309
ENSMUSG00000102349	Gm37376	predicted gene, 37376 [Source:MGI Symbol;Acc:MGI:5610604]	2.14	0.03202
ENSMUSG00000105622	Gm42615	predicted gene 42615 [Source:MGI Symbol;Acc:MGI:5662752]	2.14	0.04708
ENSMUSG00000109498	Gm45222	predicted gene 45222 [Source:MGI Symbol;Acc:MGI:5753798]	2.13	9.648e-15
ENSMUSG00000103696	Gm37531	predicted gene, 37531 [Source:MGI Symbol;Acc:MGI:5610759]	2.13	2.13e-06
ENSMUSG00000109279	Gm45220	predicted gene 45220 [Source:MGI Symbol;Acc:MGI:5753796]	2.13	2.524e-06
ENSMUSG00000032667	Pon2	paraoxonase 2 [Source:MGI Symbol;Acc:MGI:106687]	2.13	2.6e-05
ENSMUSG00000103805	Gm37063	predicted gene, 37063 [Source:MGI Symbol;Acc:MGI:5610291]	2.13	0.0002326
ENSMUSG00000104973	A530041M06Rik	RIKEN cDNA A530041M06 gene [Source:MGI Symbol;Acc:MGI:3026943]	2.13	0.0006335
ENSMUSG00000096280	Gm23287	predicted gene, 23287 [Source:MGI Symbol;Acc:MGI:5453064]	2.13	0.003794
ENSMUSG00000024155	Meiob	meiosis specific with OB domains [Source:MGI Symbol;Acc:MGI:1922428]	2.13	0.04593
ENSMUSG00000103099	Gm6074	predicted gene 6074 [Source:MGI Symbol;Acc:MGI:3648506]	2.13	0.04664
ENSMUSG00000056498	Tmem154	transmembrane protein 154 [Source:MGI Symbol;Acc:MGI:2444725]	2.13	0.04664
ENSMUSG00000000600	Krit1	KRIT1, ankyrin repeat containing [Source:MGI Symbol;Acc:MGI:1930618]	2.12	2.347e-29
ENSMUSG00000106384	Gm43188	predicted gene 43188 [Source:MGI Symbol;Acc:MGI:5663325]	2.12	1.068e-07
ENSMUSG00000103734	Gm37651	predicted gene, 37651 [Source:MGI Symbol;Acc:MGI:5610879]	2.12	0.001846
ENSMUSG00000106356	Gm42438	predicted gene 42438 [Source:MGI Symbol;Acc:MGI:5662575]	2.12	0.002131
ENSMUSG00000065110	Snord61	small nucleolar RNA, C/D box 61 [Source:MGI Symbol;Acc:MGI:2148805]	2.12	0.004574
ENSMUSG00000108388	Gm44673	predicted gene 44673 [Source:MGI Symbol;Acc:MGI:5753249]	2.12	0.009132
ENSMUSG00000104140	Gm37140	predicted gene, 37140 [Source:MGI Symbol;Acc:MGI:5610368]	2.12	0.03667
ENSMUSG00000106472	Gm43111	predicted gene 43111 [Source:MGI Symbol;Acc:MGI:5663248]	2.12	0.04331
ENSMUSG00000105824	Gm43466	predicted gene 43466 [Source:MGI Symbol;Acc:MGI:5663603]	2.11	8.415e-06
ENSMUSG00000108500	Gm45033	predicted gene 45033 [Source:MGI Symbol;Acc:MGI:5753609]	2.11	1.911e-05
ENSMUSG00000109940	Gm45399	predicted gene 45399 [Source:MGI Symbol;Acc:MGI:5791235]	2.11	0.002176
ENSMUSG00000076137	Gm26384	predicted gene, 26384 [Source:MGI Symbol;Acc:MGI:5456161]	2.11	0.01192
ENSMUSG00000025933	Tmem14a	transmembrane protein 14A [Source:MGI Symbol;Acc:MGI:1922962]	2.11	0.01192
ENSMUSG00000104184	Gm37818	predicted gene, 37818 [Source:MGI Symbol;Acc:MGI:5611046]	2.11	0.02941
ENSMUSG00000053253	Ndfip2	Nedd4 family interacting protein 2 [Source:MGI Symbol;Acc:MGI:1923523]	2.1	1.322e-14
ENSMUSG00000104391	Gm37960	predicted gene, 37960 [Source:MGI Symbol;Acc:MGI:5611188]	2.1	2.976e-05
ENSMUSG00000106822	Gm43533	predicted gene 43533 [Source:MGI Symbol;Acc:MGI:5663670]	2.1	0.0005886
ENSMUSG00000104121	Gm37485	predicted gene, 37485 [Source:MGI Symbol;Acc:MGI:5610713]	2.1	0.005058
ENSMUSG00000028214	Gem	GTP binding protein (gene overexpressed in skeletal muscle) [Source:MGI Symbol;Acc:MGI:99844]	2.1	0.01155
ENSMUSG00000098202	B830012L14Rik	RIKEN cDNA B830012L14 gene [Source:MGI Symbol;Acc:MGI:2443332]	2.1	0.01297
ENSMUSG00000110397	Gm45540	predicted gene 45540 [Source:MGI Symbol;Acc:MGI:5791376]	2.1	0.02002
ENSMUSG00000103553	Gm38218	predicted gene, 38218 [Source:MGI Symbol;Acc:MGI:5611446]	2.1	0.04178
ENSMUSG00000113067	Gm47166	predicted gene, 47166 [Source:MGI Symbol;Acc:MGI:6095944]	2.09	2.39e-05
ENSMUSG00000111491	Gm47503	predicted gene, 47503 [Source:MGI Symbol;Acc:MGI:6096488]	2.09	7.073e-05
ENSMUSG00000103646	Gm37706	predicted gene, 37706 [Source:MGI Symbol;Acc:MGI:5610934]	2.09	8.101e-05
ENSMUSG00000104821	Gm42481	predicted gene 42481 [Source:MGI Symbol;Acc:MGI:5662618]	2.09	0.005976
ENSMUSG00000064936	Gm23722	predicted gene, 23722 [Source:MGI Symbol;Acc:MGI:5453499]	2.09	0.008576
ENSMUSG00000103197	Gm37642	predicted gene, 37642 [Source:MGI Symbol;Acc:MGI:5610870]	2.09	0.04401
ENSMUSG00000089702	Gm16568	predicted gene 16568 [Source:MGI Symbol;Acc:MGI:4414988]	2.09	0.04815
ENSMUSG00000025903	Lypla1	lysophospholipase 1 [Source:MGI Symbol;Acc:MGI:1344588]	2.08	1.58e-22
ENSMUSG00000026103	Gls	glutaminase [Source:MGI Symbol;Acc:MGI:95752]	2.08	3.147e-22
ENSMUSG00000078185	Chml	choroideremia-like [Source:MGI Symbol;Acc:MGI:101913]	2.08	1.157e-14
ENSMUSG00000073062	Zxdb	zinc finger, X-linked, duplicated B [Source:MGI Symbol;Acc:MGI:3694898]	2.08	3.425e-12
ENSMUSG00000087365	C430049B03Rik	RIKEN cDNA C430049B03 gene [Source:MGI Symbol;Acc:MGI:1924903]	2.08	2.528e-08
ENSMUSG00000110159	Gm45501	predicted gene 45501 [Source:MGI Symbol;Acc:MGI:5791337]	2.08	8.24e-05
ENSMUSG00000113894	Gm48838	predicted gene, 48838 [Source:MGI Symbol;Acc:MGI:6098568]	2.08	0.001436
ENSMUSG00000001542	Ell2	elongation factor RNA polymerase II 2 [Source:MGI Symbol;Acc:MGI:2183438]	2.07	4.398e-10
ENSMUSG00000064346	mt-Tw	mitochondrially encoded tRNA tryptophan [Source:MGI Symbol;Acc:MGI:102471]	2.07	2.266e-05
ENSMUSG00000102428	Pcdhga12	protocadherin gamma subfamily A, 12 [Source:MGI Symbol;Acc:MGI:1935229]	2.07	3.129e-05
ENSMUSG00000103672	Gm37621	predicted gene, 37621 [Source:MGI Symbol;Acc:MGI:5610849]	2.07	0.0001279
ENSMUSG00000106450	Gm43018	predicted gene 43018 [Source:MGI Symbol;Acc:MGI:5663155]	2.07	0.0005569
ENSMUSG00000099166	Gm27715	predicted gene, 27715 [Source:MGI Symbol;Acc:MGI:5531097]	2.07	0.003648
ENSMUSG00000107054	C730045M19Rik	RIKEN cDNA C730045M19 gene [Source:MGI Symbol;Acc:MGI:3026961]	2.07	0.007396
ENSMUSG00000073652	Apol7d	apolipoprotein L 7d [Source:MGI Symbol;Acc:MGI:3723449]	2.07	0.009036
ENSMUSG00000109162	2900027M19Rik	RIKEN cDNA 2900027M19 gene [Source:MGI Symbol;Acc:MGI:1920130]	2.07	0.01635
ENSMUSG00000000982	Ccl3	chemokine (C-C motif) ligand 3 [Source:MGI Symbol;Acc:MGI:98260]	2.07	0.0445
ENSMUSG00000052137	Rbm12b2	RNA binding motif protein 12 B2 [Source:MGI Symbol;Acc:MGI:1924854]	2.06	1.82e-19
ENSMUSG00000052854	Nrk	Nik related kinase [Source:MGI Symbol;Acc:MGI:1351326]	2.06	4.806e-15
ENSMUSG00000097589	Dleu2	deleted in lymphocytic leukemia, 2 [Source:MGI Symbol;Acc:MGI:1934030]	2.06	4.975e-15
ENSMUSG00000049929	Lpar4	lysophosphatidic acid receptor 4 [Source:MGI Symbol;Acc:MGI:1925384]	2.06	2.095e-12
ENSMUSG00000102415	A430110C17Rik	RIKEN cDNA A430110C17 gene [Source:MGI Symbol;Acc:MGI:2444994]	2.06	6.396e-05
ENSMUSG00000085125	Gm16070	predicted gene 16070 [Source:MGI Symbol;Acc:MGI:3801761]	2.06	0.00072
ENSMUSG00000095003	Gm25173	predicted gene, 25173 [Source:MGI Symbol;Acc:MGI:5454950]	2.06	0.04977
ENSMUSG00000026977	March7	membrane-associated ring finger (C3HC4) 7 [Source:MGI Symbol;Acc:MGI:1931053]	2.05	1.474e-19
ENSMUSG00000106099	Gm42664	predicted gene 42664 [Source:MGI Symbol;Acc:MGI:5662801]	2.05	3.011e-13
ENSMUSG00000087143	A830082K12Rik	RIKEN cDNA A830082K12 gene [Source:MGI Symbol;Acc:MGI:2443527]	2.05	1.862e-08
ENSMUSG00000069184	Zfp72	zinc finger protein 72 [Source:MGI Symbol;Acc:MGI:3033356]	2.05	1.285e-06
ENSMUSG00000107370	Gm43588	predicted gene 43588 [Source:MGI Symbol;Acc:MGI:5663725]	2.05	4.599e-06
ENSMUSG00000041180	Hectd2	HECT domain E3 ubiquitin protein ligase 2 [Source:MGI Symbol;Acc:MGI:2442663]	2.05	7.141e-06
ENSMUSG00000065273	Gm25128	predicted gene, 25128 [Source:MGI Symbol;Acc:MGI:5454905]	2.05	0.001258
ENSMUSG00000094724	Rnaset2b	ribonuclease T2B [Source:MGI Symbol;Acc:MGI:3702087]	2.05	0.00252
ENSMUSG00000106186	Gm43627	predicted gene 43627 [Source:MGI Symbol;Acc:MGI:5663764]	2.05	0.04718
ENSMUSG00000102555	6430511E19Rik	RIKEN cDNA 6430511E19 gene [Source:MGI Symbol;Acc:MGI:2443259]	2.04	2.919e-10
ENSMUSG00000105272	Gm43071	predicted gene 43071 [Source:MGI Symbol;Acc:MGI:5663208]	2.04	5.524e-08
ENSMUSG00000073274	Gm14636	predicted gene 14636 [Source:MGI Symbol;Acc:MGI:3641976]	2.04	0.0002557
ENSMUSG00000106211	Gm42842	predicted gene 42842 [Source:MGI Symbol;Acc:MGI:5662979]	2.04	0.01164
ENSMUSG00000024383	Map3k2	mitogen-activated protein kinase kinase kinase 2 [Source:MGI Symbol;Acc:MGI:1346873]	2.03	2.8e-14
ENSMUSG00000026771	Spopl	speckle-type BTB/POZ protein-like [Source:MGI Symbol;Acc:MGI:1924107]	2.03	3.859e-14
ENSMUSG00000109005	Gm45221	predicted gene 45221 [Source:MGI Symbol;Acc:MGI:5753797]	2.03	8.403e-10
ENSMUSG00000069743	Zfp820	zinc finger protein 820 [Source:MGI Symbol;Acc:MGI:1922674]	2.03	4.624e-09
ENSMUSG00000048495	Tyw5	tRNA-yW synthesizing protein 5 [Source:MGI Symbol;Acc:MGI:1915986]	2.03	1.207e-06
ENSMUSG00000104983	Gm42763	predicted gene 42763 [Source:MGI Symbol;Acc:MGI:5662900]	2.03	1.001e-05
ENSMUSG00000064356	mt-Atp8	mitochondrially encoded ATP synthase 8 [Source:MGI Symbol;Acc:MGI:99926]	2.03	0.0001243
ENSMUSG00000086920	Gm12207	predicted gene 12207 [Source:MGI Symbol;Acc:MGI:3702399]	2.03	0.0006104
ENSMUSG00000105472	Gm43024	predicted gene 43024 [Source:MGI Symbol;Acc:MGI:5663161]	2.03	0.0007961
ENSMUSG00000102194	Gm38169	predicted gene, 38169 [Source:MGI Symbol;Acc:MGI:5611397]	2.03	0.01438
ENSMUSG00000104026	Gm37212	predicted gene, 37212 [Source:MGI Symbol;Acc:MGI:5610440]	2.03	0.03388
ENSMUSG00000041685	Fcho2	FCH domain only 2 [Source:MGI Symbol;Acc:MGI:3505790]	2.02	3.073e-29
ENSMUSG00000106682	Gm42648	predicted gene 42648 [Source:MGI Symbol;Acc:MGI:5662785]	2.02	2.123e-11
ENSMUSG00000107461	Gm44045	predicted gene, 44045 [Source:MGI Symbol;Acc:MGI:5690437]	2.02	6.468e-06
ENSMUSG00000002617	Zfp40	zinc finger protein 40 [Source:MGI Symbol;Acc:MGI:99185]	2.02	1.071e-05
ENSMUSG00000101111	Gm28437	predicted gene 28437 [Source:MGI Symbol;Acc:MGI:5579143]	2.02	0.007028
ENSMUSG00000070692	Rps12-ps10	ribosomal protein S12, pseudogene 10 [Source:MGI Symbol;Acc:MGI:3649508]	2.02	0.02964
ENSMUSG00000015882	Lcorl	ligand dependent nuclear receptor corepressor-like [Source:MGI Symbol;Acc:MGI:2651932]	2.01	2.786e-22
ENSMUSG00000052748	Swt1	SWT1 RNA endoribonuclease homolog (S. cerevisiae) [Source:MGI Symbol;Acc:MGI:1914125]	2.01	5.878e-17
ENSMUSG00000102302	Gm38190	predicted gene, 38190 [Source:MGI Symbol;Acc:MGI:5611418]	2.01	2.659e-11
ENSMUSG00000032265	Tent5a	terminal nucleotidyltransferase 5A [Source:MGI Symbol;Acc:MGI:2670964]	2.01	9.17e-10
ENSMUSG00000065208	Gm24616	predicted gene, 24616 [Source:MGI Symbol;Acc:MGI:5454393]	2.01	0.0004551
ENSMUSG00000098439	Hm629797	cDNA sequence HM629797 [Source:MGI Symbol;Acc:MGI:5440479]	2.01	0.007569
ENSMUSG00000101609	Kcnq1ot1	KCNQ1 overlapping transcript 1 [Source:MGI Symbol;Acc:MGI:1926855]	2	3.726e-13
ENSMUSG00000095892	Rnu5g	RNA, U5G small nuclear [Source:MGI Symbol;Acc:MGI:2157900]	2	1.497e-08
ENSMUSG00000111264	E030022I16Rik	RIKEN cDNA E030022I16 gene [Source:MGI Symbol;Acc:MGI:2444690]	2	2.31e-08
ENSMUSG00000077737	Snord72	small nucleolar RNA, C/D box 72 [Source:MGI Symbol;Acc:MGI:3819555]	2	0.0002022
ENSMUSG00000104044	Gm37566	predicted gene, 37566 [Source:MGI Symbol;Acc:MGI:5610794]	2	0.002193
ENSMUSG00000102246	9430037O13Rik	RIKEN cDNA 9430037O13 gene [Source:MGI Symbol;Acc:MGI:1924535]	2	0.002762
ENSMUSG00000084421	Gm25107	predicted gene, 25107 [Source:MGI Symbol;Acc:MGI:5454884]	2	0.005587
ENSMUSG00000106944	Gm43843	predicted gene 43843 [Source:MGI Symbol;Acc:MGI:5663980]	2	0.01108
ENSMUSG00000080059	Rps19-ps3	ribosomal protein S19, pseudogene 3 [Source:MGI Symbol;Acc:MGI:3701125]	2	0.01596
ENSMUSG00000102733	Gm38262	predicted gene, 38262 [Source:MGI Symbol;Acc:MGI:5611490]	2	0.03738
ENSMUSG00000032525	Nktr	natural killer tumor recognition sequence [Source:MGI Symbol;Acc:MGI:97346]	1.99	6.469e-30
ENSMUSG00000104324	Gm37320	predicted gene, 37320 [Source:MGI Symbol;Acc:MGI:5610548]	1.99	1.813e-05
ENSMUSG00000106570	C230071H17Rik	RIKEN cDNA C230071H17 gene [Source:MGI Symbol;Acc:MGI:2444463]	1.99	0.0006237
ENSMUSG00000106870	Gm43681	predicted gene 43681 [Source:MGI Symbol;Acc:MGI:5663818]	1.99	0.0006664
ENSMUSG00000112820	Gm48298	predicted gene, 48298 [Source:MGI Symbol;Acc:MGI:6097740]	1.99	0.01664
ENSMUSG00000081865	Gm15484	predicted gene 15484 [Source:MGI Symbol;Acc:MGI:3705726]	1.99	0.02512
ENSMUSG00000060923	Acyp2	acylphosphatase 2, muscle type [Source:MGI Symbol;Acc:MGI:1922822]	1.99	0.0488
ENSMUSG00000090919	Pabpc4l	poly(A) binding protein, cytoplasmic 4-like [Source:MGI Symbol;Acc:MGI:3643087]	1.98	1.49e-13
ENSMUSG00000074867	Zfp808	zinc finger protein 808 [Source:MGI Symbol;Acc:MGI:3704127]	1.98	1.811e-10
ENSMUSG00000108137	Gm44053	predicted gene, 44053 [Source:MGI Symbol;Acc:MGI:5690445]	1.98	0.001425
ENSMUSG00000113341	9430031K09Rik	RIKEN cDNA 9430031K09 gene [Source:MGI Symbol;Acc:MGI:1924503]	1.98	0.001469
ENSMUSG00000105741	C79130	expressed sequence C79130 [Source:MGI Symbol;Acc:MGI:2141307]	1.98	0.003177
ENSMUSG00000036168	Ccdc38	coiled-coil domain containing 38 [Source:MGI Symbol;Acc:MGI:2444738]	1.98	0.005482
ENSMUSG00000102841	Gm38036	predicted gene, 38036 [Source:MGI Symbol;Acc:MGI:5611264]	1.98	0.03153
ENSMUSG00000111497	Gm38431	predicted gene, 38431 [Source:MGI Symbol;Acc:MGI:5621316]	1.98	0.04726
ENSMUSG00000035597	Prpf39	pre-mRNA processing factor 39 [Source:MGI Symbol;Acc:MGI:104602]	1.97	1.837e-18
ENSMUSG00000031601	Cnot7	CCR4-NOT transcription complex, subunit 7 [Source:MGI Symbol;Acc:MGI:1298230]	1.97	6.808e-17
ENSMUSG00000033972	Zfp944	zinc finger protein 944 [Source:MGI Symbol;Acc:MGI:2442394]	1.97	4.423e-10
ENSMUSG00000104118	Gm37298	predicted gene, 37298 [Source:MGI Symbol;Acc:MGI:5610526]	1.97	9.593e-10
ENSMUSG00000103901	Gm37499	predicted gene, 37499 [Source:MGI Symbol;Acc:MGI:5610727]	1.97	1.646e-05
ENSMUSG00000107118	Gm42986	predicted gene 42986 [Source:MGI Symbol;Acc:MGI:5663123]	1.97	3.708e-05
ENSMUSG00000039782	Cpeb2	cytoplasmic polyadenylation element binding protein 2 [Source:MGI Symbol;Acc:MGI:2442640]	1.97	0.001333
ENSMUSG00000094551	Gm22392	predicted gene, 22392 [Source:MGI Symbol;Acc:MGI:5452169]	1.97	0.01572
ENSMUSG00000104676	Gm42777	predicted gene 42777 [Source:MGI Symbol;Acc:MGI:5662914]	1.97	0.02256
ENSMUSG00000030935	Acsm3	acyl-CoA synthetase medium-chain family member 3 [Source:MGI Symbol;Acc:MGI:99538]	1.97	0.03517
ENSMUSG00000031870	Pgr	progesterone receptor [Source:MGI Symbol;Acc:MGI:97567]	1.97	0.04153
ENSMUSG00000086429	Gt(ROSA)26Sor	gene trap ROSA 26, Philippe Soriano [Source:MGI Symbol;Acc:MGI:104735]	1.96	8.775e-18
ENSMUSG00000107050	C030017G13Rik	RIKEN cDNA C030017G13 gene [Source:MGI Symbol;Acc:MGI:2441875]	1.96	1.057e-05
ENSMUSG00000064856	Gm23444	predicted gene, 23444 [Source:MGI Symbol;Acc:MGI:5453221]	1.96	0.0003231
ENSMUSG00000113984	Gm48890	predicted gene, 48890 [Source:MGI Symbol;Acc:MGI:6098652]	1.96	0.002119
ENSMUSG00000074971	Fibin	fin bud initiation factor homolog (zebrafish) [Source:MGI Symbol;Acc:MGI:1914856]	1.96	0.003961
ENSMUSG00000031802	Phxr4	per-hexamer repeat gene 4 [Source:MGI Symbol;Acc:MGI:104522]	1.96	0.01981
ENSMUSG00000098683	Gm27817	predicted gene, 27817 [Source:MGI Symbol;Acc:MGI:5531199]	1.96	0.02351
ENSMUSG00000035992	Fnip1	folliculin interacting protein 1 [Source:MGI Symbol;Acc:MGI:2444668]	1.95	1.817e-23
ENSMUSG00000039841	Zfp800	zinc finger protein 800 [Source:MGI Symbol;Acc:MGI:1889334]	1.95	3.106e-12
ENSMUSG00000079659	Tmem243	transmembrane protein 243, mitochondrial [Source:MGI Symbol;Acc:MGI:3606159]	1.95	1.624e-05
ENSMUSG00000113905	Gm48872	predicted gene, 48872 [Source:MGI Symbol;Acc:MGI:6098620]	1.95	6.949e-05
ENSMUSG00000114535	Gm47246	predicted gene, 47246 [Source:MGI Symbol;Acc:MGI:6096070]	1.95	0.0002145
ENSMUSG00000104625	Gm42448	predicted gene 42448 [Source:MGI Symbol;Acc:MGI:5662585]	1.95	0.01217
ENSMUSG00000110246	C130073E24Rik	RIKEN cDNA C130073E24 gene [Source:MGI Symbol;Acc:MGI:2442759]	1.95	0.01352
ENSMUSG00000114749	Gm48442	predicted gene, 48442 [Source:MGI Symbol;Acc:MGI:6097951]	1.95	0.02589
ENSMUSG00000108880	Gm44560	predicted gene 44560 [Source:MGI Symbol;Acc:MGI:5753136]	1.95	0.0497
ENSMUSG00000037808	Fam76b	family with sequence similarity 76, member B [Source:MGI Symbol;Acc:MGI:1920076]	1.94	1.054e-17
ENSMUSG00000059142	Zfp945	zinc finger protein 945 [Source:MGI Symbol;Acc:MGI:2445132]	1.94	3.88e-15
ENSMUSG00000102411	Gm36936	predicted gene, 36936 [Source:MGI Symbol;Acc:MGI:5610164]	1.94	1.195e-14
ENSMUSG00000085093	Gm12737	predicted gene 12737 [Source:MGI Symbol;Acc:MGI:3651021]	1.94	1.024e-05
ENSMUSG00000033882	Rbm46	RNA binding motif protein 46 [Source:MGI Symbol;Acc:MGI:3645057]	1.94	0.0001933
ENSMUSG00000107116	Gm43274	predicted gene 43274 [Source:MGI Symbol;Acc:MGI:5663411]	1.94	0.002241
ENSMUSG00000109640	Gm45413	predicted gene 45413 [Source:MGI Symbol;Acc:MGI:5791249]	1.94	0.003841
ENSMUSG00000065503	Mir351	microRNA 351 [Source:MGI Symbol;Acc:MGI:3619367]	1.94	0.006995
ENSMUSG00000025892	Gria4	glutamate receptor, ionotropic, AMPA4 (alpha 4) [Source:MGI Symbol;Acc:MGI:95811]	1.94	0.007908
ENSMUSG00000087305	A430035B10Rik	RIKEN cDNA A430035B10 gene [Source:MGI Symbol;Acc:MGI:2443789]	1.94	0.008783
ENSMUSG00000041272	Tox	thymocyte selection-associated high mobility group box [Source:MGI Symbol;Acc:MGI:2181659]	1.94	0.01215
ENSMUSG00000049511	Htr1b	5-hydroxytryptamine (serotonin) receptor 1B [Source:MGI Symbol;Acc:MGI:96274]	1.94	0.02109
ENSMUSG00000079685	Ulbp1	UL16 binding protein 1 [Source:MGI Symbol;Acc:MGI:1925027]	1.94	0.03086
ENSMUSG00000111090	Gm30698	predicted gene, 30698 [Source:MGI Symbol;Acc:MGI:5589857]	1.94	0.04604
ENSMUSG00000024477	Pggt1b	protein geranylgeranyltransferase type I, beta subunit [Source:MGI Symbol;Acc:MGI:1917514]	1.93	1.056e-11
ENSMUSG00000026276	Sept2	septin 2 [Source:MGI Symbol;Acc:MGI:97298]	1.93	5.392e-09
ENSMUSG00000107226	Gm43594	predicted gene 43594 [Source:MGI Symbol;Acc:MGI:5663731]	1.93	1.208e-05
ENSMUSG00000065734	Snord49a	small nucleolar RNA, C/D box 49A [Source:MGI Symbol;Acc:MGI:3819538]	1.93	8.198e-05
ENSMUSG00000053199	Arhgap20	Rho GTPase activating protein 20 [Source:MGI Symbol;Acc:MGI:2445175]	1.93	0.0002335
ENSMUSG00000089998	Phtf1os	putative homeodomain transcription factor 1, opposite strand [Source:MGI Symbol;Acc:MGI:3698050]	1.93	0.006838
ENSMUSG00000074968	Ano3	anoctamin 3 [Source:MGI Symbol;Acc:MGI:3613666]	1.93	0.0252
ENSMUSG00000015619	Gata3	GATA binding protein 3 [Source:MGI Symbol;Acc:MGI:95663]	1.93	0.02998
ENSMUSG00000026361	Cdc73	cell division cycle 73, Paf1/RNA polymerase II complex component [Source:MGI Symbol;Acc:MGI:2384876]	1.92	5.93e-26
ENSMUSG00000032253	Phip	pleckstrin homology domain interacting protein [Source:MGI Symbol;Acc:MGI:1932404]	1.92	4.468e-20
ENSMUSG00000035840	Lysmd3	LysM, putative peptidoglycan-binding, domain containing 3 [Source:MGI Symbol;Acc:MGI:1915906]	1.92	7.333e-19
ENSMUSG00000073664	Nbeal1	neurobeachin like 1 [Source:MGI Symbol;Acc:MGI:2444343]	1.92	6.201e-17
ENSMUSG00000039531	Zup1	zinc finger containing ubiquitin peptidase 1 [Source:MGI Symbol;Acc:MGI:1919830]	1.92	1.173e-11
ENSMUSG00000106978	N4bp2os	NEDD4 binding protein 2, opposite strand [Source:MGI Symbol;Acc:MGI:1921484]	1.92	3.312e-06
ENSMUSG00000085241	Snhg3	small nucleolar RNA host gene 3 [Source:MGI Symbol;Acc:MGI:2684817]	1.92	1.155e-05
ENSMUSG00000051098	Mblac2	metallo-beta-lactamase domain containing 2 [Source:MGI Symbol;Acc:MGI:1920102]	1.92	2.658e-05
ENSMUSG00000112512	Gm48203	predicted gene, 48203 [Source:MGI Symbol;Acc:MGI:6097591]	1.92	0.001855
ENSMUSG00000102383	Gm38142	predicted gene, 38142 [Source:MGI Symbol;Acc:MGI:5611370]	1.92	0.01786
ENSMUSG00000032449	Slc25a36	solute carrier family 25, member 36 [Source:MGI Symbol;Acc:MGI:1924909]	1.91	2.996e-23
ENSMUSG00000057706	Mex3b	mex3 RNA binding family member B [Source:MGI Symbol;Acc:MGI:1918252]	1.91	6.927e-16
ENSMUSG00000027346	Gpcpd1	glycerophosphocholine phosphodiesterase 1 [Source:MGI Symbol;Acc:MGI:104898]	1.91	7.193e-13
ENSMUSG00000108738	Gm44777	predicted gene 44777 [Source:MGI Symbol;Acc:MGI:5753353]	1.91	1.346e-06
ENSMUSG00000103722	2700078F05Rik	RIKEN cDNA 2700078F05 gene [Source:MGI Symbol;Acc:MGI:1919876]	1.91	6.276e-06
ENSMUSG00000074158	Zfp976	zinc finger protein 976 [Source:MGI Symbol;Acc:MGI:3036263]	1.91	8.672e-06
ENSMUSG00000029084	Cd38	CD38 antigen [Source:MGI Symbol;Acc:MGI:107474]	1.91	0.004533
ENSMUSG00000102571	Gm37967	predicted gene, 37967 [Source:MGI Symbol;Acc:MGI:5611195]	1.91	0.01435
ENSMUSG00000102973	E430014B02Rik	RIKEN cDNA E430014B02 gene [Source:MGI Symbol;Acc:MGI:2445017]	1.91	0.022
ENSMUSG00000103891	Gm37941	predicted gene, 37941 [Source:MGI Symbol;Acc:MGI:5611169]	1.91	0.02936
ENSMUSG00000026960	Arl6ip6	ADP-ribosylation factor-like 6 interacting protein 6 [Source:MGI Symbol;Acc:MGI:1929507]	1.9	2.387e-22
ENSMUSG00000042599	Kdm7a	lysine (K)-specific demethylase 7A [Source:MGI Symbol;Acc:MGI:2443388]	1.9	1.715e-18
ENSMUSG00000031627	Irf2	interferon regulatory factor 2 [Source:MGI Symbol;Acc:MGI:96591]	1.9	1.975e-05
ENSMUSG00000113196	D230049E03Rik	RIKEN cDNA D230049E03 gene [Source:MGI Symbol;Acc:MGI:2443283]	1.9	3.559e-05
ENSMUSG00000025453	Nnt	nicotinamide nucleotide transhydrogenase [Source:MGI Symbol;Acc:MGI:109279]	1.9	0.0002682
ENSMUSG00000102657	Gm37899	predicted gene, 37899 [Source:MGI Symbol;Acc:MGI:5611127]	1.9	0.00414
ENSMUSG00000064844	Gm26202	predicted gene, 26202 [Source:MGI Symbol;Acc:MGI:5455979]	1.9	0.01498
ENSMUSG00000103701	Gm10728	predicted gene 10728 [Source:MGI Symbol;Acc:MGI:3708672]	1.9	0.01545
ENSMUSG00000085206	Gm13380	predicted gene 13380 [Source:MGI Symbol;Acc:MGI:3649647]	1.9	0.03116
ENSMUSG00000104950	4833413G10Rik	RIKEN cDNA 4833413G10 gene [Source:MGI Symbol;Acc:MGI:1921834]	1.9	0.03801
ENSMUSG00000026761	Orc4	origin recognition complex, subunit 4 [Source:MGI Symbol;Acc:MGI:1347043]	1.89	2.841e-13
ENSMUSG00000044906	4930503L19Rik	RIKEN cDNA 4930503L19 gene [Source:MGI Symbol;Acc:MGI:1922045]	1.89	7.297e-13
ENSMUSG00000079084	Ccdc82	coiled-coil domain containing 82 [Source:MGI Symbol;Acc:MGI:1913646]	1.89	2.685e-08
ENSMUSG00000107023	Gm42715	predicted gene 42715 [Source:MGI Symbol;Acc:MGI:5662852]	1.89	3.368e-07
ENSMUSG00000058589	Anks1b	ankyrin repeat and sterile alpha motif domain containing 1B [Source:MGI Symbol;Acc:MGI:1924781]	1.89	4.75e-06
ENSMUSG00000047515	BC049715	cDNA sequence BC049715 [Source:MGI Symbol;Acc:MGI:3605234]	1.89	0.002482
ENSMUSG00000043753	Dmrta1	doublesex and mab-3 related transcription factor like family A1 [Source:MGI Symbol;Acc:MGI:2653627]	1.89	0.01328
ENSMUSG00000059401	Mamld1	mastermind-like domain containing 1 [Source:MGI Symbol;Acc:MGI:3045303]	1.89	0.04733
ENSMUSG00000031600	Vps37a	vacuolar protein sorting 37A [Source:MGI Symbol;Acc:MGI:1261835]	1.88	1.474e-19
ENSMUSG00000022124	Fbxl3	F-box and leucine-rich repeat protein 3 [Source:MGI Symbol;Acc:MGI:1354702]	1.88	3.96e-17
ENSMUSG00000027132	Katnbl1	katanin p80 subunit B like 1 [Source:MGI Symbol;Acc:MGI:1919675]	1.88	6.713e-17
ENSMUSG00000056260	Lrif1	ligand dependent nuclear receptor interacting factor 1 [Source:MGI Symbol;Acc:MGI:2445214]	1.88	3.559e-13
ENSMUSG00000044501	Zfp758	zinc finger protein 758 [Source:MGI Symbol;Acc:MGI:2385044]	1.88	4.364e-10
ENSMUSG00000106491	Gm42446	predicted gene 42446 [Source:MGI Symbol;Acc:MGI:5662583]	1.88	0.0005136
ENSMUSG00000104758	Mir691	microRNA 691 [Source:MGI Symbol;Acc:MGI:3639287]	1.88	0.0008553
ENSMUSG00000112948	Gm48871	predicted gene, 48871 [Source:MGI Symbol;Acc:MGI:6098618]	1.88	0.002708
ENSMUSG00000104037	Gm37776	predicted gene, 37776 [Source:MGI Symbol;Acc:MGI:5611004]	1.88	0.01203
ENSMUSG00000097385	Gm26814	predicted gene, 26814 [Source:MGI Symbol;Acc:MGI:5477308]	1.88	0.01773
ENSMUSG00000048616	Nog	noggin [Source:MGI Symbol;Acc:MGI:104327]	1.88	0.03307
ENSMUSG00000112338	Gm47693	predicted gene, 47693 [Source:MGI Symbol;Acc:MGI:6096801]	1.88	0.03504
ENSMUSG00000037234	Hook3	hook microtubule tethering protein 3 [Source:MGI Symbol;Acc:MGI:2443554]	1.87	5.752e-24
ENSMUSG00000006262	Mob1b	MOB kinase activator 1B [Source:MGI Symbol;Acc:MGI:1915723]	1.87	7.016e-22
ENSMUSG00000108447	Gm44567	predicted gene 44567 [Source:MGI Symbol;Acc:MGI:5753143]	1.87	0.0005573
ENSMUSG00000095676	Gm25099	predicted gene, 25099 [Source:MGI Symbol;Acc:MGI:5454876]	1.87	0.01157
ENSMUSG00000073077	Cfap47	cilia and flagella associated protein 47 [Source:MGI Symbol;Acc:MGI:3781475]	1.87	0.02339
ENSMUSG00000031438	Rnf128	ring finger protein 128 [Source:MGI Symbol;Acc:MGI:1914139]	1.87	0.03062
ENSMUSG00000109109	Gm44953	predicted gene 44953 [Source:MGI Symbol;Acc:MGI:5753529]	1.87	0.03899
ENSMUSG00000095526	Gm10243	predicted gene 10243 [Source:MGI Symbol;Acc:MGI:3704266]	1.87	0.04552
ENSMUSG00000035799	Twist1	twist basic helix-loop-helix transcription factor 1 [Source:MGI Symbol;Acc:MGI:98872]	1.87	0.04873
ENSMUSG00000035236	Scai	suppressor of cancer cell invasion [Source:MGI Symbol;Acc:MGI:2443716]	1.86	1.659e-15
ENSMUSG00000029290	Zfp326	zinc finger protein 326 [Source:MGI Symbol;Acc:MGI:1927246]	1.86	2.741e-14
ENSMUSG00000046404	Yod1	YOD1 deubiquitinase [Source:MGI Symbol;Acc:MGI:2442596]	1.86	2.177e-12
ENSMUSG00000057858	Fam204a	family with sequence similarity 204, member A [Source:MGI Symbol;Acc:MGI:1289174]	1.86	1.787e-10
ENSMUSG00000105970	Gm43360	predicted gene 43360 [Source:MGI Symbol;Acc:MGI:5663497]	1.86	1.326e-06
ENSMUSG00000071266	Zfp946	zinc finger protein 946 [Source:MGI Symbol;Acc:MGI:1921399]	1.86	2.113e-06
ENSMUSG00000106320	Gm42992	predicted gene 42992 [Source:MGI Symbol;Acc:MGI:5663129]	1.86	3.276e-06
ENSMUSG00000106432	Gm43259	predicted gene 43259 [Source:MGI Symbol;Acc:MGI:5663396]	1.86	9.872e-06
ENSMUSG00000027199	Gatm	glycine amidinotransferase (L-arginine:glycine amidinotransferase) [Source:MGI Symbol;Acc:MGI:1914342]	1.86	0.001536
ENSMUSG00000103272	Gm37914	predicted gene, 37914 [Source:MGI Symbol;Acc:MGI:5611142]	1.86	0.001592
ENSMUSG00000108169	Gm43958	predicted gene, 43958 [Source:MGI Symbol;Acc:MGI:5690350]	1.86	0.009972
ENSMUSG00000103970	Gm37678	predicted gene, 37678 [Source:MGI Symbol;Acc:MGI:5610906]	1.86	0.01037
ENSMUSG00000104476	Gm38211	predicted gene, 38211 [Source:MGI Symbol;Acc:MGI:5611439]	1.86	0.01389
ENSMUSG00000103194	Gm37643	predicted gene, 37643 [Source:MGI Symbol;Acc:MGI:5610871]	1.86	0.03121
ENSMUSG00000109131	Gm44862	predicted gene 44862 [Source:MGI Symbol;Acc:MGI:5753438]	1.86	0.03336
ENSMUSG00000112067	Gm48015	predicted gene, 48015 [Source:MGI Symbol;Acc:MGI:6097323]	1.86	0.03343
ENSMUSG00000042256	Ptchd4	patched domain containing 4 [Source:MGI Symbol;Acc:MGI:1920485]	1.86	0.03829
ENSMUSG00000104649	Gm43712	predicted gene 43712 [Source:MGI Symbol;Acc:MGI:5663849]	1.86	0.04309
ENSMUSG00000085054	Gm15834	predicted gene 15834 [Source:MGI Symbol;Acc:MGI:3802168]	1.86	0.04435
ENSMUSG00000020948	Klhl28	kelch-like 28 [Source:MGI Symbol;Acc:MGI:1913939]	1.85	6.281e-16
ENSMUSG00000053347	Zfp943	zinc finger prtoein 943 [Source:MGI Symbol;Acc:MGI:1921920]	1.85	9.784e-11
ENSMUSG00000064682	Gm25813	predicted gene, 25813 [Source:MGI Symbol;Acc:MGI:5455590]	1.85	5.435e-10
ENSMUSG00000105818	Gm43256	predicted gene 43256 [Source:MGI Symbol;Acc:MGI:5663393]	1.85	3.996e-08
ENSMUSG00000065176	Rnu12	RNA U12, small nuclear [Source:MGI Symbol;Acc:MGI:1336893]	1.85	5.708e-08
ENSMUSG00000049086	Bmyc	brain expressed myelocytomatosis oncogene [Source:MGI Symbol;Acc:MGI:88184]	1.85	2.941e-06
ENSMUSG00000110393	Gm36445	predicted gene, 36445 [Source:MGI Symbol;Acc:MGI:5595604]	1.85	0.000464
ENSMUSG00000102732	Gm37342	predicted gene, 37342 [Source:MGI Symbol;Acc:MGI:5610570]	1.85	0.00483
ENSMUSG00000104940	Gm42908	predicted gene 42908 [Source:MGI Symbol;Acc:MGI:5663045]	1.85	0.04046
ENSMUSG00000021835	Bmp4	bone morphogenetic protein 4 [Source:MGI Symbol;Acc:MGI:88180]	1.84	1.117e-07
ENSMUSG00000073427	Gm4924	predicted gene 4924 [Source:MGI Symbol;Acc:MGI:3643133]	1.84	1.885e-06
ENSMUSG00000093858	Gm19967	predicted gene, 19967 [Source:MGI Symbol;Acc:MGI:5012152]	1.84	0.0003869
ENSMUSG00000113416	Gm49328	predicted gene, 49328 [Source:MGI Symbol;Acc:MGI:6121513]	1.84	0.0007384
ENSMUSG00000027438	Napb	N-ethylmaleimide sensitive fusion protein attachment protein beta [Source:MGI Symbol;Acc:MGI:104562]	1.84	0.001718
ENSMUSG00000028247	Coq3	coenzyme Q3 methyltransferase [Source:MGI Symbol;Acc:MGI:101813]	1.84	0.002168
ENSMUSG00000105217	Gm42873	predicted gene 42873 [Source:MGI Symbol;Acc:MGI:5663010]	1.84	0.003785
ENSMUSG00000049751	Rpl36al	ribosomal protein L36A-like [Source:MGI Symbol;Acc:MGI:1913733]	1.84	0.005432
ENSMUSG00000110405	Gm45534	predicted gene 45534 [Source:MGI Symbol;Acc:MGI:5791370]	1.84	0.006202
ENSMUSG00000041700	Lhfpl1	lipoma HMGIC fusion partner-like 1 [Source:MGI Symbol;Acc:MGI:1891214]	1.84	0.0397
ENSMUSG00000028134	Ptbp2	polypyrimidine tract binding protein 2 [Source:MGI Symbol;Acc:MGI:1860489]	1.83	8.282e-21
ENSMUSG00000074024	4632427E13Rik	RIKEN cDNA 4632427E13 gene [Source:MGI Symbol;Acc:MGI:1915436]	1.83	6.315e-15
ENSMUSG00000071302	2610044O15Rik8	RIKEN cDNA 2610044O15 gene [Source:MGI Symbol;Acc:MGI:1919389]	1.83	4.363e-07
ENSMUSG00000064372	mt-Tp	mitochondrially encoded tRNA proline [Source:MGI Symbol;Acc:MGI:102478]	1.83	0.001937
ENSMUSG00000110010	Gm45629	predicted gene 45629 [Source:MGI Symbol;Acc:MGI:5791465]	1.83	0.01471
ENSMUSG00000109416	Gm44863	predicted gene 44863 [Source:MGI Symbol;Acc:MGI:5753439]	1.83	0.02423
ENSMUSG00000031379	Pir	pirin [Source:MGI Symbol;Acc:MGI:1916906]	1.83	0.0445
ENSMUSG00000094826	Gm23804	predicted gene, 23804 [Source:MGI Symbol;Acc:MGI:5453581]	1.83	0.04993
ENSMUSG00000022742	Cpox	coproporphyrinogen oxidase [Source:MGI Symbol;Acc:MGI:104841]	1.82	2.553e-09
ENSMUSG00000025766	D3Ertd751e	DNA segment, Chr 3, ERATO Doi 751, expressed [Source:MGI Symbol;Acc:MGI:1289213]	1.82	3.696e-08
ENSMUSG00000028389	Zfp37	zinc finger protein 37 [Source:MGI Symbol;Acc:MGI:99181]	1.82	4.305e-08
ENSMUSG00000103085	Gm38120	predicted gene, 38120 [Source:MGI Symbol;Acc:MGI:5611348]	1.82	0.0003103
ENSMUSG00000104891	2510017J16Rik	RIKEN cDNA 2510017J16 gene [Source:MGI Symbol;Acc:MGI:1913824]	1.82	0.001408
ENSMUSG00000103706	6820402A03Rik	RIKEN cDNA 6820402A03 gene [Source:MGI Symbol;Acc:MGI:1922992]	1.82	0.002157
ENSMUSG00000066637	Ttc32	tetratricopeptide repeat domain 32 [Source:MGI Symbol;Acc:MGI:1922766]	1.82	0.002676
ENSMUSG00000084399	Gm15666	predicted gene 15666 [Source:MGI Symbol;Acc:MGI:3783108]	1.82	0.00842
ENSMUSG00000056763	Cspp1	centrosome and spindle pole associated protein 1 [Source:MGI Symbol;Acc:MGI:2681832]	1.81	1.022e-14
ENSMUSG00000030452	Nipa2	non imprinted in Prader-Willi/Angelman syndrome 2 homolog (human) [Source:MGI Symbol;Acc:MGI:1913918]	1.81	1.098e-12
ENSMUSG00000032740	Ccdc88a	coiled coil domain containing 88A [Source:MGI Symbol;Acc:MGI:1925177]	1.81	1.915e-12
ENSMUSG00000035762	Tmem161b	transmembrane protein 161B [Source:MGI Symbol;Acc:MGI:1919995]	1.81	3.184e-12
ENSMUSG00000040455	Usp45	ubiquitin specific petidase 45 [Source:MGI Symbol;Acc:MGI:101850]	1.81	6.608e-12
ENSMUSG00000074733	Zfp950	zinc finger protein 950 [Source:MGI Symbol;Acc:MGI:2652824]	1.81	7.976e-11
ENSMUSG00000023892	Zfp51	zinc finger protein 51 [Source:MGI Symbol;Acc:MGI:99198]	1.81	1.259e-07
ENSMUSG00000053819	Camk2d	calcium/calmodulin-dependent protein kinase II, delta [Source:MGI Symbol;Acc:MGI:1341265]	1.81	3.349e-06
ENSMUSG00000101249	Gm29216	predicted gene 29216 [Source:MGI Symbol;Acc:MGI:5579922]	1.81	6.511e-05
ENSMUSG00000089706	B230216N24Rik	RIKEN cDNA B230216N24 gene [Source:MGI Symbol;Acc:MGI:1925853]	1.81	0.008036
ENSMUSG00000039395	Mreg	melanoregulin [Source:MGI Symbol;Acc:MGI:2151839]	1.81	0.009125
ENSMUSG00000106045	Gm42996	predicted gene 42996 [Source:MGI Symbol;Acc:MGI:5663133]	1.81	0.01433
ENSMUSG00000054099	Slc25a40	solute carrier family 25, member 40 [Source:MGI Symbol;Acc:MGI:2442486]	1.8	4.4e-09
ENSMUSG00000107955	Gm44027	predicted gene, 44027 [Source:MGI Symbol;Acc:MGI:5690419]	1.8	4.064e-05
ENSMUSG00000105659	4930509H03Rik	RIKEN cDNA 4930509H03 gene [Source:MGI Symbol;Acc:MGI:1922357]	1.8	0.0002062
ENSMUSG00000064390	Rnu73b	U73B small nuclear RNA [Source:MGI Symbol;Acc:MGI:1321387]	1.8	0.003043
ENSMUSG00000104094	Gm37314	predicted gene, 37314 [Source:MGI Symbol;Acc:MGI:5610542]	1.8	0.004696
ENSMUSG00000110079	Gm45292	predicted gene 45292 [Source:MGI Symbol;Acc:MGI:5791128]	1.8	0.00842
ENSMUSG00000112571	Gm48207	predicted gene, 48207 [Source:MGI Symbol;Acc:MGI:6097599]	1.8	0.01107
ENSMUSG00000114605	C130051F05Rik	RIKEN cDNA C130051F05 gene [Source:MGI Symbol;Acc:MGI:2443856]	1.8	0.03856
ENSMUSG00000105877	Gm42479	predicted gene 42479 [Source:MGI Symbol;Acc:MGI:5662616]	1.8	0.04288
ENSMUSG00000089726	Mir17hg	Mir17 host gene (non-protein coding) [Source:MGI Symbol;Acc:MGI:1923207]	1.79	1.639e-13
ENSMUSG00000071267	Zfp942	zinc finger protein 942 [Source:MGI Symbol;Acc:MGI:1920483]	1.79	2.922e-09
ENSMUSG00000031327	Chic1	cysteine-rich hydrophobic domain 1 [Source:MGI Symbol;Acc:MGI:1344694]	1.79	9.007e-09
ENSMUSG00000103572	Gm37115	predicted gene, 37115 [Source:MGI Symbol;Acc:MGI:5610343]	1.79	6.692e-07
ENSMUSG00000104116	Gm37296	predicted gene, 37296 [Source:MGI Symbol;Acc:MGI:5610524]	1.79	3.168e-05
ENSMUSG00000090031	4732440D04Rik	RIKEN cDNA 4732440D04 gene [Source:MGI Symbol;Acc:MGI:3604103]	1.79	9.271e-05
ENSMUSG00000025597	Klhl4	kelch-like 4 [Source:MGI Symbol;Acc:MGI:2442829]	1.79	0.001231
ENSMUSG00000105199	Gm43581	predicted gene 43581 [Source:MGI Symbol;Acc:MGI:5663718]	1.79	0.00228
ENSMUSG00000020309	Chac2	ChaC, cation transport regulator 2 [Source:MGI Symbol;Acc:MGI:1915294]	1.79	0.006202
ENSMUSG00000000365	Rnf17	ring finger protein 17 [Source:MGI Symbol;Acc:MGI:1353419]	1.79	0.008963
ENSMUSG00000063245	Zfp993	zinc finger protein 993 [Source:MGI Symbol;Acc:MGI:3713585]	1.79	0.01527
ENSMUSG00000024261	Syt4	synaptotagmin IV [Source:MGI Symbol;Acc:MGI:101759]	1.79	0.03081
ENSMUSG00000102620	Gm37675	predicted gene, 37675 [Source:MGI Symbol;Acc:MGI:5610903]	1.79	0.04632
ENSMUSG00000024614	Tmx3	thioredoxin-related transmembrane protein 3 [Source:MGI Symbol;Acc:MGI:2442418]	1.78	5.706e-21
ENSMUSG00000022788	Fgd4	FYVE, RhoGEF and PH domain containing 4 [Source:MGI Symbol;Acc:MGI:2183747]	1.78	2.32e-15
ENSMUSG00000049164	Zfp518a	zinc finger protein 518A [Source:MGI Symbol;Acc:MGI:1919922]	1.78	5.973e-15
ENSMUSG00000062627	Mysm1	myb-like, SWIRM and MPN domains 1 [Source:MGI Symbol;Acc:MGI:2444584]	1.78	2.83e-13
ENSMUSG00000085334	Gm12940	predicted gene 12940 [Source:MGI Symbol;Acc:MGI:3702626]	1.78	8.529e-12
ENSMUSG00000025592	Dach2	dachshund family transcription factor 2 [Source:MGI Symbol;Acc:MGI:1890446]	1.78	5.2e-10
ENSMUSG00000031367	Ap1s2	adaptor-related protein complex 1, sigma 2 subunit [Source:MGI Symbol;Acc:MGI:1889383]	1.78	5.238e-10
ENSMUSG00000104503	Gm37738	predicted gene, 37738 [Source:MGI Symbol;Acc:MGI:5610966]	1.78	1.654e-06
ENSMUSG00000073468	Sft2d1	SFT2 domain containing 1 [Source:MGI Symbol;Acc:MGI:1918689]	1.78	0.000141
ENSMUSG00000102179	Gm37868	predicted gene, 37868 [Source:MGI Symbol;Acc:MGI:5611096]	1.78	0.0003224
ENSMUSG00000104728	Gm42462	predicted gene 42462 [Source:MGI Symbol;Acc:MGI:5662599]	1.78	0.00129
ENSMUSG00000052726	Kcnt2	potassium channel, subfamily T, member 2 [Source:MGI Symbol;Acc:MGI:3036273]	1.78	0.01274
ENSMUSG00000104398	Gm37964	predicted gene, 37964 [Source:MGI Symbol;Acc:MGI:5611192]	1.78	0.01956
ENSMUSG00000078134	Gm12355	predicted gene 12355 [Source:MGI Symbol;Acc:MGI:3649769]	1.78	0.03497
ENSMUSG00000051455	Meioc	meiosis specific with coiled-coil domain [Source:MGI Symbol;Acc:MGI:2686410]	1.78	0.04176
ENSMUSG00000027763	Mbnl1	muscleblind like splicing factor 1 [Source:MGI Symbol;Acc:MGI:1928482]	1.77	2.271e-27
ENSMUSG00000038535	Zfp280d	zinc finger protein 280D [Source:MGI Symbol;Acc:MGI:2384583]	1.77	1.154e-17
ENSMUSG00000036676	Tmtc3	transmembrane and tetratricopeptide repeat containing 3 [Source:MGI Symbol;Acc:MGI:3036255]	1.77	1.091e-16
ENSMUSG00000028945	Rheb	Ras homolog enriched in brain [Source:MGI Symbol;Acc:MGI:97912]	1.77	2.45e-14
ENSMUSG00000027677	Ttc14	tetratricopeptide repeat domain 14 [Source:MGI Symbol;Acc:MGI:1914370]	1.77	1.21e-13
ENSMUSG00000027708	Dcun1d1	DCN1, defective in cullin neddylation 1, domain containing 1 (S. cerevisiae) [Source:MGI Symbol;Acc:MGI:2150386]	1.77	1.993e-11
ENSMUSG00000078453	Abracl	ABRA C-terminal like [Source:MGI Symbol;Acc:MGI:1920362]	1.77	1.549e-07
ENSMUSG00000105184	Gm42537	predicted gene 42537 [Source:MGI Symbol;Acc:MGI:5662674]	1.77	7.188e-07
ENSMUSG00000029638	Glcci1	glucocorticoid induced transcript 1 [Source:MGI Symbol;Acc:MGI:2179717]	1.77	8.996e-05
ENSMUSG00000093559	Gm20705	predicted gene 20705 [Source:MGI Symbol;Acc:MGI:5313152]	1.77	0.0008182
ENSMUSG00000097207	6030443J06Rik	RIKEN cDNA 6030443J06 gene [Source:MGI Symbol;Acc:MGI:2444595]	1.77	0.01391
ENSMUSG00000104687	Gm42899	predicted gene 42899 [Source:MGI Symbol;Acc:MGI:5663036]	1.77	0.02109
ENSMUSG00000032487	Ptgs2	prostaglandin-endoperoxide synthase 2 [Source:MGI Symbol;Acc:MGI:97798]	1.77	0.03433
ENSMUSG00000103000	Gm37900	predicted gene, 37900 [Source:MGI Symbol;Acc:MGI:5611128]	1.77	0.03932
ENSMUSG00000027957	Slc35a3	solute carrier family 35 (UDP-N-acetylglucosamine (UDP-GlcNAc) transporter), member 3 [Source:MGI Symbol;Acc:MGI:1917648]	1.76	7.944e-13
ENSMUSG00000108042	B130021K23Rik	RIKEN cDNA B130021K23 gene [Source:MGI Symbol;Acc:MGI:2442518]	1.76	1.826e-05
ENSMUSG00000109585	Gm45358	predicted gene 45358 [Source:MGI Symbol;Acc:MGI:5791194]	1.76	0.008504
ENSMUSG00000027777	Schip1	schwannomin interacting protein 1 [Source:MGI Symbol;Acc:MGI:1353557]	1.76	0.009269
ENSMUSG00000084911	Gm16185	predicted gene 16185 [Source:MGI Symbol;Acc:MGI:3802169]	1.76	0.01795
ENSMUSG00000039219	Arid4b	AT rich interactive domain 4B (RBP1-like) [Source:MGI Symbol;Acc:MGI:2137512]	1.75	1.643e-17
ENSMUSG00000021936	Mapk8	mitogen-activated protein kinase 8 [Source:MGI Symbol;Acc:MGI:1346861]	1.75	1.348e-16
ENSMUSG00000034101	Ctnnd1	catenin (cadherin associated protein), delta 1 [Source:MGI Symbol;Acc:MGI:105100]	1.75	9.957e-12
ENSMUSG00000025531	Chm	choroidermia (RAB escort protein 1) [Source:MGI Symbol;Acc:MGI:892979]	1.75	1.66e-11
ENSMUSG00000042271	Nxt2	nuclear transport factor 2-like export factor 2 [Source:MGI Symbol;Acc:MGI:2147914]	1.75	2.083e-07
ENSMUSG00000091183	Gm5141	predicted gene 5141 [Source:MGI Symbol;Acc:MGI:3779466]	1.75	3.575e-05
ENSMUSG00000073016	Uprt	uracil phosphoribosyltransferase [Source:MGI Symbol;Acc:MGI:2685620]	1.75	3.936e-05
ENSMUSG00000107468	5730507A11Rik	RIKEN cDNA 5730507A11 gene [Source:MGI Symbol;Acc:MGI:1917874]	1.75	0.0001022
ENSMUSG00000107182	Gm43268	predicted gene 43268 [Source:MGI Symbol;Acc:MGI:5663405]	1.75	0.0001391
ENSMUSG00000105526	Gm43490	predicted gene 43490 [Source:MGI Symbol;Acc:MGI:5663627]	1.75	0.0005093
ENSMUSG00000046667	Rbm12b1	RNA binding motif protein 12 B1 [Source:MGI Symbol;Acc:MGI:1919647]	1.75	0.003613
ENSMUSG00000113349	Gm48369	predicted gene, 48369 [Source:MGI Symbol;Acc:MGI:6097840]	1.75	0.007326
ENSMUSG00000022679	Mpv17l	Mpv17 transgene, kidney disease mutant-like [Source:MGI Symbol;Acc:MGI:2135951]	1.75	0.01861
ENSMUSG00000005124	Ccn4	cellular communication network factor 4 [Source:MGI Symbol;Acc:MGI:1197008]	1.75	0.04768
ENSMUSG00000001774	Chordc1	cysteine and histidine-rich domain (CHORD)-containing, zinc-binding protein 1 [Source:MGI Symbol;Acc:MGI:1914167]	1.74	1.077e-15
ENSMUSG00000039988	Ankrd13c	ankyrin repeat domain 13c [Source:MGI Symbol;Acc:MGI:2139746]	1.74	8.672e-15
ENSMUSG00000048249	Crebrf	CREB3 regulatory factor [Source:MGI Symbol;Acc:MGI:1924378]	1.74	7.369e-11
ENSMUSG00000087174	5530601H04Rik	RIKEN cDNA 5530601H04 gene [Source:MGI Symbol;Acc:MGI:1918695]	1.74	4.609e-10
ENSMUSG00000021028	Mbip	MAP3K12 binding inhibitory protein 1 [Source:MGI Symbol;Acc:MGI:1918320]	1.74	3.392e-09
ENSMUSG00000033419	Snap91	synaptosomal-associated protein 91 [Source:MGI Symbol;Acc:MGI:109132]	1.74	1.181e-06
ENSMUSG00000114172	Gm36298	predicted gene, 36298 [Source:MGI Symbol;Acc:MGI:5595457]	1.74	4.039e-05
ENSMUSG00000028883	Sema3a	sema domain, immunoglobulin domain (Ig), short basic domain, secreted, (semaphorin) 3A [Source:MGI Symbol;Acc:MGI:107558]	1.74	7.445e-05
ENSMUSG00000112332	4930466K18Rik	RIKEN cDNA 4930466K18 gene [Source:MGI Symbol;Acc:MGI:1922219]	1.74	0.001025
ENSMUSG00000107197	Gm43312	predicted gene 43312 [Source:MGI Symbol;Acc:MGI:5663449]	1.74	0.006279
ENSMUSG00000114267	Gm48600	predicted gene, 48600 [Source:MGI Symbol;Acc:MGI:6098178]	1.74	0.007002
ENSMUSG00000111163	Gm46136	predicted gene, 46136 [Source:MGI Symbol;Acc:MGI:5825773]	1.74	0.01785
ENSMUSG00000112106	Gm47026	predicted gene, 47026 [Source:MGI Symbol;Acc:MGI:6095717]	1.74	0.02783
ENSMUSG00000105571	Gm43662	predicted gene 43662 [Source:MGI Symbol;Acc:MGI:5663799]	1.74	0.03033
ENSMUSG00000108621	Gm37494	predicted gene, 37494 [Source:MGI Symbol;Acc:MGI:5610722]	1.73	1.865e-17
ENSMUSG00000056851	Pcbp2	poly(rC) binding protein 2 [Source:MGI Symbol;Acc:MGI:108202]	1.73	4.213e-16
ENSMUSG00000080365	Gm25776	predicted gene, 25776 [Source:MGI Symbol;Acc:MGI:5455553]	1.73	3.91e-07
ENSMUSG00000031200	Mtcp1	mature T cell proliferation 1 [Source:MGI Symbol;Acc:MGI:102699]	1.73	4.57e-05
ENSMUSG00000088252	Snord13	small nucleolar RNA, C/D box 13 [Source:MGI Symbol;Acc:MGI:3819521]	1.73	0.0001171
ENSMUSG00000039887	Alg14	asparagine-linked glycosylation 14 [Source:MGI Symbol;Acc:MGI:1914039]	1.73	0.0001575
ENSMUSG00000094131	Gm22265	predicted gene, 22265 [Source:MGI Symbol;Acc:MGI:5452042]	1.73	0.002279
ENSMUSG00000103854	Gm37250	predicted gene, 37250 [Source:MGI Symbol;Acc:MGI:5610478]	1.73	0.03837
ENSMUSG00000112822	A130012E19Rik	RIKEN cDNA A130012E19 gene [Source:MGI Symbol;Acc:MGI:2443640]	1.73	0.04914
ENSMUSG00000061244	Exoc5	exocyst complex component 5 [Source:MGI Symbol;Acc:MGI:2145645]	1.72	1.294e-23
ENSMUSG00000089824	Rbm12	RNA binding motif protein 12 [Source:MGI Symbol;Acc:MGI:1922960]	1.72	5.212e-13
ENSMUSG00000056153	Socs6	suppressor of cytokine signaling 6 [Source:MGI Symbol;Acc:MGI:1924885]	1.72	3.435e-12
ENSMUSG00000048960	Prex2	phosphatidylinositol-3,4,5-trisphosphate-dependent Rac exchange factor 2 [Source:MGI Symbol;Acc:MGI:1923385]	1.72	4.782e-08
ENSMUSG00000038843	Gcnt1	glucosaminyl (N-acetyl) transferase 1, core 2 [Source:MGI Symbol;Acc:MGI:95676]	1.72	3.212e-05
ENSMUSG00000053164	Gpr21	G protein-coupled receptor 21 [Source:MGI Symbol;Acc:MGI:2441890]	1.72	0.0001207
ENSMUSG00000090641	Zfp712	zinc finger protein 712 [Source:MGI Symbol;Acc:MGI:1925501]	1.72	0.0002683
ENSMUSG00000092559	Gm20475	predicted gene 20475 [Source:MGI Symbol;Acc:MGI:5141940]	1.72	0.002711
ENSMUSG00000049092	Gpr137c	G protein-coupled receptor 137C [Source:MGI Symbol;Acc:MGI:1917963]	1.72	0.005562
ENSMUSG00000074934	Grem1	gremlin 1, DAN family BMP antagonist [Source:MGI Symbol;Acc:MGI:1344337]	1.72	0.0138
ENSMUSG00000049100	Pcdh10	protocadherin 10 [Source:MGI Symbol;Acc:MGI:1338042]	1.72	0.03627
ENSMUSG00000025907	Rb1cc1	RB1-inducible coiled-coil 1 [Source:MGI Symbol;Acc:MGI:1341850]	1.71	1.888e-17
ENSMUSG00000060090	Rp2	retinitis pigmentosa 2 homolog [Source:MGI Symbol;Acc:MGI:1277953]	1.71	2.034e-12
ENSMUSG00000017412	Cacnb4	calcium channel, voltage-dependent, beta 4 subunit [Source:MGI Symbol;Acc:MGI:103301]	1.71	1.573e-11
ENSMUSG00000105176	Gm43668	predicted gene 43668 [Source:MGI Symbol;Acc:MGI:5663805]	1.71	2.827e-08
ENSMUSG00000047996	Prrg1	proline rich Gla (G-carboxyglutamic acid) 1 [Source:MGI Symbol;Acc:MGI:1917364]	1.71	3.955e-08
ENSMUSG00000046567	4930430F08Rik	RIKEN cDNA 4930430F08 gene [Source:MGI Symbol;Acc:MGI:1921197]	1.71	5.442e-07
ENSMUSG00000105449	Gm43379	predicted gene 43379 [Source:MGI Symbol;Acc:MGI:5663516]	1.71	9.65e-05
ENSMUSG00000065878	Snord34	small nucleolar RNA, C/D box 34 [Source:MGI Symbol;Acc:MGI:1351325]	1.71	0.001686
ENSMUSG00000103132	Gm37978	predicted gene, 37978 [Source:MGI Symbol;Acc:MGI:5611206]	1.71	0.003841
ENSMUSG00000103748	Gm38243	predicted gene, 38243 [Source:MGI Symbol;Acc:MGI:5611471]	1.71	0.009104
ENSMUSG00000111652	Gm48726	predicted gene, 48726 [Source:MGI Symbol;Acc:MGI:6098384]	1.71	0.01178
ENSMUSG00000102664	Gm38380	predicted gene, 38380 [Source:MGI Symbol;Acc:MGI:5611608]	1.71	0.01623
ENSMUSG00000002413	Braf	Braf transforming gene [Source:MGI Symbol;Acc:MGI:88190]	1.7	3.09e-14
ENSMUSG00000044150	Bclaf3	Bclaf1 and Thrap3 family member 3 [Source:MGI Symbol;Acc:MGI:2685992]	1.7	2.158e-09
ENSMUSG00000025912	Mybl1	myeloblastosis oncogene-like 1 [Source:MGI Symbol;Acc:MGI:99925]	1.7	2.793e-08
ENSMUSG00000015478	Rnf5	ring finger protein 5 [Source:MGI Symbol;Acc:MGI:1860076]	1.7	2.875e-07
ENSMUSG00000048720	Tbc1d12	TBC1D12: TBC1 domain family, member 12 [Source:MGI Symbol;Acc:MGI:2384803]	1.7	3.552e-06
ENSMUSG00000000037	Scml2	Scm polycomb group protein like 2 [Source:MGI Symbol;Acc:MGI:1340042]	1.7	2.972e-05
ENSMUSG00000112806	Gm48146	predicted gene, 48146 [Source:MGI Symbol;Acc:MGI:6097513]	1.7	0.001869
ENSMUSG00000102151	Gm37472	predicted gene, 37472 [Source:MGI Symbol;Acc:MGI:5610700]	1.7	0.003188
ENSMUSG00000098183	Gm27010	predicted gene, 27010 [Source:MGI Symbol;Acc:MGI:5504125]	1.7	0.006103
ENSMUSG00000026384	Ptpn4	protein tyrosine phosphatase, non-receptor type 4 [Source:MGI Symbol;Acc:MGI:1099792]	1.69	2.503e-19
ENSMUSG00000040520	Manea	mannosidase, endo-alpha [Source:MGI Symbol;Acc:MGI:2444484]	1.69	1.285e-11
ENSMUSG00000033439	Trmt13	tRNA methyltransferase 13 [Source:MGI Symbol;Acc:MGI:1925219]	1.69	4.253e-08
ENSMUSG00000107320	Gm42549	predicted gene 42549 [Source:MGI Symbol;Acc:MGI:5662686]	1.69	0.001463
ENSMUSG00000064647	Gm23301	predicted gene, 23301 [Source:MGI Symbol;Acc:MGI:5453078]	1.69	0.005004
ENSMUSG00000109784	Gm45493	predicted gene 45493 [Source:MGI Symbol;Acc:MGI:5791329]	1.69	0.005776
ENSMUSG00000109679	Gm45342	predicted gene 45342 [Source:MGI Symbol;Acc:MGI:5791178]	1.69	0.01666
ENSMUSG00000021815	Mss51	MSS51 mitochondrial translational activator [Source:MGI Symbol;Acc:MGI:1922093]	1.69	0.01992
ENSMUSG00000108258	Gm43913	predicted gene, 43913 [Source:MGI Symbol;Acc:MGI:5690305]	1.69	0.02204
ENSMUSG00000023882	Zfp54	zinc finger protein 54 [Source:MGI Symbol;Acc:MGI:99201]	1.69	0.02493
ENSMUSG00000103252	Gm37521	predicted gene, 37521 [Source:MGI Symbol;Acc:MGI:5610749]	1.69	0.03117
ENSMUSG00000109606	Gm45537	predicted gene 45537 [Source:MGI Symbol;Acc:MGI:5791373]	1.69	0.04306
ENSMUSG00000028015	Ctso	cathepsin O [Source:MGI Symbol;Acc:MGI:2139628]	1.69	0.04973
ENSMUSG00000037475	Thoc2	THO complex 2 [Source:MGI Symbol;Acc:MGI:2442413]	1.68	1.164e-20
ENSMUSG00000075700	Selenot	selenoprotein T [Source:MGI Symbol;Acc:MGI:1916477]	1.68	3.611e-16
ENSMUSG00000028578	Caap1	caspase activity and apoptosis inhibitor 1 [Source:MGI Symbol;Acc:MGI:1915020]	1.68	4.702e-08
ENSMUSG00000031112	Stk26	serine/threonine kinase 26 [Source:MGI Symbol;Acc:MGI:1917665]	1.68	1.245e-07
ENSMUSG00000025893	Kbtbd3	kelch repeat and BTB (POZ) domain containing 3 [Source:MGI Symbol;Acc:MGI:1916399]	1.68	0.001076
ENSMUSG00000043259	Fam13c	family with sequence similarity 13, member C [Source:MGI Symbol;Acc:MGI:1918971]	1.68	0.007908
ENSMUSG00000057715	A830018L16Rik	RIKEN cDNA A830018L16 gene [Source:MGI Symbol;Acc:MGI:2444149]	1.68	0.03232
ENSMUSG00000042742	Bmt2	base methyltransferase of 25S rRNA 2 [Source:MGI Symbol;Acc:MGI:2141466]	1.67	9.276e-15
ENSMUSG00000055435	Maf	avian musculoaponeurotic fibrosarcoma oncogene homolog [Source:MGI Symbol;Acc:MGI:96909]	1.67	9.592e-11
ENSMUSG00000038206	Fbxo8	F-box protein 8 [Source:MGI Symbol;Acc:MGI:1354696]	1.67	1.348e-09
ENSMUSG00000045680	Tcf21	transcription factor 21 [Source:MGI Symbol;Acc:MGI:1202715]	1.67	2.538e-06
ENSMUSG00000028188	Spata1	spermatogenesis associated 1 [Source:MGI Symbol;Acc:MGI:1918201]	1.67	0.0007151
ENSMUSG00000075273	Ttc30b	tetratricopeptide repeat domain 30B [Source:MGI Symbol;Acc:MGI:1919671]	1.67	0.002875
ENSMUSG00000105382	Gm43339	predicted gene 43339 [Source:MGI Symbol;Acc:MGI:5663476]	1.67	0.006498
ENSMUSG00000084350	Znf41-ps	ZNF41, pseudogene [Source:MGI Symbol;Acc:MGI:1917255]	1.67	0.01287
ENSMUSG00000031613	Hpgd	hydroxyprostaglandin dehydrogenase 15 (NAD) [Source:MGI Symbol;Acc:MGI:108085]	1.67	0.03066
ENSMUSG00000033949	Trim36	tripartite motif-containing 36 [Source:MGI Symbol;Acc:MGI:106264]	1.67	0.03699
ENSMUSG00000047213	Ythdf3	YTH N6-methyladenosine RNA binding protein 3 [Source:MGI Symbol;Acc:MGI:1918850]	1.66	1.539e-26
ENSMUSG00000034724	Cnot6l	CCR4-NOT transcription complex, subunit 6-like [Source:MGI Symbol;Acc:MGI:2443154]	1.66	9.901e-24
ENSMUSG00000055531	Cpsf6	cleavage and polyadenylation specific factor 6 [Source:MGI Symbol;Acc:MGI:1913948]	1.66	4.457e-20
ENSMUSG00000027099	Mtx2	metaxin 2 [Source:MGI Symbol;Acc:MGI:1859652]	1.66	7.182e-16
ENSMUSG00000034560	Washc4	WASH complex subunit 4 [Source:MGI Symbol;Acc:MGI:2441787]	1.66	4.11e-13
ENSMUSG00000022601	Zbtb11	zinc finger and BTB domain containing 11 [Source:MGI Symbol;Acc:MGI:2443876]	1.66	8.679e-13
ENSMUSG00000037355	Uvssa	UV stimulated scaffold protein A [Source:MGI Symbol;Acc:MGI:1918351]	1.66	4.233e-09
ENSMUSG00000073147	5031425E22Rik	RIKEN cDNA 5031425E22 gene [Source:MGI Symbol;Acc:MGI:1923227]	1.66	8.7e-08
ENSMUSG00000103133	Gm37303	predicted gene, 37303 [Source:MGI Symbol;Acc:MGI:5610531]	1.66	1.313e-05
ENSMUSG00000040302	Rbm48	RNA binding motif protein 48 [Source:MGI Symbol;Acc:MGI:2442653]	1.66	0.0003155
ENSMUSG00000104432	A430027C01Rik	RIKEN cDNA A430027C01 gene [Source:MGI Symbol;Acc:MGI:2143417]	1.66	0.0006988
ENSMUSG00000031337	Mtm1	X-linked myotubular myopathy gene 1 [Source:MGI Symbol;Acc:MGI:1099452]	1.66	0.001789
ENSMUSG00000029994	Anxa4	annexin A4 [Source:MGI Symbol;Acc:MGI:88030]	1.66	0.01931
ENSMUSG00000043003	Rasef	RAS and EF hand domain containing [Source:MGI Symbol;Acc:MGI:2448565]	1.65	4.34e-15
ENSMUSG00000047368	Abhd17b	abhydrolase domain containing 17B [Source:MGI Symbol;Acc:MGI:1917816]	1.65	8.328e-15
ENSMUSG00000044408	Sptssa	serine palmitoyltransferase, small subunit A [Source:MGI Symbol;Acc:MGI:1913399]	1.65	1.666e-14
ENSMUSG00000075266	Cenpw	centromere protein W [Source:MGI Symbol;Acc:MGI:1913561]	1.65	2.678e-13
ENSMUSG00000003031	Cdkn1b	cyclin-dependent kinase inhibitor 1B [Source:MGI Symbol;Acc:MGI:104565]	1.65	3.491e-10
ENSMUSG00000008575	Nfib	nuclear factor I/B [Source:MGI Symbol;Acc:MGI:103188]	1.65	1.979e-08
ENSMUSG00000056145	AI504432	expressed sequence AI504432 [Source:MGI Symbol;Acc:MGI:2139742]	1.65	3.066e-06
ENSMUSG00000110444	Gm10033	predicted gene 10033 [Source:MGI Symbol;Acc:MGI:3642803]	1.65	5.569e-06
ENSMUSG00000029209	Gnpda2	glucosamine-6-phosphate deaminase 2 [Source:MGI Symbol;Acc:MGI:1915230]	1.65	2.121e-05
ENSMUSG00000108825	Gm45838	predicted gene 45838 [Source:MGI Symbol;Acc:MGI:5804953]	1.65	0.006662
ENSMUSG00000022449	Adamts20	a disintegrin-like and metallopeptidase (reprolysin type) with thrombospondin type 1 motif, 20 [Source:MGI Symbol;Acc:MGI:2660628]	1.65	0.009416
ENSMUSG00000054000	Tusc1	tumor suppressor candidate 1 [Source:MGI Symbol;Acc:MGI:2684283]	1.65	0.01034
ENSMUSG00000109642	Gm45289	predicted gene 45289 [Source:MGI Symbol;Acc:MGI:5791125]	1.65	0.01185
ENSMUSG00000103869	Gm37420	predicted gene, 37420 [Source:MGI Symbol;Acc:MGI:5610648]	1.65	0.03853
ENSMUSG00000108878	Gm49493	predicted gene, 49493 [Source:MGI Symbol;Acc:MGI:6155171]	1.65	0.04051
ENSMUSG00000055373	Fut9	fucosyltransferase 9 [Source:MGI Symbol;Acc:MGI:1330859]	1.65	0.04357
ENSMUSG00000028407	Smim27	small integral membrane protein 27 [Source:MGI Symbol;Acc:MGI:1913684]	1.65	0.04634
ENSMUSG00000022119	Rbm26	RNA binding motif protein 26 [Source:MGI Symbol;Acc:MGI:1921463]	1.64	5.648e-19
ENSMUSG00000020134	Peli1	pellino 1 [Source:MGI Symbol;Acc:MGI:1914495]	1.64	5.013e-16
ENSMUSG00000035851	Ythdc1	YTH domain containing 1 [Source:MGI Symbol;Acc:MGI:2443713]	1.64	9.115e-16
ENSMUSG00000028212	Ccne2	cyclin E2 [Source:MGI Symbol;Acc:MGI:1329034]	1.64	4.34e-15
ENSMUSG00000027009	Itga4	integrin alpha 4 [Source:MGI Symbol;Acc:MGI:96603]	1.64	1.14e-13
ENSMUSG00000029366	Dck	deoxycytidine kinase [Source:MGI Symbol;Acc:MGI:102726]	1.64	2.956e-10
ENSMUSG00000031290	Lrch2	leucine-rich repeats and calponin homology (CH) domain containing 2 [Source:MGI Symbol;Acc:MGI:2147870]	1.64	1.259e-09
ENSMUSG00000042682	Selenok	selenoprotein K [Source:MGI Symbol;Acc:MGI:1931466]	1.64	9.865e-09
ENSMUSG00000026399	Cd55	CD55 molecule, decay accelerating factor for complement [Source:MGI Symbol;Acc:MGI:104850]	1.64	1.257e-07
ENSMUSG00000050071	Bex1	brain expressed X-linked 1 [Source:MGI Symbol;Acc:MGI:1328321]	1.64	5.303e-05
ENSMUSG00000105643	Gm42611	predicted gene 42611 [Source:MGI Symbol;Acc:MGI:5662748]	1.64	8.91e-05
ENSMUSG00000074513	Arfip1	ADP-ribosylation factor interacting protein 1 [Source:MGI Symbol;Acc:MGI:1277120]	1.64	0.0003213
ENSMUSG00000108238	Gm43984	predicted gene, 43984 [Source:MGI Symbol;Acc:MGI:5690376]	1.64	0.000733
ENSMUSG00000102401	Gm37864	predicted gene, 37864 [Source:MGI Symbol;Acc:MGI:5611092]	1.64	0.005175
ENSMUSG00000112790	Gm33378	predicted gene, 33378 [Source:MGI Symbol;Acc:MGI:5592537]	1.64	0.0452
ENSMUSG00000063383	Zfp947	zinc finger protein 947 [Source:MGI Symbol;Acc:MGI:3646759]	1.64	0.04735
ENSMUSG00000027201	Myef2	myelin basic protein expression factor 2, repressor [Source:MGI Symbol;Acc:MGI:104592]	1.63	6.645e-21
ENSMUSG00000025245	Lztfl1	leucine zipper transcription factor-like 1 [Source:MGI Symbol;Acc:MGI:1934860]	1.63	3.105e-18
ENSMUSG00000037400	Atp11b	ATPase, class VI, type 11B [Source:MGI Symbol;Acc:MGI:1923545]	1.63	5.68e-15
ENSMUSG00000103373	Gm37238	predicted gene, 37238 [Source:MGI Symbol;Acc:MGI:5610466]	1.63	3.942e-11
ENSMUSG00000026500	Cox20	cytochrome c oxidase assembly protein 20 [Source:MGI Symbol;Acc:MGI:1913609]	1.63	2.803e-06
ENSMUSG00000094405	Gm23143	predicted gene, 23143 [Source:MGI Symbol;Acc:MGI:5452920]	1.63	0.0001392
ENSMUSG00000089682	Bcl2l2	BCL2-like 2 [Source:MGI Symbol;Acc:MGI:108052]	1.63	0.001587
ENSMUSG00000022899	Slc15a2	solute carrier family 15 (H+/peptide transporter), member 2 [Source:MGI Symbol;Acc:MGI:1890457]	1.63	0.01889
ENSMUSG00000065701	Rny1	RNA, Y1 small cytoplasmic, Ro-associated [Source:MGI Symbol;Acc:MGI:97995]	1.63	0.02004
ENSMUSG00000110344	Gm45716	predicted gene 45716 [Source:MGI Symbol;Acc:MGI:5804831]	1.63	0.02253
ENSMUSG00000108319	Gm44552	predicted gene 44552 [Source:MGI Symbol;Acc:MGI:5753128]	1.63	0.03416
ENSMUSG00000038174	Fam126b	family with sequence similarity 126, member B [Source:MGI Symbol;Acc:MGI:1098784]	1.62	3.013e-13
ENSMUSG00000102976	Zc3h11a	zinc finger CCCH type containing 11A [Source:MGI Symbol;Acc:MGI:1917829]	1.62	7.143e-13
ENSMUSG00000062373	Tmem65	transmembrane protein 65 [Source:MGI Symbol;Acc:MGI:1922118]	1.62	1.11e-12
ENSMUSG00000014504	Srp19	signal recognition particle 19 [Source:MGI Symbol;Acc:MGI:1913634]	1.62	6.494e-11
ENSMUSG00000020590	Snx13	sorting nexin 13 [Source:MGI Symbol;Acc:MGI:2661416]	1.62	9.072e-11
ENSMUSG00000102602	A930004J17Rik	RIKEN cDNA A930004J17 gene [Source:MGI Symbol;Acc:MGI:2442442]	1.62	2.872e-07
ENSMUSG00000036934	4921524J17Rik	RIKEN cDNA 4921524J17 gene [Source:MGI Symbol;Acc:MGI:1913964]	1.62	5.888e-05
ENSMUSG00000104369	Gm38082	predicted gene, 38082 [Source:MGI Symbol;Acc:MGI:5611310]	1.62	7.751e-05
ENSMUSG00000106665	Gm43389	predicted gene 43389 [Source:MGI Symbol;Acc:MGI:5663526]	1.62	0.001255
ENSMUSG00000042851	Zc3h6	zinc finger CCCH type containing 6 [Source:MGI Symbol;Acc:MGI:1926001]	1.62	0.003457
ENSMUSG00000028034	Fubp1	far upstream element (FUSE) binding protein 1 [Source:MGI Symbol;Acc:MGI:1196294]	1.61	6.247e-16
ENSMUSG00000027365	Trpm7	transient receptor potential cation channel, subfamily M, member 7 [Source:MGI Symbol;Acc:MGI:1929996]	1.61	1.56e-14
ENSMUSG00000021067	Sav1	salvador family WW domain containing 1 [Source:MGI Symbol;Acc:MGI:1927144]	1.61	4.474e-13
ENSMUSG00000024317	Rnf138	ring finger protein 138 [Source:MGI Symbol;Acc:MGI:1929211]	1.61	7.361e-10
ENSMUSG00000027792	Bche	butyrylcholinesterase [Source:MGI Symbol;Acc:MGI:894278]	1.61	5.822e-09
ENSMUSG00000103739	Gm37653	predicted gene, 37653 [Source:MGI Symbol;Acc:MGI:5610881]	1.61	3.317e-05
ENSMUSG00000077711	AF357399	snoRNA AF357399 [Source:MGI Symbol;Acc:MGI:5439844]	1.61	0.008838
ENSMUSG00000105624	Gm43187	predicted gene 43187 [Source:MGI Symbol;Acc:MGI:5663324]	1.61	0.009753
ENSMUSG00000113698	Gm47987	predicted gene, 47987 [Source:MGI Symbol;Acc:MGI:6097278]	1.61	0.01334
ENSMUSG00000104197	Gm37632	predicted gene, 37632 [Source:MGI Symbol;Acc:MGI:5610860]	1.61	0.01508
ENSMUSG00000050315	Synpo2	synaptopodin 2 [Source:MGI Symbol;Acc:MGI:2153070]	1.61	0.01671
ENSMUSG00000104272	Gm38297	predicted gene, 38297 [Source:MGI Symbol;Acc:MGI:5611525]	1.61	0.03071
ENSMUSG00000064945	Rny3	RNA, Y3 small cytoplasmic (associated with Ro protein) [Source:MGI Symbol;Acc:MGI:107304]	1.61	0.03243
ENSMUSG00000062078	Qk	quaking [Source:MGI Symbol;Acc:MGI:97837]	1.6	2.722e-19
ENSMUSG00000003847	Nfat5	nuclear factor of activated T cells 5 [Source:MGI Symbol;Acc:MGI:1859333]	1.6	1.523e-17
ENSMUSG00000030759	Far1	fatty acyl CoA reductase 1 [Source:MGI Symbol;Acc:MGI:1914670]	1.6	7.785e-15
ENSMUSG00000003452	Bicd1	BICD cargo adaptor 1 [Source:MGI Symbol;Acc:MGI:1101760]	1.6	1.067e-09
ENSMUSG00000031201	Brcc3	BRCA1/BRCA2-containing complex, subunit 3 [Source:MGI Symbol;Acc:MGI:2389572]	1.6	2.1e-09
ENSMUSG00000021391	Cenpp	centromere protein P [Source:MGI Symbol;Acc:MGI:1913586]	1.6	0.0001581
ENSMUSG00000103821	D430013B06Rik	RIKEN cDNA D430013B06 gene [Source:MGI Symbol;Acc:MGI:3026994]	1.6	0.0007758
ENSMUSG00000102764	Gm37183	predicted gene, 37183 [Source:MGI Symbol;Acc:MGI:5610411]	1.6	0.003156
ENSMUSG00000098905	Zfp953	zinc finger protein 953 [Source:MGI Symbol;Acc:MGI:3612873]	1.6	0.007396
ENSMUSG00000103303	Gm37802	predicted gene, 37802 [Source:MGI Symbol;Acc:MGI:5611030]	1.6	0.008568
ENSMUSG00000035898	Uba6	ubiquitin-like modifier activating enzyme 6 [Source:MGI Symbol;Acc:MGI:1913894]	1.59	4.026e-19
ENSMUSG00000040254	Sema3d	sema domain, immunoglobulin domain (Ig), short basic domain, secreted, (semaphorin) 3D [Source:MGI Symbol;Acc:MGI:1860118]	1.59	5.086e-17
ENSMUSG00000114797	Gm49336	predicted gene, 49336 [Source:MGI Symbol;Acc:MGI:6121524]	1.59	8.264e-15
ENSMUSG00000032423	Syncrip	synaptotagmin binding, cytoplasmic RNA interacting protein [Source:MGI Symbol;Acc:MGI:1891690]	1.59	2.8e-14
ENSMUSG00000047648	Fbxo30	F-box protein 30 [Source:MGI Symbol;Acc:MGI:1919115]	1.59	5.382e-12
ENSMUSG00000069171	Nr2f1	nuclear receptor subfamily 2, group F, member 1 [Source:MGI Symbol;Acc:MGI:1352451]	1.59	6.619e-10
ENSMUSG00000061778	Mospd2	motile sperm domain containing 2 [Source:MGI Symbol;Acc:MGI:1924013]	1.59	3.168e-08
ENSMUSG00000113836	Gm3325	predicted gene 3325 [Source:MGI Symbol;Acc:MGI:3781503]	1.59	4.241e-06
ENSMUSG00000113047	Gm47469	predicted gene, 47469 [Source:MGI Symbol;Acc:MGI:6096437]	1.59	0.0002272
ENSMUSG00000035067	Xkr6	X-linked Kx blood group related 6 [Source:MGI Symbol;Acc:MGI:2447765]	1.59	0.0005662
ENSMUSG00000110504	Gm45797	predicted gene 45797 [Source:MGI Symbol;Acc:MGI:5804912]	1.59	0.0008801
ENSMUSG00000106149	Gm43430	predicted gene 43430 [Source:MGI Symbol;Acc:MGI:5663567]	1.59	0.00294
ENSMUSG00000109097	Gm29683	predicted gene, 29683 [Source:MGI Symbol;Acc:MGI:5588842]	1.59	0.00803
ENSMUSG00000018199	Ro60	Ro60, Y RNA binding protein [Source:MGI Symbol;Acc:MGI:106652]	1.58	9.325e-21
ENSMUSG00000039735	Fnbp1l	formin binding protein 1-like [Source:MGI Symbol;Acc:MGI:1925642]	1.58	1.74e-15
ENSMUSG00000030557	Mef2a	myocyte enhancer factor 2A [Source:MGI Symbol;Acc:MGI:99532]	1.58	1.139e-13
ENSMUSG00000014907	Naf1	nuclear assembly factor 1 ribonucleoprotein [Source:MGI Symbol;Acc:MGI:2682306]	1.58	2.508e-11
ENSMUSG00000021379	Id4	inhibitor of DNA binding 4 [Source:MGI Symbol;Acc:MGI:99414]	1.58	8.319e-10
ENSMUSG00000028161	Ppp3ca	protein phosphatase 3, catalytic subunit, alpha isoform [Source:MGI Symbol;Acc:MGI:107164]	1.58	2e-08
ENSMUSG00000024766	Lipo3	lipase, member O3 [Source:MGI Symbol;Acc:MGI:2147592]	1.58	4.283e-05
ENSMUSG00000109652	Gm45555	predicted gene 45555 [Source:MGI Symbol;Acc:MGI:5791391]	1.58	6.185e-05
ENSMUSG00000030068	Gm20696	predicted gene 20696 [Source:MGI Symbol;Acc:MGI:5313143]	1.58	0.0001789
ENSMUSG00000050621	Rps27rt	ribosomal protein S27, retrogene [Source:MGI Symbol;Acc:MGI:3704345]	1.58	0.003459
ENSMUSG00000111740	Gm49783	predicted gene, 49783 [Source:MGI Symbol;Acc:MGI:6215303]	1.58	0.005114
ENSMUSG00000028488	Sh3gl2	SH3-domain GRB2-like 2 [Source:MGI Symbol;Acc:MGI:700009]	1.58	0.03506
ENSMUSG00000022533	Atp13a3	ATPase type 13A3 [Source:MGI Symbol;Acc:MGI:2685387]	1.57	1.026e-19
ENSMUSG00000007850	Hnrnph1	heterogeneous nuclear ribonucleoprotein H1 [Source:MGI Symbol;Acc:MGI:1891925]	1.57	8.35e-17
ENSMUSG00000014905	Dnajb9	DnaJ heat shock protein family (Hsp40) member B9 [Source:MGI Symbol;Acc:MGI:1351618]	1.57	5.891e-15
ENSMUSG00000022911	Arl13b	ADP-ribosylation factor-like 13B [Source:MGI Symbol;Acc:MGI:1915396]	1.57	4.967e-08
ENSMUSG00000026721	Rabgap1l	RAB GTPase activating protein 1-like [Source:MGI Symbol;Acc:MGI:1352507]	1.57	4.333e-07
ENSMUSG00000026017	Carf	calcium response factor [Source:MGI Symbol;Acc:MGI:2182269]	1.57	2.278e-06
ENSMUSG00000086370	Ftx	Ftx transcript, Xist regulator (non-protein coding) [Source:MGI Symbol;Acc:MGI:1926128]	1.57	2.657e-06
ENSMUSG00000041716	Gm20604	predicted gene 20604 [Source:MGI Symbol;Acc:MGI:5305180]	1.57	0.000175
ENSMUSG00000024228	Nudt12	nudix (nucleoside diphosphate linked moiety X)-type motif 12 [Source:MGI Symbol;Acc:MGI:1915243]	1.57	0.0001901
ENSMUSG00000049122	Frmd3	FERM domain containing 3 [Source:MGI Symbol;Acc:MGI:2442466]	1.57	0.0005684
ENSMUSG00000082315	Gm16523	predicted gene, 16523 [Source:MGI Symbol;Acc:MGI:4360990]	1.57	0.0009211
ENSMUSG00000107205	Gm42576	predicted gene 42576 [Source:MGI Symbol;Acc:MGI:5662713]	1.57	0.00244
ENSMUSG00000048355	Arxes1	adipocyte-related X-chromosome expressed sequence 1 [Source:MGI Symbol;Acc:MGI:1923469]	1.57	0.002968
ENSMUSG00000087790	Gm25970	predicted gene, 25970 [Source:MGI Symbol;Acc:MGI:5455747]	1.57	0.01554
ENSMUSG00000102553	D930036K23Rik	RIKEN cDNA D930036K23 gene [Source:MGI Symbol;Acc:MGI:2442341]	1.57	0.02027
ENSMUSG00000103779	Gm36931	predicted gene, 36931 [Source:MGI Symbol;Acc:MGI:5610159]	1.57	0.03243
ENSMUSG00000040296	Ddx58	DEAD (Asp-Glu-Ala-Asp) box polypeptide 58 [Source:MGI Symbol;Acc:MGI:2442858]	1.57	0.03364
ENSMUSG00000097793	Gm17259	predicted gene, 17259 [Source:MGI Symbol;Acc:MGI:4936893]	1.57	0.04841
ENSMUSG00000027104	Atf2	activating transcription factor 2 [Source:MGI Symbol;Acc:MGI:109349]	1.56	2.826e-17
ENSMUSG00000031885	Cbfb	core binding factor beta [Source:MGI Symbol;Acc:MGI:99851]	1.56	5.086e-17
ENSMUSG00000035133	Arhgap5	Rho GTPase activating protein 5 [Source:MGI Symbol;Acc:MGI:1332637]	1.56	1.241e-14
ENSMUSG00000020580	Rock2	Rho-associated coiled-coil containing protein kinase 2 [Source:MGI Symbol;Acc:MGI:107926]	1.56	1.507e-14
ENSMUSG00000029571	Tmem106b	transmembrane protein 106B [Source:MGI Symbol;Acc:MGI:1919150]	1.56	4.331e-14
ENSMUSG00000043252	Tmem64	transmembrane protein 64 [Source:MGI Symbol;Acc:MGI:2140359]	1.56	7.761e-14
ENSMUSG00000030232	Aebp2	AE binding protein 2 [Source:MGI Symbol;Acc:MGI:1338038]	1.56	9.041e-14
ENSMUSG00000022255	Mtdh	metadherin [Source:MGI Symbol;Acc:MGI:1914404]	1.56	9.084e-13
ENSMUSG00000027660	Skil	SKI-like [Source:MGI Symbol;Acc:MGI:106203]	1.56	5.304e-12
ENSMUSG00000014932	Yes1	YES proto-oncogene 1, Src family tyrosine kinase [Source:MGI Symbol;Acc:MGI:99147]	1.56	9.779e-10
ENSMUSG00000106990	Gm42547	predicted gene 42547 [Source:MGI Symbol;Acc:MGI:5662684]	1.56	2.006e-09
ENSMUSG00000028232	Tmem68	transmembrane protein 68 [Source:MGI Symbol;Acc:MGI:1919348]	1.56	1.916e-08
ENSMUSG00000052155	Acvr2a	activin receptor IIA [Source:MGI Symbol;Acc:MGI:102806]	1.56	9.139e-08
ENSMUSG00000019790	Stxbp5	syntaxin binding protein 5 (tomosyn) [Source:MGI Symbol;Acc:MGI:1926058]	1.56	3.896e-06
ENSMUSG00000078495	Zfp984	zinc finger protein 984 [Source:MGI Symbol;Acc:MGI:3651978]	1.56	0.0002488
ENSMUSG00000022309	Angpt1	angiopoietin 1 [Source:MGI Symbol;Acc:MGI:108448]	1.56	0.0004137
ENSMUSG00000105341	Gm43817	predicted gene 43817 [Source:MGI Symbol;Acc:MGI:5663954]	1.56	0.0008506
ENSMUSG00000107109	Gm42571	predicted gene 42571 [Source:MGI Symbol;Acc:MGI:5662708]	1.56	0.003002
ENSMUSG00000029563	Foxp2	forkhead box P2 [Source:MGI Symbol;Acc:MGI:2148705]	1.56	0.003138
ENSMUSG00000051166	Eml5	echinoderm microtubule associated protein like 5 [Source:MGI Symbol;Acc:MGI:2442513]	1.56	0.005303
ENSMUSG00000113842	Gm48138	predicted gene, 48138 [Source:MGI Symbol;Acc:MGI:6097502]	1.56	0.009311
ENSMUSG00000056031	9330154J02Rik	RIKEN cDNA 9330154J02 gene [Source:MGI Symbol;Acc:MGI:3045244]	1.56	0.02817
ENSMUSG00000025326	Ube3a	ubiquitin protein ligase E3A [Source:MGI Symbol;Acc:MGI:105098]	1.55	2.376e-20
ENSMUSG00000027162	Lin7c	lin-7 homolog C (C. elegans) [Source:MGI Symbol;Acc:MGI:1330839]	1.55	4.645e-16
ENSMUSG00000059588	Calcrl	calcitonin receptor-like [Source:MGI Symbol;Acc:MGI:1926944]	1.55	1.265e-14
ENSMUSG00000071722	Spin4	spindlin family, member 4 [Source:MGI Symbol;Acc:MGI:2444925]	1.55	2.515e-07
ENSMUSG00000102277	A130050O07Rik	RIKEN cDNA A130050O07 gene [Source:MGI Symbol;Acc:MGI:2443458]	1.55	1.263e-06
ENSMUSG00000073197	5730507C01Rik	RIKEN cDNA 5730507C01 gene [Source:MGI Symbol;Acc:MGI:1917882]	1.55	9.32e-06
ENSMUSG00000022292	Rrm2b	ribonucleotide reductase M2 B (TP53 inducible) [Source:MGI Symbol;Acc:MGI:2155865]	1.55	1.353e-05
ENSMUSG00000102964	9430034N14Rik	RIKEN cDNA 9430034N14 gene [Source:MGI Symbol;Acc:MGI:2444791]	1.55	0.000286
ENSMUSG00000106946	Gm42856	predicted gene 42856 [Source:MGI Symbol;Acc:MGI:5662993]	1.55	0.0004422
ENSMUSG00000031284	Pak3	p21 (RAC1) activated kinase 3 [Source:MGI Symbol;Acc:MGI:1339656]	1.55	0.001976
ENSMUSG00000103159	F830112A20Rik	RIKEN cDNA F830112A20 gene [Source:MGI Symbol;Acc:MGI:3641781]	1.55	0.003237
ENSMUSG00000107534	Gm43920	predicted gene, 43920 [Source:MGI Symbol;Acc:MGI:5690312]	1.55	0.005256
ENSMUSG00000046169	Adamts6	a disintegrin-like and metallopeptidase (reprolysin type) with thrombospondin type 1 motif, 6 [Source:MGI Symbol;Acc:MGI:1347348]	1.55	0.006529
ENSMUSG00000104052	Gm38125	predicted gene, 38125 [Source:MGI Symbol;Acc:MGI:5611353]	1.55	0.01058
ENSMUSG00000028248	Pnisr	PNN interacting serine/arginine-rich [Source:MGI Symbol;Acc:MGI:1913875]	1.54	1.348e-16
ENSMUSG00000058835	Abi1	abl-interactor 1 [Source:MGI Symbol;Acc:MGI:104913]	1.54	4.544e-14
ENSMUSG00000027176	Cstf3	cleavage stimulation factor, 3' pre-RNA, subunit 3 [Source:MGI Symbol;Acc:MGI:1351825]	1.54	3.081e-10
ENSMUSG00000025059	Gk	glycerol kinase [Source:MGI Symbol;Acc:MGI:106594]	1.54	3.034e-07
ENSMUSG00000038010	Ccdc138	coiled-coil domain containing 138 [Source:MGI Symbol;Acc:MGI:1923388]	1.54	0.0001651
ENSMUSG00000101599	Gm20342	predicted gene, 20342 [Source:MGI Symbol;Acc:MGI:5012527]	1.54	0.0002168
ENSMUSG00000049624	Slc17a5	solute carrier family 17 (anion/sugar transporter), member 5 [Source:MGI Symbol;Acc:MGI:1924105]	1.54	0.001279
ENSMUSG00000027858	Tspan2	tetraspanin 2 [Source:MGI Symbol;Acc:MGI:1917997]	1.54	0.005099
ENSMUSG00000078193	Gm2000	predicted gene 2000 [Source:MGI Symbol;Acc:MGI:3780170]	1.54	0.005787
ENSMUSG00000044350	Lacc1	laccase domain containing 1 [Source:MGI Symbol;Acc:MGI:2445077]	1.54	0.009157
ENSMUSG00000107286	Gm43788	predicted gene 43788 [Source:MGI Symbol;Acc:MGI:5663925]	1.54	0.01003
ENSMUSG00000107586	Gm44283	predicted gene, 44283 [Source:MGI Symbol;Acc:MGI:5690675]	1.54	0.01167
ENSMUSG00000101778	Gm29488	predicted gene 29488 [Source:MGI Symbol;Acc:MGI:5580194]	1.54	0.01926
ENSMUSG00000105598	Gm43186	predicted gene 43186 [Source:MGI Symbol;Acc:MGI:5663323]	1.54	0.02489
ENSMUSG00000101856	1700096K18Rik	RIKEN cDNA 1700096K18 gene [Source:MGI Symbol;Acc:MGI:1920821]	1.54	0.04121
ENSMUSG00000106858	Gm43844	predicted gene 43844 [Source:MGI Symbol;Acc:MGI:5663981]	1.54	0.04659
ENSMUSG00000030265	Kras	Kirsten rat sarcoma viral oncogene homolog [Source:MGI Symbol;Acc:MGI:96680]	1.53	1.143e-17
ENSMUSG00000048379	Socs4	suppressor of cytokine signaling 4 [Source:MGI Symbol;Acc:MGI:1914546]	1.53	6.653e-16
ENSMUSG00000031229	Atrx	ATRX, chromatin remodeler [Source:MGI Symbol;Acc:MGI:103067]	1.53	1.238e-12
ENSMUSG00000029267	Mtf2	metal response element binding transcription factor 2 [Source:MGI Symbol;Acc:MGI:105050]	1.53	5.304e-12
ENSMUSG00000032238	Rora	RAR-related orphan receptor alpha [Source:MGI Symbol;Acc:MGI:104661]	1.53	7.227e-11
ENSMUSG00000028256	Odf2l	outer dense fiber of sperm tails 2-like [Source:MGI Symbol;Acc:MGI:1098600]	1.53	1.633e-10
ENSMUSG00000021431	Snrnp48	small nuclear ribonucleoprotein 48 (U11/U12) [Source:MGI Symbol;Acc:MGI:1915047]	1.53	1.847e-10
ENSMUSG00000038253	Hoxa5	homeobox A5 [Source:MGI Symbol;Acc:MGI:96177]	1.53	2.773e-10
ENSMUSG00000042138	Msantd2	Myb/SANT-like DNA-binding domain containing 2 [Source:MGI Symbol;Acc:MGI:2384579]	1.53	9.998e-10
ENSMUSG00000071855	Ccdc112	coiled-coil domain containing 112 [Source:MGI Symbol;Acc:MGI:1918800]	1.53	4.471e-09
ENSMUSG00000029089	5730480H06Rik	RIKEN cDNA 5730480H06 gene [Source:MGI Symbol;Acc:MGI:1917842]	1.53	5.384e-09
ENSMUSG00000028563	Tm2d1	TM2 domain containing 1 [Source:MGI Symbol;Acc:MGI:2137022]	1.53	5.983e-07
ENSMUSG00000026049	Tex30	testis expressed 30 [Source:MGI Symbol;Acc:MGI:1922873]	1.53	9.417e-06
ENSMUSG00000063804	Lin28b	lin-28 homolog B (C. elegans) [Source:MGI Symbol;Acc:MGI:3584032]	1.53	0.0005728
ENSMUSG00000007908	Hmgcll1	3-hydroxymethyl-3-methylglutaryl-Coenzyme A lyase-like 1 [Source:MGI Symbol;Acc:MGI:2446108]	1.53	0.005562
ENSMUSG00000104379	Gm37509	predicted gene, 37509 [Source:MGI Symbol;Acc:MGI:5610737]	1.53	0.02425
ENSMUSG00000001833	Sept7	septin 7 [Source:MGI Symbol;Acc:MGI:1335094]	1.52	3.713e-19
ENSMUSG00000042410	Agps	alkylglycerone phosphate synthase [Source:MGI Symbol;Acc:MGI:2443065]	1.52	5.777e-18
ENSMUSG00000000838	Fmr1	fragile X mental retardation 1 [Source:MGI Symbol;Acc:MGI:95564]	1.52	5.458e-13
ENSMUSG00000078302	Foxd1	forkhead box D1 [Source:MGI Symbol;Acc:MGI:1347463]	1.52	4.4e-10
ENSMUSG00000000567	Sox9	SRY (sex determining region Y)-box 9 [Source:MGI Symbol;Acc:MGI:98371]	1.52	1.271e-09
ENSMUSG00000019971	Cep290	centrosomal protein 290 [Source:MGI Symbol;Acc:MGI:2384917]	1.52	3.682e-07
ENSMUSG00000028546	Elavl4	ELAV like RNA binding protein 4 [Source:MGI Symbol;Acc:MGI:107427]	1.52	1.5e-05
ENSMUSG00000078435	AU041133	expressed sequence AU041133 [Source:MGI Symbol;Acc:MGI:2143755]	1.52	0.0008305
ENSMUSG00000105940	Gm42635	predicted gene 42635 [Source:MGI Symbol;Acc:MGI:5662772]	1.52	0.001375
ENSMUSG00000045103	Dmd	dystrophin, muscular dystrophy [Source:MGI Symbol;Acc:MGI:94909]	1.52	0.001955
ENSMUSG00000103983	Gm20045	predicted gene, 20045 [Source:MGI Symbol;Acc:MGI:5012230]	1.52	0.003648
ENSMUSG00000095990	Zfp97	zinc finger protein 97 [Source:MGI Symbol;Acc:MGI:105921]	1.52	0.04823
ENSMUSG00000071337	Tia1	cytotoxic granule-associated RNA binding protein 1 [Source:MGI Symbol;Acc:MGI:107914]	1.51	3.063e-16
ENSMUSG00000033186	Mzt1	mitotic spindle organizing protein 1 [Source:MGI Symbol;Acc:MGI:1924039]	1.51	4.78e-14
ENSMUSG00000056211	R3hdm1	R3H domain containing 1 [Source:MGI Symbol;Acc:MGI:2448514]	1.51	8.089e-14
ENSMUSG00000021733	Slc4a7	solute carrier family 4, sodium bicarbonate cotransporter, member 7 [Source:MGI Symbol;Acc:MGI:2443878]	1.51	2.257e-13
ENSMUSG00000041058	Wwp1	WW domain containing E3 ubiquitin protein ligase 1 [Source:MGI Symbol;Acc:MGI:1861728]	1.51	2.763e-13
ENSMUSG00000003746	Man1a	mannosidase 1, alpha [Source:MGI Symbol;Acc:MGI:104677]	1.51	5.858e-13
ENSMUSG00000021112	Mpp5	membrane protein, palmitoylated 5 (MAGUK p55 subfamily member 5) [Source:MGI Symbol;Acc:MGI:1927339]	1.51	5.811e-12
ENSMUSG00000032757	Bet1	Bet1 golgi vesicular membrane trafficking protein [Source:MGI Symbol;Acc:MGI:1343104]	1.51	8.872e-09
ENSMUSG00000110993	Gm47963	predicted gene, 47963 [Source:MGI Symbol;Acc:MGI:6097241]	1.51	2.409e-06
ENSMUSG00000045519	Zfp560	zinc finger protein 560 [Source:MGI Symbol;Acc:MGI:1915280]	1.51	1.464e-05
ENSMUSG00000022299	Slc25a32	solute carrier family 25, member 32 [Source:MGI Symbol;Acc:MGI:1917156]	1.51	0.0002277
ENSMUSG00000113328	Gm47260	predicted gene, 47260 [Source:MGI Symbol;Acc:MGI:6096093]	1.51	0.000273
ENSMUSG00000102142	Gm26930	predicted gene, 26930 [Source:MGI Symbol;Acc:MGI:5504045]	1.51	0.0003492
ENSMUSG00000084416	Rpl10a-ps1	ribosomal protein L10A, pseudogene 1 [Source:MGI Symbol;Acc:MGI:3705885]	1.51	0.001924
ENSMUSG00000091931	Gon7	GON7, KEOPS complex subunit homolog [Source:MGI Symbol;Acc:MGI:4845848]	1.51	0.005124
ENSMUSG00000107165	Gm43747	predicted gene 43747 [Source:MGI Symbol;Acc:MGI:5663884]	1.51	0.01011
ENSMUSG00000109317	Gm45041	predicted gene 45041 [Source:MGI Symbol;Acc:MGI:5753617]	1.51	0.0142
ENSMUSG00000033863	Klf9	Kruppel-like factor 9 [Source:MGI Symbol;Acc:MGI:1333856]	1.51	0.01799
ENSMUSG00000102931	Gm38114	predicted gene, 38114 [Source:MGI Symbol;Acc:MGI:5611342]	1.51	0.03932
ENSMUSG00000027109	Sp3	trans-acting transcription factor 3 [Source:MGI Symbol;Acc:MGI:1277166]	1.5	3.954e-19
ENSMUSG00000067336	Bmpr2	bone morphogenetic protein receptor, type II (serine/threonine kinase) [Source:MGI Symbol;Acc:MGI:1095407]	1.5	1.061e-15
ENSMUSG00000025609	Mkln1	muskelin 1, intracellular mediator containing kelch motifs [Source:MGI Symbol;Acc:MGI:1351638]	1.5	1.248e-15
ENSMUSG00000020390	Ube2b	ubiquitin-conjugating enzyme E2B [Source:MGI Symbol;Acc:MGI:102944]	1.5	4.781e-14
ENSMUSG00000043929	Klhl15	kelch-like 15 [Source:MGI Symbol;Acc:MGI:1923400]	1.5	2.629e-12
ENSMUSG00000045763	Basp1	brain abundant, membrane attached signal protein 1 [Source:MGI Symbol;Acc:MGI:1917600]	1.5	2.162e-11
ENSMUSG00000038822	Hace1	HECT domain and ankyrin repeat containing, E3 ubiquitin protein ligase 1 [Source:MGI Symbol;Acc:MGI:2446110]	1.5	9.9e-09
ENSMUSG00000044768	D1Ertd622e	DNA segment, Chr 1, ERATO Doi 622, expressed [Source:MGI Symbol;Acc:MGI:1277184]	1.5	7.429e-06
ENSMUSG00000108394	Gm45477	predicted gene 45477 [Source:MGI Symbol;Acc:MGI:5791313]	1.5	1.524e-05
ENSMUSG00000027534	Snx16	sorting nexin 16 [Source:MGI Symbol;Acc:MGI:1921968]	1.5	2.195e-05
ENSMUSG00000078919	Dpm1	dolichol-phosphate (beta-D) mannosyltransferase 1 [Source:MGI Symbol;Acc:MGI:1330239]	1.5	8.426e-05
ENSMUSG00000065589	Mir301	microRNA 301 [Source:MGI Symbol;Acc:MGI:3619324]	1.5	0.0007689
ENSMUSG00000027286	Lrrc57	leucine rich repeat containing 57 [Source:MGI Symbol;Acc:MGI:1913856]	1.5	0.0009876
ENSMUSG00000036769	Wdr44	WD repeat domain 44 [Source:MGI Symbol;Acc:MGI:1919654]	1.5	0.001258
ENSMUSG00000109568	Gm45074	predicted gene 45074 [Source:MGI Symbol;Acc:MGI:5753650]	1.5	0.008593
ENSMUSG00000105358	Gm43099	predicted gene 43099 [Source:MGI Symbol;Acc:MGI:5663236]	1.5	0.02659
ENSMUSG00000107610	D530018E20Rik	RIKEN cDNA D530018E20 gene [Source:MGI Symbol;Acc:MGI:1926117]	1.5	0.02852
ENSMUSG00000033411	Ctdspl2	CTD (carboxy-terminal domain, RNA polymerase II, polypeptide A) small phosphatase like 2 [Source:MGI Symbol;Acc:MGI:1196405]	1.49	2.177e-16
ENSMUSG00000021549	Rasa1	RAS p21 protein activator 1 [Source:MGI Symbol;Acc:MGI:97860]	1.49	2.101e-14
ENSMUSG00000069114	Zbtb10	zinc finger and BTB domain containing 10 [Source:MGI Symbol;Acc:MGI:2139883]	1.49	8.425e-13
ENSMUSG00000064061	Dzip3	DAZ interacting protein 3, zinc finger [Source:MGI Symbol;Acc:MGI:1917433]	1.49	1.339e-12
ENSMUSG00000042104	Uggt2	UDP-glucose glycoprotein glucosyltransferase 2 [Source:MGI Symbol;Acc:MGI:1913685]	1.49	2.998e-11
ENSMUSG00000029208	Guf1	GUF1 homolog, GTPase [Source:MGI Symbol;Acc:MGI:2140726]	1.49	3.469e-11
ENSMUSG00000032350	Gclc	glutamate-cysteine ligase, catalytic subunit [Source:MGI Symbol;Acc:MGI:104990]	1.49	9.196e-10
ENSMUSG00000027981	Rnpc3	RNA-binding region (RNP1, RRM) containing 3 [Source:MGI Symbol;Acc:MGI:1914475]	1.49	7.176e-09
ENSMUSG00000067928	Zfp760	zinc finger protein 760 [Source:MGI Symbol;Acc:MGI:2679257]	1.49	1.188e-08
ENSMUSG00000032688	Malt1	MALT1 paracaspase [Source:MGI Symbol;Acc:MGI:2445027]	1.49	1.279e-08
ENSMUSG00000026781	Acbd5	acyl-Coenzyme A binding domain containing 5 [Source:MGI Symbol;Acc:MGI:1921409]	1.49	2.653e-05
ENSMUSG00000036790	Slitrk2	SLIT and NTRK-like family, member 2 [Source:MGI Symbol;Acc:MGI:2679449]	1.49	4.257e-05
ENSMUSG00000035356	Nfkbiz	nuclear factor of kappa light polypeptide gene enhancer in B cells inhibitor, zeta [Source:MGI Symbol;Acc:MGI:1931595]	1.49	0.0003547
ENSMUSG00000103162	Gm38147	predicted gene, 38147 [Source:MGI Symbol;Acc:MGI:5611375]	1.49	0.0008604
ENSMUSG00000025759	Mfsd8	major facilitator superfamily domain containing 8 [Source:MGI Symbol;Acc:MGI:1919425]	1.49	0.001698
ENSMUSG00000048347	Pcdhb18	protocadherin beta 18 [Source:MGI Symbol;Acc:MGI:2136756]	1.49	0.002072
ENSMUSG00000065818	Snord35a	small nucleolar RNA, C/D box 35A [Source:MGI Symbol;Acc:MGI:1351319]	1.49	0.002821
ENSMUSG00000078006	Gm26301	predicted gene, 26301 [Source:MGI Symbol;Acc:MGI:5456078]	1.49	0.0342
ENSMUSG00000028382	Ptbp3	polypyrimidine tract binding protein 3 [Source:MGI Symbol;Acc:MGI:1923334]	1.48	3.827e-17
ENSMUSG00000061665	Cd2ap	CD2-associated protein [Source:MGI Symbol;Acc:MGI:1330281]	1.48	1.499e-14
ENSMUSG00000062949	Atp11c	ATPase, class VI, type 11C [Source:MGI Symbol;Acc:MGI:1859661]	1.48	1.831e-13
ENSMUSG00000026014	Raph1	Ras association (RalGDS/AF-6) and pleckstrin homology domains 1 [Source:MGI Symbol;Acc:MGI:1924550]	1.48	1.902e-12
ENSMUSG00000029376	Mthfd2l	methylenetetrahydrofolate dehydrogenase (NADP+ dependent) 2-like [Source:MGI Symbol;Acc:MGI:1915871]	1.48	1.66e-11
ENSMUSG00000035476	Tab3	TGF-beta activated kinase 1/MAP3K7 binding protein 3 [Source:MGI Symbol;Acc:MGI:1913974]	1.48	6.619e-10
ENSMUSG00000043542	Zc2hc1a	zinc finger, C2HC-type containing 1A [Source:MGI Symbol;Acc:MGI:1914556]	1.48	2.763e-09
ENSMUSG00000029186	Pi4k2b	phosphatidylinositol 4-kinase type 2 beta [Source:MGI Symbol;Acc:MGI:1914323]	1.48	9.382e-09
ENSMUSG00000020116	Pno1	partner of NOB1 homolog [Source:MGI Symbol;Acc:MGI:1913499]	1.48	1.341e-07
ENSMUSG00000021047	Nova1	neuro-oncological ventral antigen 1 [Source:MGI Symbol;Acc:MGI:104297]	1.48	2.514e-05
ENSMUSG00000026158	Ogfrl1	opioid growth factor receptor-like 1 [Source:MGI Symbol;Acc:MGI:1917405]	1.48	4.041e-05
ENSMUSG00000104293	Gm38043	predicted gene, 38043 [Source:MGI Symbol;Acc:MGI:5611271]	1.48	0.002607
ENSMUSG00000103926	Gm37894	predicted gene, 37894 [Source:MGI Symbol;Acc:MGI:5611122]	1.48	0.01308
ENSMUSG00000102419	Gm36940	predicted gene, 36940 [Source:MGI Symbol;Acc:MGI:5610168]	1.48	0.04274
ENSMUSG00000112955	Gm48889	predicted gene, 48889 [Source:MGI Symbol;Acc:MGI:6098650]	1.48	0.04721
ENSMUSG00000029823	Luc7l2	LUC7-like 2 (S. cerevisiae) [Source:MGI Symbol;Acc:MGI:2183260]	1.47	3.924e-14
ENSMUSG00000028228	Cpne3	copine III [Source:MGI Symbol;Acc:MGI:1917818]	1.47	1.335e-13
ENSMUSG00000024943	Smc5	structural maintenance of chromosomes 5 [Source:MGI Symbol;Acc:MGI:2385088]	1.47	3.387e-10
ENSMUSG00000090935	Synj2bp	synaptojanin 2 binding protein [Source:MGI Symbol;Acc:MGI:1344347]	1.47	3.63e-10
ENSMUSG00000002266	Zim1	zinc finger, imprinted 1 [Source:MGI Symbol;Acc:MGI:1341879]	1.47	1.875e-09
ENSMUSG00000048109	Rbm15	RNA binding motif protein 15 [Source:MGI Symbol;Acc:MGI:2443205]	1.47	4.252e-09
ENSMUSG00000026727	Rsu1	Ras suppressor protein 1 [Source:MGI Symbol;Acc:MGI:103040]	1.47	1.638e-08
ENSMUSG00000039989	Cbx4	chromobox 4 [Source:MGI Symbol;Acc:MGI:1195985]	1.47	1.896e-05
ENSMUSG00000095123	Gm21781	predicted gene, 21781 [Source:MGI Symbol;Acc:MGI:5433945]	1.47	2.808e-05
ENSMUSG00000103238	Gm36527	predicted gene, 36527 [Source:MGI Symbol;Acc:MGI:5595686]	1.47	5.011e-05
ENSMUSG00000035376	Hacd2	3-hydroxyacyl-CoA dehydratase 2 [Source:MGI Symbol;Acc:MGI:1918007]	1.47	0.0001176
ENSMUSG00000024805	Pcgf5	polycomb group ring finger 5 [Source:MGI Symbol;Acc:MGI:1923505]	1.47	0.002739
ENSMUSG00000022863	Btg3	B cell translocation gene 3 [Source:MGI Symbol;Acc:MGI:109532]	1.47	0.00284
ENSMUSG00000078546	Zfp995	zinc finger protein 995 [Source:MGI Symbol;Acc:MGI:1917331]	1.47	0.002858
ENSMUSG00000105510	Gm43815	predicted gene 43815 [Source:MGI Symbol;Acc:MGI:5663952]	1.47	0.02064
ENSMUSG00000096870	Gm21816	predicted gene, 21816 [Source:MGI Symbol;Acc:MGI:5433980]	1.47	0.02298
ENSMUSG00000050545	Fam228b	family with sequence similarity 228, member B [Source:MGI Symbol;Acc:MGI:2442121]	1.47	0.02784
ENSMUSG00000035158	Mitf	melanogenesis associated transcription factor [Source:MGI Symbol;Acc:MGI:104554]	1.47	0.04129
ENSMUSG00000019943	Atp2b1	ATPase, Ca++ transporting, plasma membrane 1 [Source:MGI Symbol;Acc:MGI:104653]	1.46	1.871e-14
ENSMUSG00000022858	Tra2b	transformer 2 beta [Source:MGI Symbol;Acc:MGI:106016]	1.46	2.561e-11
ENSMUSG00000060935	Tmem263	transmembrane protein 263 [Source:MGI Symbol;Acc:MGI:2143652]	1.46	3.65e-11
ENSMUSG00000037652	Phc3	polyhomeotic 3 [Source:MGI Symbol;Acc:MGI:2181434]	1.46	2.4e-09
ENSMUSG00000104315	Gm37906	predicted gene, 37906 [Source:MGI Symbol;Acc:MGI:5611134]	1.46	2.293e-06
ENSMUSG00000038069	Cdkn2aip	CDKN2A interacting protein [Source:MGI Symbol;Acc:MGI:1918175]	1.46	5.661e-06
ENSMUSG00000032463	Faim	Fas apoptotic inhibitory molecule [Source:MGI Symbol;Acc:MGI:1344387]	1.46	0.0003774
ENSMUSG00000021661	Ankra2	ankyrin repeat, family A (RFXANK-like), 2 [Source:MGI Symbol;Acc:MGI:1915808]	1.46	0.001007
ENSMUSG00000078941	Ak6	adenylate kinase 6 [Source:MGI Symbol;Acc:MGI:5510732]	1.46	0.002175
ENSMUSG00000039942	Ptger4	prostaglandin E receptor 4 (subtype EP4) [Source:MGI Symbol;Acc:MGI:104311]	1.46	0.00252
ENSMUSG00000063145	Bbs5	Bardet-Biedl syndrome 5 (human) [Source:MGI Symbol;Acc:MGI:1919819]	1.46	0.007789
ENSMUSG00000050538	B230217C12Rik	RIKEN cDNA B230217C12 gene [Source:MGI Symbol;Acc:MGI:1915377]	1.46	0.02159
ENSMUSG00000113621	2900060N12Rik	RIKEN cDNA 2900060N12 gene [Source:MGI Symbol;Acc:MGI:1920281]	1.46	0.02978
ENSMUSG00000100755	Rps23-ps1	ribosomal protein S23, pseudogene 1 [Source:MGI Symbol;Acc:MGI:3705429]	1.46	0.03869
ENSMUSG00000034488	Edil3	EGF-like repeats and discoidin I-like domains 3 [Source:MGI Symbol;Acc:MGI:1329025]	1.46	0.04634
ENSMUSG00000097299	Gm26654	predicted gene, 26654 [Source:MGI Symbol;Acc:MGI:5477148]	1.46	0.0496
ENSMUSG00000025860	Xiap	X-linked inhibitor of apoptosis [Source:MGI Symbol;Acc:MGI:107572]	1.45	4.645e-16
ENSMUSG00000035293	G2e3	G2/M-phase specific E3 ubiquitin ligase [Source:MGI Symbol;Acc:MGI:2444298]	1.45	5.704e-16
ENSMUSG00000021816	Ppp3cb	protein phosphatase 3, catalytic subunit, beta isoform [Source:MGI Symbol;Acc:MGI:107163]	1.45	1.265e-14
ENSMUSG00000089774	Slc5a3	solute carrier family 5 (inositol transporters), member 3 [Source:MGI Symbol;Acc:MGI:1858226]	1.45	1.383e-13
ENSMUSG00000030704	Rab6a	RAB6A, member RAS oncogene family [Source:MGI Symbol;Acc:MGI:894313]	1.45	1.188e-12
ENSMUSG00000029635	Cdk8	cyclin-dependent kinase 8 [Source:MGI Symbol;Acc:MGI:1196224]	1.45	6.074e-12
ENSMUSG00000027520	Zdbf2	zinc finger, DBF-type containing 2 [Source:MGI Symbol;Acc:MGI:1921134]	1.45	2.053e-10
ENSMUSG00000032413	Rasa2	RAS p21 protein activator 2 [Source:MGI Symbol;Acc:MGI:2149960]	1.45	4.8e-09
ENSMUSG00000098188	Sowahc	sosondowah ankyrin repeat domain family member C [Source:MGI Symbol;Acc:MGI:3606051]	1.45	4.839e-09
ENSMUSG00000079065	BC005561	cDNA sequence BC005561 [Source:MGI Symbol;Acc:MGI:3040669]	1.45	1.137e-07
ENSMUSG00000103427	Gm37534	predicted gene, 37534 [Source:MGI Symbol;Acc:MGI:5610762]	1.45	3.476e-05
ENSMUSG00000095868	Gm23136	predicted gene, 23136 [Source:MGI Symbol;Acc:MGI:5452913]	1.45	0.0002384
ENSMUSG00000026707	Nsun6	NOL1/NOP2/Sun domain family member 6 [Source:MGI Symbol;Acc:MGI:1921705]	1.45	0.0003482
ENSMUSG00000056383	AI987944	expressed sequence AI987944 [Source:MGI Symbol;Acc:MGI:2142079]	1.45	0.002811
ENSMUSG00000108633	Gm44694	predicted gene 44694 [Source:MGI Symbol;Acc:MGI:5753270]	1.45	0.009108
ENSMUSG00000114310	Gm48602	predicted gene, 48602 [Source:MGI Symbol;Acc:MGI:6098182]	1.45	0.01151
ENSMUSG00000107331	Gm42732	predicted gene 42732 [Source:MGI Symbol;Acc:MGI:5662869]	1.45	0.01573
ENSMUSG00000113126	Gm47588	predicted gene, 47588 [Source:MGI Symbol;Acc:MGI:6096631]	1.45	0.01882
ENSMUSG00000062456	Rpl9-ps6	ribosomal protein L9, pseudogene 6 [Source:MGI Symbol;Acc:MGI:3642682]	1.45	0.01882
ENSMUSG00000104164	Gm38248	predicted gene, 38248 [Source:MGI Symbol;Acc:MGI:5611476]	1.45	0.03051
ENSMUSG00000076431	Sox4	SRY (sex determining region Y)-box 4 [Source:MGI Symbol;Acc:MGI:98366]	1.44	2.784e-17
ENSMUSG00000032328	Tmem30a	transmembrane protein 30A [Source:MGI Symbol;Acc:MGI:106402]	1.44	1.376e-12
ENSMUSG00000037416	Dmxl1	Dmx-like 1 [Source:MGI Symbol;Acc:MGI:2443926]	1.44	1.647e-12
ENSMUSG00000034998	Foxn2	forkhead box N2 [Source:MGI Symbol;Acc:MGI:1347478]	1.44	1.654e-12
ENSMUSG00000051379	Flrt3	fibronectin leucine rich transmembrane protein 3 [Source:MGI Symbol;Acc:MGI:1918686]	1.44	4.983e-12
ENSMUSG00000009030	Pdcl	phosducin-like [Source:MGI Symbol;Acc:MGI:1914716]	1.44	5.738e-12
ENSMUSG00000025898	Cwf19l2	CWF19-like 2, cell cycle control (S. pombe) [Source:MGI Symbol;Acc:MGI:1918023]	1.44	4.119e-09
ENSMUSG00000029238	Clock	circadian locomotor output cycles kaput [Source:MGI Symbol;Acc:MGI:99698]	1.44	4.87e-09
ENSMUSG00000008658	Rbfox1	RNA binding protein, fox-1 homolog (C. elegans) 1 [Source:MGI Symbol;Acc:MGI:1926224]	1.44	4.581e-06
ENSMUSG00000062198	2700097O09Rik	RIKEN cDNA 2700097O09 gene [Source:MGI Symbol;Acc:MGI:1919908]	1.44	7.745e-05
ENSMUSG00000106049	Gm43019	predicted gene 43019 [Source:MGI Symbol;Acc:MGI:5663156]	1.44	0.0002773
ENSMUSG00000074865	Zfp934	zinc finger protein 934 [Source:MGI Symbol;Acc:MGI:1924367]	1.44	0.0005957
ENSMUSG00000105720	Gm42440	predicted gene 42440 [Source:MGI Symbol;Acc:MGI:5662577]	1.44	0.00272
ENSMUSG00000025255	Zfhx4	zinc finger homeodomain 4 [Source:MGI Symbol;Acc:MGI:2137668]	1.44	0.004766
ENSMUSG00000108181	C030015A19Rik	RIKEN cDNA C030015A19 gene [Source:MGI Symbol;Acc:MGI:1924668]	1.44	0.01522
ENSMUSG00000039200	Atf7ip2	activating transcription factor 7 interacting protein 2 [Source:MGI Symbol;Acc:MGI:1922579]	1.44	0.02127
ENSMUSG00000100213	Gm28151	predicted gene 28151 [Source:MGI Symbol;Acc:MGI:5578857]	1.44	0.02968
ENSMUSG00000022708	Zbtb20	zinc finger and BTB domain containing 20 [Source:MGI Symbol;Acc:MGI:1929213]	1.43	4.089e-15
ENSMUSG00000028211	Trp53inp1	transformation related protein 53 inducible nuclear protein 1 [Source:MGI Symbol;Acc:MGI:1926609]	1.43	5.066e-14
ENSMUSG00000026843	Fubp3	far upstream element (FUSE) binding protein 3 [Source:MGI Symbol;Acc:MGI:2443699]	1.43	2.24e-12
ENSMUSG00000028180	Zranb2	zinc finger, RAN-binding domain containing 2 [Source:MGI Symbol;Acc:MGI:1858211]	1.43	1.267e-10
ENSMUSG00000042460	C1galt1	core 1 synthase, glycoprotein-N-acetylgalactosamine 3-beta-galactosyltransferase, 1 [Source:MGI Symbol;Acc:MGI:2151071]	1.43	2.108e-10
ENSMUSG00000020189	Osbpl8	oxysterol binding protein-like 8 [Source:MGI Symbol;Acc:MGI:2443807]	1.43	4.438e-10
ENSMUSG00000031278	Acsl4	acyl-CoA synthetase long-chain family member 4 [Source:MGI Symbol;Acc:MGI:1354713]	1.43	4.95e-10
ENSMUSG00000039753	Fbxl5	F-box and leucine-rich repeat protein 5 [Source:MGI Symbol;Acc:MGI:2152883]	1.43	5.666e-09
ENSMUSG00000079470	Utp14b	UTP14B small subunit processome component [Source:MGI Symbol;Acc:MGI:2445092]	1.43	7.473e-09
ENSMUSG00000037965	Zc3h7a	zinc finger CCCH type containing 7 A [Source:MGI Symbol;Acc:MGI:2445044]	1.43	8.659e-09
ENSMUSG00000047141	Zfp654	zinc finger protein 654 [Source:MGI Symbol;Acc:MGI:1919270]	1.43	1.403e-08
ENSMUSG00000025764	Jade1	jade family PHD finger 1 [Source:MGI Symbol;Acc:MGI:1925835]	1.43	2.418e-08
ENSMUSG00000093843	Gm25939	predicted gene, 25939 [Source:MGI Symbol;Acc:MGI:5455716]	1.43	3.813e-07
ENSMUSG00000097536	2610037D02Rik	RIKEN cDNA 2610037D02 gene [Source:MGI Symbol;Acc:MGI:1917290]	1.43	2.464e-05
ENSMUSG00000000416	Cttnbp2	cortactin binding protein 2 [Source:MGI Symbol;Acc:MGI:1353467]	1.43	0.0001858
ENSMUSG00000058093	Zfp729b	zinc finger protein 729b [Source:MGI Symbol;Acc:MGI:2145180]	1.43	0.0007559
ENSMUSG00000074579	Lekr1	leucine, glutamate and lysine rich 1 [Source:MGI Symbol;Acc:MGI:3645902]	1.43	0.005586
ENSMUSG00000024414	Mrpl27	mitochondrial ribosomal protein L27 [Source:MGI Symbol;Acc:MGI:2137224]	1.43	0.005749
ENSMUSG00000108984	Gm44916	predicted gene 44916 [Source:MGI Symbol;Acc:MGI:5753492]	1.43	0.03587
ENSMUSG00000028282	Casp8ap2	caspase 8 associated protein 2 [Source:MGI Symbol;Acc:MGI:1349399]	1.42	1.031e-11
ENSMUSG00000027806	Tsc22d2	TSC22 domain family, member 2 [Source:MGI Symbol;Acc:MGI:1919283]	1.42	1.475e-10
ENSMUSG00000003929	Zfp81	zinc finger protein 81 [Source:MGI Symbol;Acc:MGI:1890752]	1.42	4.305e-10
ENSMUSG00000041483	Zfp281	zinc finger protein 281 [Source:MGI Symbol;Acc:MGI:3029290]	1.42	7.589e-10
ENSMUSG00000040651	Tasor	transcription activation suppressor [Source:MGI Symbol;Acc:MGI:1921694]	1.42	1.288e-09
ENSMUSG00000038594	Cep85l	centrosomal protein 85-like [Source:MGI Symbol;Acc:MGI:3642684]	1.42	6.682e-09
ENSMUSG00000024529	Lox	lysyl oxidase [Source:MGI Symbol;Acc:MGI:96817]	1.42	5.073e-06
ENSMUSG00000052676	Zmat1	zinc finger, matrin type 1 [Source:MGI Symbol;Acc:MGI:2442284]	1.42	0.0002507
ENSMUSG00000021772	Nkiras1	NFKB inhibitor interacting Ras-like protein 1 [Source:MGI Symbol;Acc:MGI:1916971]	1.42	0.001199
ENSMUSG00000052364	B630019K06Rik	RIKEN cDNA B630019K06 gene [Source:MGI Symbol;Acc:MGI:2147918]	1.42	0.003732
ENSMUSG00000097537	2610020C07Rik	RIKEN cDNA 2610020C07 gene [Source:MGI Symbol;Acc:MGI:1917168]	1.42	0.007522
ENSMUSG00000071291	Zfp58	zinc finger protein 58 [Source:MGI Symbol;Acc:MGI:99205]	1.42	0.02364
ENSMUSG00000105289	Gm43483	predicted gene 43483 [Source:MGI Symbol;Acc:MGI:5663620]	1.42	0.03095
ENSMUSG00000028522	Mier1	MEIR1 treanscription regulator [Source:MGI Symbol;Acc:MGI:1918398]	1.41	1.849e-15
ENSMUSG00000062929	Cfl2	cofilin 2, muscle [Source:MGI Symbol;Acc:MGI:101763]	1.41	2.764e-15
ENSMUSG00000075376	Rc3h2	ring finger and CCCH-type zinc finger domains 2 [Source:MGI Symbol;Acc:MGI:2442789]	1.41	1.006e-14
ENSMUSG00000029655	N4bp2l2	NEDD4 binding protein 2-like 2 [Source:MGI Symbol;Acc:MGI:2687207]	1.41	1.311e-14
ENSMUSG00000064370	mt-Cytb	mitochondrially encoded cytochrome b [Source:MGI Symbol;Acc:MGI:102501]	1.41	2.035e-12
ENSMUSG00000020516	Rps6kb1	ribosomal protein S6 kinase, polypeptide 1 [Source:MGI Symbol;Acc:MGI:1270849]	1.41	1.147e-11
ENSMUSG00000037573	Tob1	transducer of ErbB-2.1 [Source:MGI Symbol;Acc:MGI:1349721]	1.41	2.594e-11
ENSMUSG00000021072	Tmx1	thioredoxin-related transmembrane protein 1 [Source:MGI Symbol;Acc:MGI:1919986]	1.41	2.815e-11
ENSMUSG00000021597	Slf1	SMC5-SMC6 complex localization factor 1 [Source:MGI Symbol;Acc:MGI:2145448]	1.41	3.539e-11
ENSMUSG00000031508	Ankrd10	ankyrin repeat domain 10 [Source:MGI Symbol;Acc:MGI:1921840]	1.41	1.115e-10
ENSMUSG00000020063	Sirt1	sirtuin 1 [Source:MGI Symbol;Acc:MGI:2135607]	1.41	6.622e-10
ENSMUSG00000036282	Naa30	N(alpha)-acetyltransferase 30, NatC catalytic subunit [Source:MGI Symbol;Acc:MGI:1922259]	1.41	1.967e-08
ENSMUSG00000038215	Cep44	centrosomal protein 44 [Source:MGI Symbol;Acc:MGI:3525111]	1.41	2.308e-08
ENSMUSG00000031242	2610002M06Rik	RIKEN cDNA 2610002M06 gene [Source:MGI Symbol;Acc:MGI:1914278]	1.41	6.917e-05
ENSMUSG00000035367	Rmi1	RecQ mediated genome instability 1 [Source:MGI Symbol;Acc:MGI:1921636]	1.41	9.844e-05
ENSMUSG00000039789	Zfp597	zinc finger protein 597 [Source:MGI Symbol;Acc:MGI:1918313]	1.41	0.0003294
ENSMUSG00000060771	Tsga10	testis specific 10 [Source:MGI Symbol;Acc:MGI:2685063]	1.41	0.0006362
ENSMUSG00000107083	Gm43313	predicted gene 43313 [Source:MGI Symbol;Acc:MGI:5663450]	1.41	0.001084
ENSMUSG00000104273	A530064N14Rik	RIKEN cDNA A530064N14 gene [Source:MGI Symbol;Acc:MGI:3028068]	1.41	0.003283
ENSMUSG00000103507	Gm38375	predicted gene, 38375 [Source:MGI Symbol;Acc:MGI:5611603]	1.41	0.02369
ENSMUSG00000086350	B230369F24Rik	RIKEN cDNA B230369F24 gene [Source:MGI Symbol;Acc:MGI:2443392]	1.41	0.03372
ENSMUSG00000058587	Tmod3	tropomodulin 3 [Source:MGI Symbol;Acc:MGI:1355315]	1.4	1.515e-14
ENSMUSG00000053477	Tcf4	transcription factor 4 [Source:MGI Symbol;Acc:MGI:98506]	1.4	1.243e-12
ENSMUSG00000007617	Homer1	homer scaffolding protein 1 [Source:MGI Symbol;Acc:MGI:1347345]	1.4	1.68e-11
ENSMUSG00000028719	Cmpk1	cytidine monophosphate (UMP-CMP) kinase 1 [Source:MGI Symbol;Acc:MGI:1913838]	1.4	5.94e-11
ENSMUSG00000033883	Zfp267	zinc finger protein 267 [Source:MGI Symbol;Acc:MGI:1098769]	1.4	5.332e-09
ENSMUSG00000025757	Hspa4l	heat shock protein 4 like [Source:MGI Symbol;Acc:MGI:107422]	1.4	6.125e-09
ENSMUSG00000026586	Prrx1	paired related homeobox 1 [Source:MGI Symbol;Acc:MGI:97712]	1.4	3.713e-08
ENSMUSG00000037214	Thap1	THAP domain containing, apoptosis associated protein 1 [Source:MGI Symbol;Acc:MGI:1921004]	1.4	1.944e-05
ENSMUSG00000057147	Dph6	diphthamine biosynthesis 6 [Source:MGI Symbol;Acc:MGI:1913882]	1.4	8.072e-05
ENSMUSG00000112964	E430024I08Rik	RIKEN cDNA E430024I08 gene [Source:MGI Symbol;Acc:MGI:3649010]	1.4	0.0001538
ENSMUSG00000026617	Bpnt1	bisphosphate 3'-nucleotidase 1 [Source:MGI Symbol;Acc:MGI:1338800]	1.4	0.000161
ENSMUSG00000059182	Skap2	src family associated phosphoprotein 2 [Source:MGI Symbol;Acc:MGI:1889206]	1.4	0.0005799
ENSMUSG00000020718	Polg2	polymerase (DNA directed), gamma 2, accessory subunit [Source:MGI Symbol;Acc:MGI:1354947]	1.4	0.0007758
ENSMUSG00000034555	Tex16	testis expressed gene 16 [Source:MGI Symbol;Acc:MGI:1890545]	1.4	0.009384
ENSMUSG00000105519	E430021H15Rik	RIKEN cDNA E430021H15 gene [Source:MGI Symbol;Acc:MGI:2444377]	1.4	0.01306
ENSMUSG00000090622	A930033H14Rik	RIKEN cDNA A930033H14 gene [Source:MGI Symbol;Acc:MGI:2444562]	1.4	0.01441
ENSMUSG00000026349	Ccnt2	cyclin T2 [Source:MGI Symbol;Acc:MGI:1920199]	1.39	3.767e-12
ENSMUSG00000031246	Sh3bgrl	SH3-binding domain glutamic acid-rich protein like [Source:MGI Symbol;Acc:MGI:1930849]	1.39	1.05e-11
ENSMUSG00000019920	Lims1	LIM and senescent cell antigen-like domains 1 [Source:MGI Symbol;Acc:MGI:1195263]	1.39	3.469e-11
ENSMUSG00000051451	Crebzf	CREB/ATF bZIP transcription factor [Source:MGI Symbol;Acc:MGI:2675296]	1.39	1.069e-10
ENSMUSG00000035161	Ints6	integrator complex subunit 6 [Source:MGI Symbol;Acc:MGI:1202397]	1.39	4.438e-10
ENSMUSG00000028842	Ago3	argonaute RISC catalytic subunit 3 [Source:MGI Symbol;Acc:MGI:2446634]	1.39	8.039e-09
ENSMUSG00000032557	Uba5	ubiquitin-like modifier activating enzyme 5 [Source:MGI Symbol;Acc:MGI:1913913]	1.39	1.397e-07
ENSMUSG00000034610	Tut4	terminal uridylyl transferase 4 [Source:MGI Symbol;Acc:MGI:2445126]	1.39	2.231e-07
ENSMUSG00000029911	Ssbp1	single-stranded DNA binding protein 1 [Source:MGI Symbol;Acc:MGI:1920040]	1.39	6.076e-07
ENSMUSG00000067931	Zfp948	zinc finger protein 948 [Source:MGI Symbol;Acc:MGI:3040683]	1.39	4.31e-06
ENSMUSG00000027882	Stxbp3	syntaxin binding protein 3 [Source:MGI Symbol;Acc:MGI:107362]	1.39	4.389e-06
ENSMUSG00000089857	Zfp882	zinc finger protein 882 [Source:MGI Symbol;Acc:MGI:3642748]	1.39	2.992e-05
ENSMUSG00000013663	Pten	phosphatase and tensin homolog [Source:MGI Symbol;Acc:MGI:109583]	1.38	1.262e-13
ENSMUSG00000074238	Ap1ar	adaptor-related protein complex 1 associated regulatory protein [Source:MGI Symbol;Acc:MGI:2384822]	1.38	2.023e-10
ENSMUSG00000026034	Clk1	CDC-like kinase 1 [Source:MGI Symbol;Acc:MGI:107403]	1.38	3.548e-10
ENSMUSG00000035967	Ints6l	integrator complex subunit 6 like [Source:MGI Symbol;Acc:MGI:2442593]	1.38	4.348e-09
ENSMUSG00000040123	Zmym5	zinc finger, MYM-type 5 [Source:MGI Symbol;Acc:MGI:3041170]	1.38	8.461e-09
ENSMUSG00000028266	Lmo4	LIM domain only 4 [Source:MGI Symbol;Acc:MGI:109360]	1.38	1.126e-08
ENSMUSG00000097375	6720427I07Rik	RIKEN cDNA 6720427I07 gene [Source:MGI Symbol;Acc:MGI:1924398]	1.38	2.089e-08
ENSMUSG00000040167	Ikzf5	IKAROS family zinc finger 5 [Source:MGI Symbol;Acc:MGI:1914393]	1.38	3.196e-08
ENSMUSG00000028780	Sema3c	sema domain, immunoglobulin domain (Ig), short basic domain, secreted, (semaphorin) 3C [Source:MGI Symbol;Acc:MGI:107557]	1.38	7.311e-08
ENSMUSG00000025959	Klf7	Kruppel-like factor 7 (ubiquitous) [Source:MGI Symbol;Acc:MGI:1935151]	1.38	2.421e-07
ENSMUSG00000028483	Snapc3	small nuclear RNA activating complex, polypeptide 3 [Source:MGI Symbol;Acc:MGI:1916338]	1.38	7.655e-07
ENSMUSG00000028124	Gclm	glutamate-cysteine ligase, modifier subunit [Source:MGI Symbol;Acc:MGI:104995]	1.38	5.379e-05
ENSMUSG00000044676	Zfp612	zinc finger protein 612 [Source:MGI Symbol;Acc:MGI:2443465]	1.38	0.001462
ENSMUSG00000055480	Zfp458	zinc finger protein 458 [Source:MGI Symbol;Acc:MGI:3040691]	1.38	0.00149
ENSMUSG00000111212	Gm47087	predicted gene, 47087 [Source:MGI Symbol;Acc:MGI:6095814]	1.38	0.002682
ENSMUSG00000049536	Tceal1	transcription elongation factor A (SII)-like 1 [Source:MGI Symbol;Acc:MGI:2385317]	1.38	0.004179
ENSMUSG00000102189	Gm37194	predicted gene, 37194 [Source:MGI Symbol;Acc:MGI:5610422]	1.38	0.004706
ENSMUSG00000020669	Sh3yl1	Sh3 domain YSC-like 1 [Source:MGI Symbol;Acc:MGI:1346118]	1.38	0.04588
ENSMUSG00000037608	Bclaf1	BCL2-associated transcription factor 1 [Source:MGI Symbol;Acc:MGI:1917580]	1.37	3.714e-15
ENSMUSG00000066324	Impad1	inositol monophosphatase domain containing 1 [Source:MGI Symbol;Acc:MGI:1915720]	1.37	4.781e-14
ENSMUSG00000037236	Matr3	matrin 3 [Source:MGI Symbol;Acc:MGI:1298379]	1.37	1.219e-12
ENSMUSG00000026718	Stam	signal transducing adaptor molecule (SH3 domain and ITAM motif) 1 [Source:MGI Symbol;Acc:MGI:1329014]	1.37	6.074e-12
ENSMUSG00000018846	Pank3	pantothenate kinase 3 [Source:MGI Symbol;Acc:MGI:2387464]	1.37	7.224e-12
ENSMUSG00000039967	Zfp292	zinc finger protein 292 [Source:MGI Symbol;Acc:MGI:1353423]	1.37	1.078e-10
ENSMUSG00000028165	Cisd2	CDGSH iron sulfur domain 2 [Source:MGI Symbol;Acc:MGI:1914256]	1.37	1.271e-10
ENSMUSG00000034653	Ythdc2	YTH domain containing 2 [Source:MGI Symbol;Acc:MGI:2448561]	1.37	2.821e-07
ENSMUSG00000001707	Eef1e1	eukaryotic translation elongation factor 1 epsilon 1 [Source:MGI Symbol;Acc:MGI:1913393]	1.37	4.388e-07
ENSMUSG00000021519	Mterf3	mitochondrial transcription termination factor 3 [Source:MGI Symbol;Acc:MGI:1913660]	1.37	5.271e-07
ENSMUSG00000038702	Dsel	dermatan sulfate epimerase-like [Source:MGI Symbol;Acc:MGI:2442948]	1.37	2.165e-06
ENSMUSG00000012640	Zfp715	zinc finger protein 715 [Source:MGI Symbol;Acc:MGI:1917180]	1.37	9.12e-05
ENSMUSG00000066613	Zfp932	zinc finger protein 932 [Source:MGI Symbol;Acc:MGI:1916754]	1.37	0.000269
ENSMUSG00000057914	Cacnb2	calcium channel, voltage-dependent, beta 2 subunit [Source:MGI Symbol;Acc:MGI:894644]	1.37	0.03829
ENSMUSG00000045658	Pid1	phosphotyrosine interaction domain containing 1 [Source:MGI Symbol;Acc:MGI:2138391]	1.37	0.04685
ENSMUSG00000033184	Tmed7	transmembrane p24 trafficking protein 7 [Source:MGI Symbol;Acc:MGI:1913926]	1.36	1.86e-15
ENSMUSG00000021109	Hif1a	hypoxia inducible factor 1, alpha subunit [Source:MGI Symbol;Acc:MGI:106918]	1.36	7.063e-15
ENSMUSG00000039361	Picalm	phosphatidylinositol binding clathrin assembly protein [Source:MGI Symbol;Acc:MGI:2385902]	1.36	1.476e-12
ENSMUSG00000029004	Kmt2e	lysine (K)-specific methyltransferase 2E [Source:MGI Symbol;Acc:MGI:1924825]	1.36	4.899e-12
ENSMUSG00000037876	Jmjd1c	jumonji domain containing 1C [Source:MGI Symbol;Acc:MGI:1918614]	1.36	1.686e-11
ENSMUSG00000042133	Ppig	peptidyl-prolyl isomerase G (cyclophilin G) [Source:MGI Symbol;Acc:MGI:2445173]	1.36	4.409e-11
ENSMUSG00000030061	Uba3	ubiquitin-like modifier activating enzyme 3 [Source:MGI Symbol;Acc:MGI:1341217]	1.36	1.94e-10
ENSMUSG00000012429	Mplkip	M-phase specific PLK1 intereacting protein [Source:MGI Symbol;Acc:MGI:1913558]	1.36	4.413e-10
ENSMUSG00000040782	Cop1	COP1, E3 ubiquitin ligase [Source:MGI Symbol;Acc:MGI:1347046]	1.36	2.826e-09
ENSMUSG00000022686	B3gnt5	UDP-GlcNAc:betaGal beta-1,3-N-acetylglucosaminyltransferase 5 [Source:MGI Symbol;Acc:MGI:2137302]	1.36	6.866e-09
ENSMUSG00000091474	2610021A01Rik	RIKEN cDNA 2610021A01 gene [Source:MGI Symbol;Acc:MGI:1922662]	1.36	8.678e-08
ENSMUSG00000041920	Slc16a6	solute carrier family 16 (monocarboxylic acid transporters), member 6 [Source:MGI Symbol;Acc:MGI:2144585]	1.36	5.091e-06
ENSMUSG00000063889	Crem	cAMP responsive element modulator [Source:MGI Symbol;Acc:MGI:88495]	1.36	0.0005812
ENSMUSG00000031603	Fgf20	fibroblast growth factor 20 [Source:MGI Symbol;Acc:MGI:1891346]	1.36	0.002488
ENSMUSG00000108268	Gm44187	predicted gene, 44187 [Source:MGI Symbol;Acc:MGI:5690579]	1.36	0.002815
ENSMUSG00000114045	Gm34220	predicted gene, 34220 [Source:MGI Symbol;Acc:MGI:5593379]	1.36	0.00458
ENSMUSG00000106940	Gm42930	predicted gene 42930 [Source:MGI Symbol;Acc:MGI:5663067]	1.36	0.02694
ENSMUSG00000104724	Gm43162	predicted gene 43162 [Source:MGI Symbol;Acc:MGI:5663299]	1.36	0.03388
ENSMUSG00000109708	Gm45809	predicted gene 45809 [Source:MGI Symbol;Acc:MGI:5804924]	1.36	0.04687
ENSMUSG00000045414	Dipk2a	divergent protein kinase domain 2A [Source:MGI Symbol;Acc:MGI:1916111]	1.35	7.571e-14
ENSMUSG00000040760	Appl1	adaptor protein, phosphotyrosine interaction, PH domain and leucine zipper containing 1 [Source:MGI Symbol;Acc:MGI:1920243]	1.35	5.417e-12
ENSMUSG00000064341	mt-Nd1	mitochondrially encoded NADH dehydrogenase 1 [Source:MGI Symbol;Acc:MGI:101787]	1.35	6.511e-12
ENSMUSG00000032374	Plod2	procollagen lysine, 2-oxoglutarate 5-dioxygenase 2 [Source:MGI Symbol;Acc:MGI:1347007]	1.35	2.481e-11
ENSMUSG00000028403	Zdhhc21	zinc finger, DHHC domain containing 21 [Source:MGI Symbol;Acc:MGI:1915518]	1.35	5.476e-11
ENSMUSG00000090112	Shprh	SNF2 histone linker PHD RING helicase [Source:MGI Symbol;Acc:MGI:1917581]	1.35	1.161e-10
ENSMUSG00000037369	Kdm6a	lysine (K)-specific demethylase 6A [Source:MGI Symbol;Acc:MGI:1095419]	1.35	4.084e-10
ENSMUSG00000036202	Rif1	replication timing regulatory factor 1 [Source:MGI Symbol;Acc:MGI:1098622]	1.35	7.389e-10
ENSMUSG00000043154	Ppp2r3a	protein phosphatase 2, regulatory subunit B'', alpha [Source:MGI Symbol;Acc:MGI:2442104]	1.35	2.196e-09
ENSMUSG00000026970	Rbms1	RNA binding motif, single stranded interacting protein 1 [Source:MGI Symbol;Acc:MGI:1861774]	1.35	4.373e-09
ENSMUSG00000020130	Tbc1d15	TBC1 domain family, member 15 [Source:MGI Symbol;Acc:MGI:1913937]	1.35	6.16e-09
ENSMUSG00000024072	Yipf4	Yip1 domain family, member 4 [Source:MGI Symbol;Acc:MGI:1915114]	1.35	5.412e-07
ENSMUSG00000042042	Csgalnact2	chondroitin sulfate N-acetylgalactosaminyltransferase 2 [Source:MGI Symbol;Acc:MGI:1926002]	1.35	3.861e-06
ENSMUSG00000063253	Scoc	short coiled-coil protein [Source:MGI Symbol;Acc:MGI:1927654]	1.35	1.245e-05
ENSMUSG00000031617	Tmem184c	transmembrane protein 184C [Source:MGI Symbol;Acc:MGI:2384562]	1.35	1.995e-05
ENSMUSG00000043668	Tox3	TOX high mobility group box family member 3 [Source:MGI Symbol;Acc:MGI:3039593]	1.35	2.417e-05
ENSMUSG00000087403	Kantr	Kdm5c adjacent non-coding transcript [Source:MGI Symbol;Acc:MGI:1920247]	1.35	3.717e-05
ENSMUSG00000026005	Rpe	ribulose-5-phosphate-3-epimerase [Source:MGI Symbol;Acc:MGI:1913896]	1.35	3.865e-05
ENSMUSG00000022323	Rida	reactive intermediate imine deaminase A homolog [Source:MGI Symbol;Acc:MGI:1095401]	1.35	0.003469
ENSMUSG00000046999	1110032F04Rik	RIKEN cDNA 1110032F04 gene [Source:MGI Symbol;Acc:MGI:1915975]	1.35	0.007263
ENSMUSG00000031425	Plp1	proteolipid protein (myelin) 1 [Source:MGI Symbol;Acc:MGI:97623]	1.35	0.01309
ENSMUSG00000086629	2810403D21Rik	RIKEN cDNA 2810403D21 gene [Source:MGI Symbol;Acc:MGI:1917214]	1.35	0.01516
ENSMUSG00000057835	Zfp119a	zinc finger protein 119a [Source:MGI Symbol;Acc:MGI:1345189]	1.35	0.01857
ENSMUSG00000036990	Otud4	OTU domain containing 4 [Source:MGI Symbol;Acc:MGI:1098801]	1.34	5.446e-13
ENSMUSG00000038546	Ranbp9	RAN binding protein 9 [Source:MGI Symbol;Acc:MGI:1928741]	1.34	3.846e-12
ENSMUSG00000021127	Zfp36l1	zinc finger protein 36, C3H type-like 1 [Source:MGI Symbol;Acc:MGI:107946]	1.34	5.571e-12
ENSMUSG00000029684	Wasl	Wiskott-Aldrich syndrome-like (human) [Source:MGI Symbol;Acc:MGI:1920428]	1.34	7.923e-12
ENSMUSG00000026775	Yme1l1	YME1-like 1 (S. cerevisiae) [Source:MGI Symbol;Acc:MGI:1351651]	1.34	5.928e-11
ENSMUSG00000072501	Phf20l1	PHD finger protein 20-like 1 [Source:MGI Symbol;Acc:MGI:2444412]	1.34	6.252e-11
ENSMUSG00000024750	Zfand5	zinc finger, AN1-type domain 5 [Source:MGI Symbol;Acc:MGI:1278334]	1.34	6.653e-10
ENSMUSG00000039968	Rsbn1l	round spermatid basic protein 1-like [Source:MGI Symbol;Acc:MGI:3036237]	1.34	1.706e-09
ENSMUSG00000097451	Rian	RNA imprinted and accumulated in nucleus [Source:MGI Symbol;Acc:MGI:1922995]	1.34	6.994e-07
ENSMUSG00000031352	Hccs	holocytochrome c synthetase [Source:MGI Symbol;Acc:MGI:106911]	1.34	1.062e-05
ENSMUSG00000075324	Fign	fidgetin [Source:MGI Symbol;Acc:MGI:1890647]	1.34	7.422e-05
ENSMUSG00000027820	Mme	membrane metallo endopeptidase [Source:MGI Symbol;Acc:MGI:97004]	1.34	0.0001649
ENSMUSG00000073176	Zfp449	zinc finger protein 449 [Source:MGI Symbol;Acc:MGI:1925869]	1.34	0.001412
ENSMUSG00000020364	Zfp354a	zinc finger protein 354A [Source:MGI Symbol;Acc:MGI:103172]	1.34	0.004032
ENSMUSG00000104706	Gm43421	predicted gene 43421 [Source:MGI Symbol;Acc:MGI:5663558]	1.34	0.008389
ENSMUSG00000103343	Gm37052	predicted gene, 37052 [Source:MGI Symbol;Acc:MGI:5610280]	1.34	0.01055
ENSMUSG00000026095	Asnsd1	asparagine synthetase domain containing 1 [Source:MGI Symbol;Acc:MGI:1917646]	1.34	0.01228
ENSMUSG00000040521	Tsfm	Ts translation elongation factor, mitochondrial [Source:MGI Symbol;Acc:MGI:1913649]	1.34	0.01316
ENSMUSG00000047881	Rell1	RELT-like 1 [Source:MGI Symbol;Acc:MGI:2140767]	1.34	0.01946
ENSMUSG00000034563	Ccpg1	cell cycle progression 1 [Source:MGI Symbol;Acc:MGI:1196419]	1.34	0.03595
ENSMUSG00000037270	4932438A13Rik	RIKEN cDNA 4932438A13 gene [Source:MGI Symbol;Acc:MGI:2444631]	1.33	1.303e-12
ENSMUSG00000041763	Tpp2	tripeptidyl peptidase II [Source:MGI Symbol;Acc:MGI:102724]	1.33	1.549e-12
ENSMUSG00000031197	Vbp1	von Hippel-Lindau binding protein 1 [Source:MGI Symbol;Acc:MGI:1333804]	1.33	6.917e-12
ENSMUSG00000055639	Dach1	dachshund family transcription factor 1 [Source:MGI Symbol;Acc:MGI:1277991]	1.33	1.024e-10
ENSMUSG00000010461	Eya4	EYA transcriptional coactivator and phosphatase 4 [Source:MGI Symbol;Acc:MGI:1337104]	1.33	4.133e-10
ENSMUSG00000073792	Alg6	asparagine-linked glycosylation 6 (alpha-1,3,-glucosyltransferase) [Source:MGI Symbol;Acc:MGI:2444031]	1.33	3.556e-09
ENSMUSG00000025019	Lcor	ligand dependent nuclear receptor corepressor [Source:MGI Symbol;Acc:MGI:2443930]	1.33	7.77e-09
ENSMUSG00000089911	Mfsd14a	major facilitator superfamily domain containing 14A [Source:MGI Symbol;Acc:MGI:1201609]	1.33	1.765e-08
ENSMUSG00000063760	Rnf217	ring finger protein 217 [Source:MGI Symbol;Acc:MGI:3610311]	1.33	2.625e-08
ENSMUSG00000029253	Cenpc1	centromere protein C1 [Source:MGI Symbol;Acc:MGI:99700]	1.33	2.801e-08
ENSMUSG00000025939	Ube2w	ubiquitin-conjugating enzyme E2W (putative) [Source:MGI Symbol;Acc:MGI:1914049]	1.33	5.213e-08
ENSMUSG00000054364	Rhob	ras homolog family member B [Source:MGI Symbol;Acc:MGI:107949]	1.33	2.002e-07
ENSMUSG00000029670	Ing3	inhibitor of growth family, member 3 [Source:MGI Symbol;Acc:MGI:1919027]	1.33	5.339e-06
ENSMUSG00000034551	Hdx	highly divergent homeobox [Source:MGI Symbol;Acc:MGI:2685226]	1.33	9.827e-06
ENSMUSG00000051285	Pcmtd1	protein-L-isoaspartate (D-aspartate) O-methyltransferase domain containing 1 [Source:MGI Symbol;Acc:MGI:2441773]	1.33	1.159e-05
ENSMUSG00000035125	Gcfc2	GC-rich sequence DNA binding factor 2 [Source:MGI Symbol;Acc:MGI:2141656]	1.33	1.365e-05
ENSMUSG00000046442	Ppm1e	protein phosphatase 1E (PP2C domain containing) [Source:MGI Symbol;Acc:MGI:2444096]	1.33	6.346e-05
ENSMUSG00000036977	Anapc10	anaphase promoting complex subunit 10 [Source:MGI Symbol;Acc:MGI:1916249]	1.33	0.0001296
ENSMUSG00000015222	Map2	microtubule-associated protein 2 [Source:MGI Symbol;Acc:MGI:97175]	1.33	0.0002655
ENSMUSG00000073293	Nudt10	nudix (nucleoside diphosphate linked moiety X)-type motif 10 [Source:MGI Symbol;Acc:MGI:2147931]	1.33	0.001799
ENSMUSG00000104994	Gm42989	predicted gene 42989 [Source:MGI Symbol;Acc:MGI:5663126]	1.33	0.03149
ENSMUSG00000026153	Fam135a	family with sequence similarity 135, member A [Source:MGI Symbol;Acc:MGI:1915437]	1.32	7.573e-12
ENSMUSG00000044155	Lsm8	LSM8 homolog, U6 small nuclear RNA associated [Source:MGI Symbol;Acc:MGI:1923772]	1.32	5.245e-09
ENSMUSG00000074794	Arrdc3	arrestin domain containing 3 [Source:MGI Symbol;Acc:MGI:2145242]	1.32	4.967e-08
ENSMUSG00000025899	Alkbh8	alkB homolog 8, tRNA methyltransferase [Source:MGI Symbol;Acc:MGI:1914917]	1.32	3.346e-06
ENSMUSG00000109865	Hspa14	heat shock protein 14 [Source:MGI Symbol;Acc:MGI:1354164]	1.32	1.772e-05
ENSMUSG00000067942	Zfp160	zinc finger protein 160 [Source:MGI Symbol;Acc:MGI:108187]	1.32	3.904e-05
ENSMUSG00000020650	Bcap29	B cell receptor associated protein 29 [Source:MGI Symbol;Acc:MGI:101917]	1.32	4.006e-05
ENSMUSG00000019948	Actr6	ARP6 actin-related protein 6 [Source:MGI Symbol;Acc:MGI:1914269]	1.32	0.0001279
ENSMUSG00000062376	Borcs7	BLOC-1 related complex subunit 7 [Source:MGI Symbol;Acc:MGI:1913689]	1.32	0.0005678
ENSMUSG00000044921	Rassf9	Ras association (RalGDS/AF-6) domain family (N-terminal) member 9 [Source:MGI Symbol;Acc:MGI:2384307]	1.32	0.004538
ENSMUSG00000062110	Scfd2	Sec1 family domain containing 2 [Source:MGI Symbol;Acc:MGI:2443446]	1.32	0.01136
ENSMUSG00000062901	Klhl24	kelch-like 24 [Source:MGI Symbol;Acc:MGI:1923035]	1.31	7.735e-13
ENSMUSG00000040118	Cacna2d1	calcium channel, voltage-dependent, alpha2/delta subunit 1 [Source:MGI Symbol;Acc:MGI:88295]	1.31	1.293e-12
ENSMUSG00000041846	Ppp4r3a	protein phosphatase 4 regulatory subunit 3A [Source:MGI Symbol;Acc:MGI:1915984]	1.31	2.402e-09
ENSMUSG00000033813	Tcea1	transcription elongation factor A (SII) 1 [Source:MGI Symbol;Acc:MGI:1196624]	1.31	1.211e-08
ENSMUSG00000036902	Neto2	neuropilin (NRP) and tolloid (TLL)-like 2 [Source:MGI Symbol;Acc:MGI:1921763]	1.31	2.553e-08
ENSMUSG00000058446	Znrf2	zinc and ring finger 2 [Source:MGI Symbol;Acc:MGI:1196246]	1.31	1.098e-07
ENSMUSG00000039701	Usp53	ubiquitin specific peptidase 53 [Source:MGI Symbol;Acc:MGI:2139607]	1.31	3.89e-07
ENSMUSG00000001998	Ap4e1	adaptor-related protein complex AP-4, epsilon 1 [Source:MGI Symbol;Acc:MGI:1336993]	1.31	8.526e-07
ENSMUSG00000079083	Jrkl	Jrk-like [Source:MGI Symbol;Acc:MGI:1924782]	1.31	2.312e-05
ENSMUSG00000002428	Hltf	helicase-like transcription factor [Source:MGI Symbol;Acc:MGI:1196437]	1.31	0.0002145
ENSMUSG00000059975	Zfp74	zinc finger protein 74 [Source:MGI Symbol;Acc:MGI:107784]	1.31	0.0003309
ENSMUSG00000074829	2010315B03Rik	RIKEN cDNA 2010315B03 gene [Source:MGI Symbol;Acc:MGI:1919321]	1.31	0.00706
ENSMUSG00000027676	Ccdc39	coiled-coil domain containing 39 [Source:MGI Symbol;Acc:MGI:1289263]	1.31	0.03231
ENSMUSG00000028420	Tmem38b	transmembrane protein 38B [Source:MGI Symbol;Acc:MGI:1098718]	1.31	0.03527
ENSMUSG00000020362	Cnot6	CCR4-NOT transcription complex, subunit 6 [Source:MGI Symbol;Acc:MGI:2144529]	1.3	1.575e-14
ENSMUSG00000025001	Hells	helicase, lymphoid specific [Source:MGI Symbol;Acc:MGI:106209]	1.3	3.58e-13
ENSMUSG00000027087	Itgav	integrin alpha V [Source:MGI Symbol;Acc:MGI:96608]	1.3	3.166e-12
ENSMUSG00000044098	Rsbn1	rosbin, round spermatid basic protein 1 [Source:MGI Symbol;Acc:MGI:2444993]	1.3	7.747e-11
ENSMUSG00000041935	AW549877	expressed sequence AW549877 [Source:MGI Symbol;Acc:MGI:2146232]	1.3	1.349e-10
ENSMUSG00000021877	Arf4	ADP-ribosylation factor 4 [Source:MGI Symbol;Acc:MGI:99433]	1.3	2.039e-10
ENSMUSG00000025104	Hdgfl3	HDGF like 3 [Source:MGI Symbol;Acc:MGI:1352760]	1.3	5.155e-10
ENSMUSG00000052534	Pbx1	pre B cell leukemia homeobox 1 [Source:MGI Symbol;Acc:MGI:97495]	1.3	8.055e-10
ENSMUSG00000024780	Cdc37l1	cell division cycle 37-like 1 [Source:MGI Symbol;Acc:MGI:1914322]	1.3	2.17e-09
ENSMUSG00000033054	Npat	nuclear protein in the AT region [Source:MGI Symbol;Acc:MGI:107605]	1.3	5.267e-09
ENSMUSG00000021189	Atxn3	ataxin 3 [Source:MGI Symbol;Acc:MGI:1099442]	1.3	8.013e-07
ENSMUSG00000022034	Esco2	establishment of sister chromatid cohesion N-acetyltransferase 2 [Source:MGI Symbol;Acc:MGI:1919238]	1.3	1.116e-06
ENSMUSG00000046311	Zfp62	zinc finger protein 62 [Source:MGI Symbol;Acc:MGI:99662]	1.3	7.644e-06
ENSMUSG00000060301	2610008E11Rik	RIKEN cDNA 2610008E11 gene [Source:MGI Symbol;Acc:MGI:1919378]	1.3	6.768e-05
ENSMUSG00000040729	Cep126	centrosomal protein 126 [Source:MGI Symbol;Acc:MGI:2680221]	1.3	8.999e-05
ENSMUSG00000034973	Dop1a	DOP1 leucine zipper like protein A [Source:MGI Symbol;Acc:MGI:1289294]	1.3	0.0001283
ENSMUSG00000043313	Pcdhb19	protocadherin beta 19 [Source:MGI Symbol;Acc:MGI:2136757]	1.3	0.0004254
ENSMUSG00000027797	Dclk1	doublecortin-like kinase 1 [Source:MGI Symbol;Acc:MGI:1330861]	1.3	0.001245
ENSMUSG00000078566	Bnip3	BCL2/adenovirus E1B interacting protein 3 [Source:MGI Symbol;Acc:MGI:109326]	1.3	0.001383
ENSMUSG00000102258	Gm38257	predicted gene, 38257 [Source:MGI Symbol;Acc:MGI:5611485]	1.3	0.0105
ENSMUSG00000090659	Zfp493	zinc finger protein 493 [Source:MGI Symbol;Acc:MGI:1920208]	1.3	0.03389
ENSMUSG00000063663	Brwd3	bromodomain and WD repeat domain containing 3 [Source:MGI Symbol;Acc:MGI:3029414]	1.29	8.289e-11
ENSMUSG00000042712	Tceal9	transcription elongation factor A like 9 [Source:MGI Symbol;Acc:MGI:109567]	1.29	6.284e-10
ENSMUSG00000032410	Xrn1	5'-3' exoribonuclease 1 [Source:MGI Symbol;Acc:MGI:891964]	1.29	1.596e-08
ENSMUSG00000033964	Zbtb41	zinc finger and BTB domain containing 41 [Source:MGI Symbol;Acc:MGI:2444487]	1.29	3.979e-08
ENSMUSG00000021639	Gtf2h2	general transcription factor II H, polypeptide 2 [Source:MGI Symbol;Acc:MGI:1345669]	1.29	2.499e-07
ENSMUSG00000025103	Btbd1	BTB (POZ) domain containing 1 [Source:MGI Symbol;Acc:MGI:1933765]	1.29	3.592e-07
ENSMUSG00000020570	Sypl	synaptophysin-like protein [Source:MGI Symbol;Acc:MGI:108081]	1.29	9.315e-07
ENSMUSG00000026767	Mindy3	MINDY lysine 48 deubiquitinase 3 [Source:MGI Symbol;Acc:MGI:1914210]	1.29	2.105e-06
ENSMUSG00000034349	Smc4	structural maintenance of chromosomes 4 [Source:MGI Symbol;Acc:MGI:1917349]	1.29	2.171e-06
ENSMUSG00000035847	Ids	iduronate 2-sulfatase [Source:MGI Symbol;Acc:MGI:96417]	1.29	3.026e-06
ENSMUSG00000025915	Sgk3	serum/glucocorticoid regulated kinase 3 [Source:MGI Symbol;Acc:MGI:2182368]	1.29	1.252e-05
ENSMUSG00000012483	Rpa3	replication protein A3 [Source:MGI Symbol;Acc:MGI:1915490]	1.29	0.0001899
ENSMUSG00000005583	Mef2c	myocyte enhancer factor 2C [Source:MGI Symbol;Acc:MGI:99458]	1.29	0.0004768
ENSMUSG00000085793	Lin52	lin-52 homolog (C. elegans) [Source:MGI Symbol;Acc:MGI:3045391]	1.29	0.0005429
ENSMUSG00000031286	Glt28d2	glycosyltransferase 28 domain containing 2 [Source:MGI Symbol;Acc:MGI:2443773]	1.29	0.009645
ENSMUSG00000022820	Ndufb4	NADH:ubiquinone oxidoreductase subunit B4 [Source:MGI Symbol;Acc:MGI:1915444]	1.29	0.0167
ENSMUSG00000041624	Gucy1a2	guanylate cyclase 1, soluble, alpha 2 [Source:MGI Symbol;Acc:MGI:2660877]	1.29	0.01772
ENSMUSG00000048899	Rimkla	ribosomal modification protein rimK-like family member A [Source:MGI Symbol;Acc:MGI:3040686]	1.29	0.0406
ENSMUSG00000020124	Usp15	ubiquitin specific peptidase 15 [Source:MGI Symbol;Acc:MGI:101857]	1.28	2.868e-10
ENSMUSG00000092341	Malat1	metastasis associated lung adenocarcinoma transcript 1 (non-coding RNA) [Source:MGI Symbol;Acc:MGI:1919539]	1.28	4.415e-08
ENSMUSG00000014353	Tmem87b	transmembrane protein 87B [Source:MGI Symbol;Acc:MGI:1919727]	1.28	5.244e-08
ENSMUSG00000073131	Vma21	VMA21 vacuolar H+-ATPase homolog (S. cerevisiae) [Source:MGI Symbol;Acc:MGI:1914298]	1.28	5.894e-08
ENSMUSG00000048280	Zfp738	zinc finger protein 738 [Source:MGI Symbol;Acc:MGI:3040706]	1.28	1.092e-07
ENSMUSG00000032336	Nptn	neuroplastin [Source:MGI Symbol;Acc:MGI:108077]	1.28	1.266e-07
ENSMUSG00000042515	Pwwp3b	PWWP domain containing 3B [Source:MGI Symbol;Acc:MGI:2445062]	1.28	1.588e-07
ENSMUSG00000046230	Vps13a	vacuolar protein sorting 13A [Source:MGI Symbol;Acc:MGI:2444304]	1.28	3.088e-06
ENSMUSG00000024795	Kif20b	kinesin family member 20B [Source:MGI Symbol;Acc:MGI:2444576]	1.28	3.997e-06
ENSMUSG00000039086	Ss18l1	SS18, nBAF chromatin remodeling complex subunit like 1 [Source:MGI Symbol;Acc:MGI:2444061]	1.28	5.959e-06
ENSMUSG00000056531	Ccdc18	coiled-coil domain containing 18 [Source:MGI Symbol;Acc:MGI:1922974]	1.28	0.0002429
ENSMUSG00000068205	Macrod2	MACRO domain containing 2 [Source:MGI Symbol;Acc:MGI:1920149]	1.28	0.001974
ENSMUSG00000104339	C130089K02Rik	RIKEN cDNA C130089K02 gene [Source:MGI Symbol;Acc:MGI:2444420]	1.28	0.01186
ENSMUSG00000031636	Pdlim3	PDZ and LIM domain 3 [Source:MGI Symbol;Acc:MGI:1859274]	1.28	0.03189
ENSMUSG00000029840	Mtpn	myotrophin [Source:MGI Symbol;Acc:MGI:99445]	1.27	1.211e-13
ENSMUSG00000038805	Six3	sine oculis-related homeobox 3 [Source:MGI Symbol;Acc:MGI:102764]	1.27	6.305e-13
ENSMUSG00000063108	Zfp26	zinc finger protein 26 [Source:MGI Symbol;Acc:MGI:99173]	1.27	3.759e-11
ENSMUSG00000035614	Togaram1	TOG array regulator of axonemal microtubules 1 [Source:MGI Symbol;Acc:MGI:2684313]	1.27	9.659e-11
ENSMUSG00000055737	Ghr	growth hormone receptor [Source:MGI Symbol;Acc:MGI:95708]	1.27	8.688e-09
ENSMUSG00000029838	Ptn	pleiotrophin [Source:MGI Symbol;Acc:MGI:97804]	1.27	2.515e-07
ENSMUSG00000026004	Kansl1l	KAT8 regulatory NSL complex subunit 1-like [Source:MGI Symbol;Acc:MGI:1915941]	1.27	2.539e-07
ENSMUSG00000028572	Hook1	hook microtubule tethering protein 1 [Source:MGI Symbol;Acc:MGI:1925213]	1.27	2.649e-07
ENSMUSG00000068798	Rap1a	RAS-related protein 1a [Source:MGI Symbol;Acc:MGI:97852]	1.27	1.605e-06
ENSMUSG00000053877	Srcap	Snf2-related CREBBP activator protein [Source:MGI Symbol;Acc:MGI:2444036]	1.27	2.455e-06
ENSMUSG00000028252	Ccnc	cyclin C [Source:MGI Symbol;Acc:MGI:1858199]	1.27	5.708e-06
ENSMUSG00000027684	Mecom	MDS1 and EVI1 complex locus [Source:MGI Symbol;Acc:MGI:95457]	1.27	1.085e-05
ENSMUSG00000066595	Flvcr1	feline leukemia virus subgroup C cellular receptor 1 [Source:MGI Symbol;Acc:MGI:2444881]	1.27	9.081e-05
ENSMUSG00000020275	Rel	reticuloendotheliosis oncogene [Source:MGI Symbol;Acc:MGI:97897]	1.27	0.000138
ENSMUSG00000049717	Lig4	ligase IV, DNA, ATP-dependent [Source:MGI Symbol;Acc:MGI:1335098]	1.27	0.000167
ENSMUSG00000022664	Slc35a5	solute carrier family 35, member A5 [Source:MGI Symbol;Acc:MGI:1921352]	1.27	0.0003165
ENSMUSG00000040389	Wdr47	WD repeat domain 47 [Source:MGI Symbol;Acc:MGI:2139593]	1.27	0.002273
ENSMUSG00000021583	Erap1	endoplasmic reticulum aminopeptidase 1 [Source:MGI Symbol;Acc:MGI:1933403]	1.27	0.002502
ENSMUSG00000034883	Lrr1	leucine rich repeat protein 1 [Source:MGI Symbol;Acc:MGI:1916956]	1.27	0.003267
ENSMUSG00000025321	Itgb8	integrin beta 8 [Source:MGI Symbol;Acc:MGI:1338035]	1.27	0.005004
ENSMUSG00000064925	Snora62	small nucleolar RNA, H/ACA box 62 [Source:MGI Symbol;Acc:MGI:2148179]	1.27	0.006137
ENSMUSG00000021728	Emb	embigin [Source:MGI Symbol;Acc:MGI:95321]	1.27	0.008607
ENSMUSG00000049493	Pls1	plastin 1 (I-isoform) [Source:MGI Symbol;Acc:MGI:104809]	1.27	0.01083
ENSMUSG00000106636	Gm43813	predicted gene 43813 [Source:MGI Symbol;Acc:MGI:5663950]	1.27	0.01157
ENSMUSG00000033721	Vav3	vav 3 oncogene [Source:MGI Symbol;Acc:MGI:1888518]	1.27	0.01549
ENSMUSG00000026333	Gin1	gypsy retrotransposon integrase 1 [Source:MGI Symbol;Acc:MGI:2182036]	1.27	0.01638
ENSMUSG00000103804	Gm37062	predicted gene, 37062 [Source:MGI Symbol;Acc:MGI:5610290]	1.27	0.04242
ENSMUSG00000055436	Srsf11	serine/arginine-rich splicing factor 11 [Source:MGI Symbol;Acc:MGI:1916457]	1.26	2.233e-13
ENSMUSG00000020794	Ube2g1	ubiquitin-conjugating enzyme E2G 1 [Source:MGI Symbol;Acc:MGI:1914378]	1.26	3.063e-12
ENSMUSG00000078578	Ube2d3	ubiquitin-conjugating enzyme E2D 3 [Source:MGI Symbol;Acc:MGI:1913355]	1.26	6.277e-12
ENSMUSG00000008976	Gabpa	GA repeat binding protein, alpha [Source:MGI Symbol;Acc:MGI:95610]	1.26	2.398e-10
ENSMUSG00000032998	Foxj3	forkhead box J3 [Source:MGI Symbol;Acc:MGI:2443432]	1.26	3.319e-10
ENSMUSG00000027366	Sppl2a	signal peptide peptidase like 2A [Source:MGI Symbol;Acc:MGI:1913802]	1.26	1.74e-09
ENSMUSG00000045624	Esf1	ESF1 nucleolar pre-rRNA processing protein homolog [Source:MGI Symbol;Acc:MGI:1913830]	1.26	5.052e-09
ENSMUSG00000039697	Ncoa7	nuclear receptor coactivator 7 [Source:MGI Symbol;Acc:MGI:2444847]	1.26	7.706e-09
ENSMUSG00000033031	Cip2a	cell proliferation regulating inhibitor of protein phosphatase 2A [Source:MGI Symbol;Acc:MGI:2146335]	1.26	1.405e-08
ENSMUSG00000033543	Gtf2a2	general transcription factor II A, 2 [Source:MGI Symbol;Acc:MGI:1933289]	1.26	1.001e-07
ENSMUSG00000110084	Gm45257	predicted gene 45257 [Source:MGI Symbol;Acc:MGI:5791093]	1.26	6.952e-07
ENSMUSG00000007827	Ankrd26	ankyrin repeat domain 26 [Source:MGI Symbol;Acc:MGI:1917887]	1.26	9.715e-06
ENSMUSG00000025269	Apex2	apurinic/apyrimidinic endonuclease 2 [Source:MGI Symbol;Acc:MGI:1924872]	1.26	7.145e-05
ENSMUSG00000036503	Rnf13	ring finger protein 13 [Source:MGI Symbol;Acc:MGI:1346341]	1.26	0.0001084
ENSMUSG00000021007	Spata7	spermatogenesis associated 7 [Source:MGI Symbol;Acc:MGI:2144877]	1.26	0.001734
ENSMUSG00000111375	Btbd8	BTB (POZ) domain containing 8 [Source:MGI Symbol;Acc:MGI:3646208]	1.26	0.004465
ENSMUSG00000027997	Casp6	caspase 6 [Source:MGI Symbol;Acc:MGI:1312921]	1.26	0.004574
ENSMUSG00000054737	Zfp182	zinc finger protein 182 [Source:MGI Symbol;Acc:MGI:2442220]	1.26	0.004705
ENSMUSG00000113065	Gm48870	predicted gene, 48870 [Source:MGI Symbol;Acc:MGI:6098616]	1.26	0.007515
ENSMUSG00000052516	Robo2	roundabout guidance receptor 2 [Source:MGI Symbol;Acc:MGI:1890110]	1.25	1.441e-14
ENSMUSG00000045767	B230219D22Rik	RIKEN cDNA B230219D22 gene [Source:MGI Symbol;Acc:MGI:1925771]	1.25	1.188e-12
ENSMUSG00000021709	Erbin	Erbb2 interacting protein [Source:MGI Symbol;Acc:MGI:1890169]	1.25	3.067e-11
ENSMUSG00000030551	Nr2f2	nuclear receptor subfamily 2, group F, member 2 [Source:MGI Symbol;Acc:MGI:1352452]	1.25	2.843e-10
ENSMUSG00000029265	Dr1	down-regulator of transcription 1 [Source:MGI Symbol;Acc:MGI:1100515]	1.25	3.47e-10
ENSMUSG00000022974	Paxbp1	PAX3 and PAX7 binding protein 1 [Source:MGI Symbol;Acc:MGI:1914617]	1.25	2.476e-08
ENSMUSG00000020132	Rab21	RAB21, member RAS oncogene family [Source:MGI Symbol;Acc:MGI:894308]	1.25	2.699e-08
ENSMUSG00000002107	Celf2	CUGBP, Elav-like family member 2 [Source:MGI Symbol;Acc:MGI:1338822]	1.25	2.121e-06
ENSMUSG00000021714	Cenpk	centromere protein K [Source:MGI Symbol;Acc:MGI:1926210]	1.25	2.856e-06
ENSMUSG00000021712	Trim23	tripartite motif-containing 23 [Source:MGI Symbol;Acc:MGI:1933161]	1.25	6.828e-06
ENSMUSG00000022676	Snai2	snail family zinc finger 2 [Source:MGI Symbol;Acc:MGI:1096393]	1.25	1.742e-05
ENSMUSG00000021694	Ercc8	excision repaiross-complementing rodent repair deficiency, complementation group 8 [Source:MGI Symbol;Acc:MGI:1919241]	1.25	5.776e-05
ENSMUSG00000046753	Ccdc66	coiled-coil domain containing 66 [Source:MGI Symbol;Acc:MGI:2443639]	1.25	0.0004369
ENSMUSG00000051185	Fam174a	family with sequence similarity 174, member A [Source:MGI Symbol;Acc:MGI:1914948]	1.25	0.0005022
ENSMUSG00000032469	Dbr1	debranching RNA lariats 1 [Source:MGI Symbol;Acc:MGI:1931520]	1.25	0.001445
ENSMUSG00000027341	Tmem230	transmembrane protein 230 [Source:MGI Symbol;Acc:MGI:1917862]	1.25	0.001784
ENSMUSG00000025993	Slc40a1	solute carrier family 40 (iron-regulated transporter), member 1 [Source:MGI Symbol;Acc:MGI:1315204]	1.25	0.001968
ENSMUSG00000113831	Gm49602	predicted gene, 49602 [Source:MGI Symbol;Acc:MGI:6215013]	1.25	0.00285
ENSMUSG00000114025	Gm49331	predicted gene, 49331 [Source:MGI Symbol;Acc:MGI:6121516]	1.25	0.003002
ENSMUSG00000106959	Gm42548	predicted gene 42548 [Source:MGI Symbol;Acc:MGI:5662685]	1.25	0.01126
ENSMUSG00000104548	Gm43857	predicted gene 43857 [Source:MGI Symbol;Acc:MGI:5663994]	1.25	0.01215
ENSMUSG00000106110	Gm43571	predicted gene 43571 [Source:MGI Symbol;Acc:MGI:5663708]	1.25	0.01239
ENSMUSG00000040570	Rundc3b	RUN domain containing 3B [Source:MGI Symbol;Acc:MGI:2685286]	1.25	0.01453
ENSMUSG00000112254	Gm47690	predicted gene, 47690 [Source:MGI Symbol;Acc:MGI:6096796]	1.25	0.01914
ENSMUSG00000033454	Zbtb1	zinc finger and BTB domain containing 1 [Source:MGI Symbol;Acc:MGI:2442326]	1.24	3.141e-12
ENSMUSG00000057335	Cep170	centrosomal protein 170 [Source:MGI Symbol;Acc:MGI:1918348]	1.24	2.68e-11
ENSMUSG00000027180	Fbxo3	F-box protein 3 [Source:MGI Symbol;Acc:MGI:1929084]	1.24	5.644e-10
ENSMUSG00000029817	Tra2a	transformer 2 alpha [Source:MGI Symbol;Acc:MGI:1933972]	1.24	1.979e-09
ENSMUSG00000027829	Ccnl1	cyclin L1 [Source:MGI Symbol;Acc:MGI:1922664]	1.24	7.472e-08
ENSMUSG00000027900	Dram2	DNA-damage regulated autophagy modulator 2 [Source:MGI Symbol;Acc:MGI:1914421]	1.24	2.364e-07
ENSMUSG00000017831	Rab5a	RAB5A, member RAS oncogene family [Source:MGI Symbol;Acc:MGI:105926]	1.24	4.058e-07
ENSMUSG00000022105	Rb1	RB transcriptional corepressor 1 [Source:MGI Symbol;Acc:MGI:97874]	1.24	4.204e-07
ENSMUSG00000022228	Zscan26	zinc finger and SCAN domain containing 26 [Source:MGI Symbol;Acc:MGI:3531417]	1.24	4.44e-07
ENSMUSG00000020608	Smc6	structural maintenance of chromosomes 6 [Source:MGI Symbol;Acc:MGI:1914491]	1.24	9.788e-07
ENSMUSG00000072704	Smim10l1	small integral membrane protein 10 like 1 [Source:MGI Symbol;Acc:MGI:1914379]	1.24	1.275e-06
ENSMUSG00000020205	Phlda1	pleckstrin homology like domain, family A, member 1 [Source:MGI Symbol;Acc:MGI:1096880]	1.24	3.011e-06
ENSMUSG00000087598	Zfp111	zinc finger protein 111 [Source:MGI Symbol;Acc:MGI:1929114]	1.24	8.343e-06
ENSMUSG00000086316	Nbdy	negative regulator of P-body association [Source:MGI Symbol;Acc:MGI:1917373]	1.24	0.0002353
ENSMUSG00000036022	Fam122b	family with sequence similarity 122, member B [Source:MGI Symbol;Acc:MGI:1926005]	1.24	0.0004568
ENSMUSG00000018239	Zcchc10	zinc finger, CCHC domain containing 10 [Source:MGI Symbol;Acc:MGI:1196228]	1.24	0.0005603
ENSMUSG00000047446	Arl4a	ADP-ribosylation factor-like 4A [Source:MGI Symbol;Acc:MGI:99437]	1.24	0.0007631
ENSMUSG00000078307	AI593442	expressed sequence AI593442 [Source:MGI Symbol;Acc:MGI:2143099]	1.24	0.002435
ENSMUSG00000097709	2810429I04Rik	RIKEN cDNA 2810429I04 gene [Source:MGI Symbol;Acc:MGI:1924187]	1.24	0.00272
ENSMUSG00000043190	Rfesd	Rieske (Fe-S) domain containing [Source:MGI Symbol;Acc:MGI:2145198]	1.24	0.006984
ENSMUSG00000022827	Rabl3	RAB, member RAS oncogene family-like 3 [Source:MGI Symbol;Acc:MGI:1914907]	1.24	0.01663
ENSMUSG00000032293	Ireb2	iron responsive element binding protein 2 [Source:MGI Symbol;Acc:MGI:1928268]	1.23	2.797e-13
ENSMUSG00000025451	Paip1	polyadenylate binding protein-interacting protein 1 [Source:MGI Symbol;Acc:MGI:2384993]	1.23	1.073e-12
ENSMUSG00000026878	Rab14	RAB14, member RAS oncogene family [Source:MGI Symbol;Acc:MGI:1915615]	1.23	2.659e-11
ENSMUSG00000085438	Oip5os1	Opa interacting protein 5, opposite strand 1 [Source:MGI Symbol;Acc:MGI:1913852]	1.23	8.323e-11
ENSMUSG00000045205	Dpy19l4	dpy-19-like 4 (C. elegans) [Source:MGI Symbol;Acc:MGI:2685869]	1.23	9.254e-10
ENSMUSG00000042508	Dmtf1	cyclin D binding myb-like transcription factor 1 [Source:MGI Symbol;Acc:MGI:1344415]	1.23	1.912e-09
ENSMUSG00000051579	Tceal8	transcription elongation factor A (SII)-like 8 [Source:MGI Symbol;Acc:MGI:1913934]	1.23	1.947e-09
ENSMUSG00000019841	Rev3l	REV3 like, DNA directed polymerase zeta catalytic subunit [Source:MGI Symbol;Acc:MGI:1337131]	1.23	5.261e-09
ENSMUSG00000035649	Zcchc7	zinc finger, CCHC domain containing 7 [Source:MGI Symbol;Acc:MGI:2442912]	1.23	3.433e-08
ENSMUSG00000098557	Kctd12	potassium channel tetramerisation domain containing 12 [Source:MGI Symbol;Acc:MGI:2145823]	1.23	2.88e-07
ENSMUSG00000049659	Aftph	aftiphilin [Source:MGI Symbol;Acc:MGI:1923012]	1.23	2.043e-06
ENSMUSG00000074212	Dnajb14	DnaJ heat shock protein family (Hsp40) member B14 [Source:MGI Symbol;Acc:MGI:1917854]	1.23	2.104e-06
ENSMUSG00000038646	Ramac	RNA guanine-7 methyltransferase activating subunit [Source:MGI Symbol;Acc:MGI:1914398]	1.23	3.937e-05
ENSMUSG00000079555	Haus3	HAUS augmin-like complex, subunit 3 [Source:MGI Symbol;Acc:MGI:2387633]	1.23	5.9e-05
ENSMUSG00000022722	Arl6	ADP-ribosylation factor-like 6 [Source:MGI Symbol;Acc:MGI:1927136]	1.23	0.003388
ENSMUSG00000042750	Bex2	brain expressed X-linked 2 [Source:MGI Symbol;Acc:MGI:1338017]	1.23	0.004145
ENSMUSG00000087620	5330434G04Rik	RIKEN cDNA 5330434G04 gene [Source:MGI Symbol;Acc:MGI:1925519]	1.23	0.01014
ENSMUSG00000102919	Gm37726	predicted gene, 37726 [Source:MGI Symbol;Acc:MGI:5610954]	1.23	0.01455
ENSMUSG00000108211	Gm44130	predicted gene, 44130 [Source:MGI Symbol;Acc:MGI:5690522]	1.23	0.02243
ENSMUSG00000030342	Cd9	CD9 antigen [Source:MGI Symbol;Acc:MGI:88348]	1.23	0.02584
ENSMUSG00000104125	Gm37488	predicted gene, 37488 [Source:MGI Symbol;Acc:MGI:5610716]	1.23	0.02882
ENSMUSG00000032051	Fdx1	ferredoxin 1 [Source:MGI Symbol;Acc:MGI:103224]	1.23	0.02989
ENSMUSG00000081805	Gm14335	predicted gene 14335 [Source:MGI Symbol;Acc:MGI:3801741]	1.23	0.04788
ENSMUSG00000039910	Cited2	Cbp/p300-interacting transactivator, with Glu/Asp-rich carboxy-terminal domain, 2 [Source:MGI Symbol;Acc:MGI:1306784]	1.22	2.732e-13
ENSMUSG00000025979	Mob4	MOB family member 4, phocein [Source:MGI Symbol;Acc:MGI:104899]	1.22	5.553e-11
ENSMUSG00000020076	Ddx50	DEAD (Asp-Glu-Ala-Asp) box polypeptide 50 [Source:MGI Symbol;Acc:MGI:2182303]	1.22	2.313e-10
ENSMUSG00000028381	Ugcg	UDP-glucose ceramide glucosyltransferase [Source:MGI Symbol;Acc:MGI:1332243]	1.22	5.549e-09
ENSMUSG00000032621	Srek1	splicing regulatory glutamine/lysine-rich protein 1 [Source:MGI Symbol;Acc:MGI:2145245]	1.22	1.718e-08
ENSMUSG00000039285	Azi2	5-azacytidine induced gene 2 [Source:MGI Symbol;Acc:MGI:1351332]	1.22	7.114e-08
ENSMUSG00000022139	Mbnl2	muscleblind like splicing factor 2 [Source:MGI Symbol;Acc:MGI:2145597]	1.22	1.461e-07
ENSMUSG00000026740	Dnajc1	DnaJ heat shock protein family (Hsp40) member C1 [Source:MGI Symbol;Acc:MGI:103268]	1.22	1.735e-07
ENSMUSG00000027706	Sec62	SEC62 homolog (S. cerevisiae) [Source:MGI Symbol;Acc:MGI:1916526]	1.22	1.825e-07
ENSMUSG00000025616	Usp16	ubiquitin specific peptidase 16 [Source:MGI Symbol;Acc:MGI:1921362]	1.22	6.26e-07
ENSMUSG00000030846	Tial1	Tia1 cytotoxic granule-associated RNA binding protein-like 1 [Source:MGI Symbol;Acc:MGI:107913]	1.22	2.827e-06
ENSMUSG00000019773	Fbxo5	F-box protein 5 [Source:MGI Symbol;Acc:MGI:1914391]	1.22	3.151e-06
ENSMUSG00000073542	Cep76	centrosomal protein 76 [Source:MGI Symbol;Acc:MGI:1923401]	1.22	4.449e-05
ENSMUSG00000020300	Cpeb4	cytoplasmic polyadenylation element binding protein 4 [Source:MGI Symbol;Acc:MGI:1914829]	1.22	5.828e-05
ENSMUSG00000113326	Gm47586	predicted gene, 47586 [Source:MGI Symbol;Acc:MGI:6096627]	1.22	0.0003517
ENSMUSG00000040006	Ginm1	glycoprotein integral membrane 1 [Source:MGI Symbol;Acc:MGI:2384905]	1.22	0.0006032
ENSMUSG00000022253	Nadk2	NAD kinase 2, mitochondrial [Source:MGI Symbol;Acc:MGI:1915896]	1.22	0.0009998
ENSMUSG00000060961	Slc4a4	solute carrier family 4 (anion exchanger), member 4 [Source:MGI Symbol;Acc:MGI:1927555]	1.22	0.002044
ENSMUSG00000028793	Rnf19b	ring finger protein 19B [Source:MGI Symbol;Acc:MGI:1922484]	1.22	0.002297
ENSMUSG00000053870	Fpgt	fucose-1-phosphate guanylyltransferase [Source:MGI Symbol;Acc:MGI:1922790]	1.22	0.002359
ENSMUSG00000107278	Gm42600	predicted gene 42600 [Source:MGI Symbol;Acc:MGI:5662737]	1.22	0.004766
ENSMUSG00000103697	Gm38020	predicted gene, 38020 [Source:MGI Symbol;Acc:MGI:5611248]	1.22	0.005729
ENSMUSG00000070709	Zfp974	zinc finger protein 974 [Source:MGI Symbol;Acc:MGI:1920680]	1.22	0.007098
ENSMUSG00000023284	Zfp605	zinc finger protein 605 [Source:MGI Symbol;Acc:MGI:2444933]	1.22	0.009644
ENSMUSG00000046191	Pcdhb20	protocadherin beta 20 [Source:MGI Symbol;Acc:MGI:2136758]	1.22	0.03122
ENSMUSG00000024095	Hnrnpll	heterogeneous nuclear ribonucleoprotein L-like [Source:MGI Symbol;Acc:MGI:1919942]	1.21	6.168e-12
ENSMUSG00000037720	Tmem33	transmembrane protein 33 [Source:MGI Symbol;Acc:MGI:1915128]	1.21	7.748e-11
ENSMUSG00000021706	Zfyve16	zinc finger, FYVE domain containing 16 [Source:MGI Symbol;Acc:MGI:2145181]	1.21	6.77e-09
ENSMUSG00000061130	Ppm1b	protein phosphatase 1B, magnesium dependent, beta isoform [Source:MGI Symbol;Acc:MGI:101841]	1.21	7.151e-09
ENSMUSG00000027782	Kpna4	karyopherin (importin) alpha 4 [Source:MGI Symbol;Acc:MGI:1100848]	1.21	1.056e-07
ENSMUSG00000046096	Mosmo	modulator of smoothened [Source:MGI Symbol;Acc:MGI:2446240]	1.21	1.404e-07
ENSMUSG00000022634	Yaf2	YY1 associated factor 2 [Source:MGI Symbol;Acc:MGI:1914307]	1.21	1.463e-07
ENSMUSG00000028676	Srsf10	serine/arginine-rich splicing factor 10 [Source:MGI Symbol;Acc:MGI:1333805]	1.21	2.127e-07
ENSMUSG00000058298	Mcm9	minichromosome maintenance 9 homologous recombination repair factor [Source:MGI Symbol;Acc:MGI:1918817]	1.21	4.6e-06
ENSMUSG00000034663	Bmp2k	BMP2 inducible kinase [Source:MGI Symbol;Acc:MGI:2155456]	1.21	5.472e-06
ENSMUSG00000024290	Rock1	Rho-associated coiled-coil containing protein kinase 1 [Source:MGI Symbol;Acc:MGI:107927]	1.21	1.534e-05
ENSMUSG00000036499	Eea1	early endosome antigen 1 [Source:MGI Symbol;Acc:MGI:2442192]	1.21	3.582e-05
ENSMUSG00000048118	Arid4a	AT rich interactive domain 4A (RBP1-like) [Source:MGI Symbol;Acc:MGI:2444354]	1.21	9.441e-05
ENSMUSG00000006010	Odr4	odr4 GPCR localization factor homolog [Source:MGI Symbol;Acc:MGI:2385108]	1.21	0.0003626
ENSMUSG00000025815	Dhtkd1	dehydrogenase E1 and transketolase domain containing 1 [Source:MGI Symbol;Acc:MGI:2445096]	1.21	0.0006848
ENSMUSG00000060487	Samd5	sterile alpha motif domain containing 5 [Source:MGI Symbol;Acc:MGI:2444815]	1.21	0.0006906
ENSMUSG00000031196	F8	coagulation factor VIII [Source:MGI Symbol;Acc:MGI:88383]	1.21	0.009306
ENSMUSG00000080538	Gm25541	predicted gene, 25541 [Source:MGI Symbol;Acc:MGI:5455318]	1.21	0.01337
ENSMUSG00000089862	Umad1	UMAP1-MVP12 associated (UMA) domain containing 1 [Source:MGI Symbol;Acc:MGI:3840148]	1.21	0.0219
ENSMUSG00000004980	Hnrnpa2b1	heterogeneous nuclear ribonucleoprotein A2/B1 [Source:MGI Symbol;Acc:MGI:104819]	1.2	7.563e-10
ENSMUSG00000034021	Pds5b	PDS5 cohesin associated factor B [Source:MGI Symbol;Acc:MGI:2140945]	1.2	2.808e-13
ENSMUSG00000034317	Trim59	tripartite motif-containing 59 [Source:MGI Symbol;Acc:MGI:1914199]	1.2	3.266e-13
ENSMUSG00000028399	Ptprd	protein tyrosine phosphatase, receptor type, D [Source:MGI Symbol;Acc:MGI:97812]	1.2	2.598e-12
ENSMUSG00000022698	Naa50	N(alpha)-acetyltransferase 50, NatE catalytic subunit [Source:MGI Symbol;Acc:MGI:1919367]	1.2	8.402e-10
ENSMUSG00000027351	Spred1	sprouty protein with EVH-1 domain 1, related sequence [Source:MGI Symbol;Acc:MGI:2150016]	1.2	2.106e-09
ENSMUSG00000022744	Cldnd1	claudin domain containing 1 [Source:MGI Symbol;Acc:MGI:2447860]	1.2	5.913e-08
ENSMUSG00000061544	Zfp229	zinc finger protein 229 [Source:MGI Symbol;Acc:MGI:2679295]	1.2	1.804e-05
ENSMUSG00000019861	Gopc	golgi associated PDZ and coiled-coil motif containing [Source:MGI Symbol;Acc:MGI:2149946]	1.2	0.000335
ENSMUSG00000027822	Slc33a1	solute carrier family 33 (acetyl-CoA transporter), member 1 [Source:MGI Symbol;Acc:MGI:1332247]	1.2	0.001669
ENSMUSG00000003198	Zfp959	zinc finger protein 959 [Source:MGI Symbol;Acc:MGI:2385058]	1.2	0.001708
ENSMUSG00000044702	Palb2	partner and localizer of BRCA2 [Source:MGI Symbol;Acc:MGI:3040695]	1.2	0.003431
ENSMUSG00000045690	Wdr89	WD repeat domain 89 [Source:MGI Symbol;Acc:MGI:1919588]	1.2	0.006283
ENSMUSG00000037818	Abhd18	abhydrolase domain containing 18 [Source:MGI Symbol;Acc:MGI:1915468]	1.2	0.03602
ENSMUSG00000005034	Prkacb	protein kinase, cAMP dependent, catalytic, beta [Source:MGI Symbol;Acc:MGI:97594]	1.19	1.74e-09
ENSMUSG00000021823	Vcl	vinculin [Source:MGI Symbol;Acc:MGI:98927]	1.19	3.397e-08
ENSMUSG00000066798	Zbtb6	zinc finger and BTB domain containing 6 [Source:MGI Symbol;Acc:MGI:2442998]	1.19	1.166e-07
ENSMUSG00000090100	Ttbk2	tau tubulin kinase 2 [Source:MGI Symbol;Acc:MGI:2155779]	1.19	2.551e-07
ENSMUSG00000019878	Hsf2	heat shock factor 2 [Source:MGI Symbol;Acc:MGI:96239]	1.19	2.649e-07
ENSMUSG00000026393	Nek7	NIMA (never in mitosis gene a)-related expressed kinase 7 [Source:MGI Symbol;Acc:MGI:1890645]	1.19	4.077e-07
ENSMUSG00000015002	Efr3a	EFR3 homolog A [Source:MGI Symbol;Acc:MGI:1923990]	1.19	1.348e-06
ENSMUSG00000024431	Nr3c1	nuclear receptor subfamily 3, group C, member 1 [Source:MGI Symbol;Acc:MGI:95824]	1.19	3.546e-06
ENSMUSG00000021180	Rps6ka5	ribosomal protein S6 kinase, polypeptide 5 [Source:MGI Symbol;Acc:MGI:1920336]	1.19	9.945e-06
ENSMUSG00000064289	Tank	TRAF family member-associated Nf-kappa B activator [Source:MGI Symbol;Acc:MGI:107676]	1.19	0.0001606
ENSMUSG00000037465	Klf10	Kruppel-like factor 10 [Source:MGI Symbol;Acc:MGI:1101353]	1.19	0.0005632
ENSMUSG00000031176	Dynlt3	dynein light chain Tctex-type 3 [Source:MGI Symbol;Acc:MGI:1914367]	1.19	0.001025
ENSMUSG00000053012	Krcc1	lysine-rich coiled-coil 1 [Source:MGI Symbol;Acc:MGI:1889377]	1.19	0.001715
ENSMUSG00000110282	B930086L07Rik	RIKEN cDNA B930086L07 gene [Source:MGI Symbol;Acc:MGI:2443202]	1.19	0.002112
ENSMUSG00000058748	Zfp958	zinc finger protein 958 [Source:MGI Symbol;Acc:MGI:2385298]	1.19	0.00252
ENSMUSG00000024535	Snx24	sorting nexing 24 [Source:MGI Symbol;Acc:MGI:1916476]	1.19	0.0205
ENSMUSG00000017418	Arl5b	ADP-ribosylation factor-like 5B [Source:MGI Symbol;Acc:MGI:1923119]	1.18	7.936e-13
ENSMUSG00000007989	Fzd3	frizzled class receptor 3 [Source:MGI Symbol;Acc:MGI:108476]	1.18	1.31e-12
ENSMUSG00000038658	Ric1	RAB6A GEF complex partner 1 [Source:MGI Symbol;Acc:MGI:1924893]	1.18	2.484e-11
ENSMUSG00000026872	Zeb2	zinc finger E-box binding homeobox 2 [Source:MGI Symbol;Acc:MGI:1344407]	1.18	3.069e-09
ENSMUSG00000028986	Klhl7	kelch-like 7 [Source:MGI Symbol;Acc:MGI:1196453]	1.18	3.338e-09
ENSMUSG00000036792	Mbd5	methyl-CpG binding domain protein 5 [Source:MGI Symbol;Acc:MGI:2138934]	1.18	5.215e-09
ENSMUSG00000014956	Ppp1cb	protein phosphatase 1 catalytic subunit beta [Source:MGI Symbol;Acc:MGI:104871]	1.18	6.408e-09
ENSMUSG00000026623	Lpgat1	lysophosphatidylglycerol acyltransferase 1 [Source:MGI Symbol;Acc:MGI:2446186]	1.18	1.11e-08
ENSMUSG00000028557	Rnf11	ring finger protein 11 [Source:MGI Symbol;Acc:MGI:1352759]	1.18	6.228e-08
ENSMUSG00000045210	Vcpip1	valosin containing protein (p97)/p47 complex interacting protein 1 [Source:MGI Symbol;Acc:MGI:1917925]	1.18	3.734e-07
ENSMUSG00000052656	Rnf103	ring finger protein 103 [Source:MGI Symbol;Acc:MGI:109483]	1.18	2.722e-06
ENSMUSG00000000581	C1d	C1D nuclear receptor co-repressor [Source:MGI Symbol;Acc:MGI:1927354]	1.18	2.756e-06
ENSMUSG00000002733	Plekha3	pleckstrin homology domain-containing, family A (phosphoinositide binding specific) member 3 [Source:MGI Symbol;Acc:MGI:1932515]	1.18	7.142e-06
ENSMUSG00000027550	Lrrcc1	leucine rich repeat and coiled-coil domain containing 1 [Source:MGI Symbol;Acc:MGI:1918960]	1.18	7.657e-05
ENSMUSG00000028383	Hsdl2	hydroxysteroid dehydrogenase like 2 [Source:MGI Symbol;Acc:MGI:1919729]	1.18	8.011e-05
ENSMUSG00000039879	Heca	hdc homolog, cell cycle regulator [Source:MGI Symbol;Acc:MGI:2685715]	1.18	0.0001014
ENSMUSG00000043015	Nemp2	nuclear envelope integral membrane protein 2 [Source:MGI Symbol;Acc:MGI:2444113]	1.18	0.0001317
ENSMUSG00000031333	Abcb7	ATP-binding cassette, sub-family B (MDR/TAP), member 7 [Source:MGI Symbol;Acc:MGI:109533]	1.18	0.0001557
ENSMUSG00000023235	Ccl25	chemokine (C-C motif) ligand 25 [Source:MGI Symbol;Acc:MGI:1099448]	1.18	0.0002681
ENSMUSG00000032551	1110059G10Rik	RIKEN cDNA 1110059G10 gene [Source:MGI Symbol;Acc:MGI:1913452]	1.18	0.0002762
ENSMUSG00000020305	Asb3	ankyrin repeat and SOCS box-containing 3 [Source:MGI Symbol;Acc:MGI:1929749]	1.18	0.001036
ENSMUSG00000029534	St7	suppression of tumorigenicity 7 [Source:MGI Symbol;Acc:MGI:1927450]	1.18	0.001469
ENSMUSG00000102573	Gm7265	predicted gene 7265 [Source:MGI Symbol;Acc:MGI:3648991]	1.18	0.00502
ENSMUSG00000021376	Tpmt	thiopurine methyltransferase [Source:MGI Symbol;Acc:MGI:98812]	1.18	0.008795
ENSMUSG00000026107	Nabp1	nucleic acid binding protein 1 [Source:MGI Symbol;Acc:MGI:1923258]	1.18	0.01118
ENSMUSG00000026648	Dclre1c	DNA cross-link repair 1C [Source:MGI Symbol;Acc:MGI:2441769]	1.18	0.01955
ENSMUSG00000104501	Gm37736	predicted gene, 37736 [Source:MGI Symbol;Acc:MGI:5610964]	1.18	0.02489
ENSMUSG00000114598	D130062J10Rik	RIKEN cDNA D130062J10 gene [Source:MGI Symbol;Acc:MGI:2441949]	1.18	0.03577
ENSMUSG00000037857	Nufip2	nuclear fragile X mental retardation protein interacting protein 2 [Source:MGI Symbol;Acc:MGI:1915814]	1.17	9.586e-10
ENSMUSG00000040929	Rfx3	regulatory factor X, 3 (influences HLA class II expression) [Source:MGI Symbol;Acc:MGI:106582]	1.17	2.603e-11
ENSMUSG00000094483	Purb	purine rich element binding protein B [Source:MGI Symbol;Acc:MGI:1338779]	1.17	7.803e-10
ENSMUSG00000038718	Pbx3	pre B cell leukemia homeobox 3 [Source:MGI Symbol;Acc:MGI:97496]	1.17	8.076e-09
ENSMUSG00000025323	Sp4	trans-acting transcription factor 4 [Source:MGI Symbol;Acc:MGI:107595]	1.17	1.148e-08
ENSMUSG00000059474	Mbtd1	mbt domain containing 1 [Source:MGI Symbol;Acc:MGI:2143977]	1.17	1.409e-08
ENSMUSG00000034462	Pkd2	polycystin 2, transient receptor potential cation channel [Source:MGI Symbol;Acc:MGI:1099818]	1.17	8.898e-08
ENSMUSG00000037795	N4bp2	NEDD4 binding protein 2 [Source:MGI Symbol;Acc:MGI:2684414]	1.17	1.192e-07
ENSMUSG00000030465	Psd3	pleckstrin and Sec7 domain containing 3 [Source:MGI Symbol;Acc:MGI:1918215]	1.17	1.621e-07
ENSMUSG00000043467	Zbtb37	zinc finger and BTB domain containing 37 [Source:MGI Symbol;Acc:MGI:2444467]	1.17	2.721e-07
ENSMUSG00000028016	Ints12	integrator complex subunit 12 [Source:MGI Symbol;Acc:MGI:1919043]	1.17	1.301e-06
ENSMUSG00000030386	Zfp606	zinc finger protein 606 [Source:MGI Symbol;Acc:MGI:1914620]	1.17	2.1e-06
ENSMUSG00000056268	Dennd1b	DENN/MADD domain containing 1B [Source:MGI Symbol;Acc:MGI:2447812]	1.17	1.186e-05
ENSMUSG00000021377	Dek	DEK oncogene (DNA binding) [Source:MGI Symbol;Acc:MGI:1926209]	1.17	1.225e-05
ENSMUSG00000071281	Zfp65	zinc finger protein 65 [Source:MGI Symbol;Acc:MGI:107769]	1.17	2.009e-05
ENSMUSG00000033157	Abhd10	abhydrolase domain containing 10 [Source:MGI Symbol;Acc:MGI:2442422]	1.17	2.07e-05
ENSMUSG00000022020	Naa16	N(alpha)-acetyltransferase 16, NatA auxiliary subunit [Source:MGI Symbol;Acc:MGI:1914147]	1.17	3.731e-05
ENSMUSG00000067430	Zfp763	zinc finger protein 763 [Source:MGI Symbol;Acc:MGI:1920701]	1.17	0.0001986
ENSMUSG00000027739	Rab33b	RAB33B, member RAS oncogene family [Source:MGI Symbol;Acc:MGI:1330805]	1.17	0.001121
ENSMUSG00000034912	Mdga2	MAM domain containing glycosylphosphatidylinositol anchor 2 [Source:MGI Symbol;Acc:MGI:2444706]	1.17	0.001483
ENSMUSG00000030613	Ccdc90b	coiled-coil domain containing 90B [Source:MGI Symbol;Acc:MGI:1913615]	1.17	0.005541
ENSMUSG00000040139	9430038I01Rik	RIKEN cDNA 9430038I01 gene [Source:MGI Symbol;Acc:MGI:1924502]	1.17	0.03942
ENSMUSG00000089847	Timm10b	translocase of inner mitochondrial membrane 10B [Source:MGI Symbol;Acc:MGI:1315196]	1.17	0.04405
ENSMUSG00000017291	Taok1	TAO kinase 1 [Source:MGI Symbol;Acc:MGI:1914490]	1.16	1.218e-12
ENSMUSG00000086503	Xist	inactive X specific transcripts [Source:MGI Symbol;Acc:MGI:98974]	1.16	6.622e-10
ENSMUSG00000021969	Zdhhc20	zinc finger, DHHC domain containing 20 [Source:MGI Symbol;Acc:MGI:1923215]	1.16	4.069e-09
ENSMUSG00000022656	Nectin3	nectin cell adhesion molecule 3 [Source:MGI Symbol;Acc:MGI:1930171]	1.16	9.808e-09
ENSMUSG00000041328	Pcf11	PCF11 cleavage and polyadenylation factor subunit [Source:MGI Symbol;Acc:MGI:1919579]	1.16	5.181e-07
ENSMUSG00000028207	Asph	aspartate-beta-hydroxylase [Source:MGI Symbol;Acc:MGI:1914186]	1.16	5.699e-07
ENSMUSG00000037605	Adgrl3	adhesion G protein-coupled receptor L3 [Source:MGI Symbol;Acc:MGI:2441950]	1.16	7.535e-07
ENSMUSG00000030059	Tmf1	TATA element modulatory factor 1 [Source:MGI Symbol;Acc:MGI:2684999]	1.16	6.778e-06
ENSMUSG00000001687	Ubl3	ubiquitin-like 3 [Source:MGI Symbol;Acc:MGI:1344373]	1.16	1.399e-05
ENSMUSG00000034163	Zfc3h1	zinc finger, C3H1-type containing [Source:MGI Symbol;Acc:MGI:2446143]	1.16	7.971e-05
ENSMUSG00000034647	Ankrd12	ankyrin repeat domain 12 [Source:MGI Symbol;Acc:MGI:1914357]	1.16	9.77e-05
ENSMUSG00000051235	Gen1	GEN1, Holliday junction 5' flap endonuclease [Source:MGI Symbol;Acc:MGI:2443149]	1.16	0.0001348
ENSMUSG00000019817	Plagl1	pleiomorphic adenoma gene-like 1 [Source:MGI Symbol;Acc:MGI:1100874]	1.16	0.0001638
ENSMUSG00000037070	Rbmxl1	RNA binding motif protein, X-linked like-1 [Source:MGI Symbol;Acc:MGI:1343045]	1.16	0.0001785
ENSMUSG00000062931	Zfp938	zinc finger protein 938 [Source:MGI Symbol;Acc:MGI:3621440]	1.16	0.0003084
ENSMUSG00000020246	Hcfc2	host cell factor C2 [Source:MGI Symbol;Acc:MGI:1915183]	1.16	0.0008208
ENSMUSG00000023074	Mospd1	motile sperm domain containing 1 [Source:MGI Symbol;Acc:MGI:1917630]	1.16	0.0009694
ENSMUSG00000036109	Mbnl3	muscleblind like splicing factor 3 [Source:MGI Symbol;Acc:MGI:2444912]	1.16	0.004845
ENSMUSG00000049409	Prokr1	prokineticin receptor 1 [Source:MGI Symbol;Acc:MGI:1929676]	1.16	0.005802
ENSMUSG00000105434	Gm43359	predicted gene 43359 [Source:MGI Symbol;Acc:MGI:5663496]	1.16	0.02432
ENSMUSG00000044043	Pcdhb14	protocadherin beta 14 [Source:MGI Symbol;Acc:MGI:2136749]	1.16	0.02565
ENSMUSG00000112922	Gm47572	predicted gene, 47572 [Source:MGI Symbol;Acc:MGI:6096602]	1.16	0.03517
ENSMUSG00000028229	Rmdn1	regulator of microtubule dynamics 1 [Source:MGI Symbol;Acc:MGI:1913552]	1.16	0.03636
ENSMUSG00000038538	Ubn2	ubinuclein 2 [Source:MGI Symbol;Acc:MGI:2444236]	1.15	8.69e-12
ENSMUSG00000036093	Arl5a	ADP-ribosylation factor-like 5A [Source:MGI Symbol;Acc:MGI:1922673]	1.15	9.71e-10
ENSMUSG00000030660	Pik3c2a	phosphatidylinositol-4-phosphate 3-kinase catalytic subunit type 2 alpha [Source:MGI Symbol;Acc:MGI:1203729]	1.15	1.046e-08
ENSMUSG00000032407	U2surp	U2 snRNP-associated SURP domain containing [Source:MGI Symbol;Acc:MGI:1915208]	1.15	8.562e-08
ENSMUSG00000047412	Zbtb44	zinc finger and BTB domain containing 44 [Source:MGI Symbol;Acc:MGI:1925123]	1.15	1.144e-07
ENSMUSG00000020248	Nfyb	nuclear transcription factor-Y beta [Source:MGI Symbol;Acc:MGI:97317]	1.15	5.342e-07
ENSMUSG00000046351	Zfp322a	zinc finger protein 322A [Source:MGI Symbol;Acc:MGI:2442566]	1.15	1.275e-06
ENSMUSG00000038784	Cnot4	CCR4-NOT transcription complex, subunit 4 [Source:MGI Symbol;Acc:MGI:1859026]	1.15	1.394e-06
ENSMUSG00000030967	Zranb1	zinc finger, RAN-binding domain containing 1 [Source:MGI Symbol;Acc:MGI:106441]	1.15	1.718e-06
ENSMUSG00000001157	Gmcl1	germ cell-less, spermatogenesis associated 1 [Source:MGI Symbol;Acc:MGI:1345156]	1.15	1.945e-06
ENSMUSG00000020128	Vps54	VPS54 GARP complex subunit [Source:MGI Symbol;Acc:MGI:2178798]	1.15	2.367e-06
ENSMUSG00000021669	Col4a3bp	collagen, type IV, alpha 3 (Goodpasture antigen) binding protein [Source:MGI Symbol;Acc:MGI:1915268]	1.15	2.788e-06
ENSMUSG00000020463	Ppp4r3b	protein phosphatase 4 regulatory subunit 3B [Source:MGI Symbol;Acc:MGI:2144474]	1.15	3.95e-06
ENSMUSG00000059834	Sclt1	sodium channel and clathrin linker 1 [Source:MGI Symbol;Acc:MGI:1914411]	1.15	6.287e-06
ENSMUSG00000035329	Fbxo33	F-box protein 33 [Source:MGI Symbol;Acc:MGI:1917861]	1.15	7.679e-06
ENSMUSG00000043881	Kbtbd7	kelch repeat and BTB (POZ) domain containing 7 [Source:MGI Symbol;Acc:MGI:2685141]	1.15	8.299e-06
ENSMUSG00000036104	Rab3gap1	RAB3 GTPase activating protein subunit 1 [Source:MGI Symbol;Acc:MGI:2445001]	1.15	5.971e-05
ENSMUSG00000029669	Tspan12	tetraspanin 12 [Source:MGI Symbol;Acc:MGI:1889818]	1.15	7.766e-05
ENSMUSG00000034401	Spata6	spermatogenesis associated 6 [Source:MGI Symbol;Acc:MGI:1915196]	1.15	0.0001887
ENSMUSG00000074863	Platr25	pluripotency associated transcript 25 [Source:MGI Symbol;Acc:MGI:3645613]	1.15	0.0003352
ENSMUSG00000038039	Gcc2	GRIP and coiled-coil domain containing 2 [Source:MGI Symbol;Acc:MGI:1917547]	1.15	0.0004743
ENSMUSG00000028175	Depdc1a	DEP domain containing 1a [Source:MGI Symbol;Acc:MGI:1923381]	1.15	0.0006521
ENSMUSG00000079560	Hoxa3	homeobox A3 [Source:MGI Symbol;Acc:MGI:96175]	1.15	0.001193
ENSMUSG00000035139	Secisbp2	SECIS binding protein 2 [Source:MGI Symbol;Acc:MGI:1922670]	1.15	0.001688
ENSMUSG00000103651	Gm37206	predicted gene, 37206 [Source:MGI Symbol;Acc:MGI:5610434]	1.15	0.002021
ENSMUSG00000008489	Elavl2	ELAV like RNA binding protein 1 [Source:MGI Symbol;Acc:MGI:1100887]	1.15	0.00244
ENSMUSG00000004151	Etv1	ets variant 1 [Source:MGI Symbol;Acc:MGI:99254]	1.15	0.002943
ENSMUSG00000040370	Etfrf1	electron transfer flavoprotein regulatory factor 1 [Source:MGI Symbol;Acc:MGI:1914886]	1.15	0.00407
ENSMUSG00000034903	Cobll1	Cobl-like 1 [Source:MGI Symbol;Acc:MGI:2442894]	1.15	0.01646
ENSMUSG00000042579	4632404H12Rik	RIKEN cDNA 4632404H12 gene [Source:MGI Symbol;Acc:MGI:1921284]	1.15	0.01752
[truncated: 3,054 more rows]
