# Supplementary material for: Comparative whole-genome transcriptome analysis in renal cell populations reveals high tissue specificity of MAPK/ERK targets in embryonic kidney
Source: BMC Biol. 2022 May 13;20:112. doi: 10.1186/s12915-022-01309-z (PMC9102746; doi:10.1186/s12915-022-01309-z)
Supplement: Supplementary file 4 — Additional file 4: Table S3. Gene ontology analysis of UBdko and MMdko datasets. [file 12915_2022_1309_MOESM4_ESM.xlsx]

## Sheet: MM BP
Category	ID	Name	p-value	q-value Bonferroni	q-value FDR B&H	q-value FDR B&Y	Hit Count in Query List	Hit Count in Genome	Hit in Query List
GO: Biological Process	GO:0016071	mRNA metabolic process	1.019e-35	1.163e-31	1.163e-31	1.154e-30	322	901	ESS2,RBM10,ADAR,CNOT6,AKT1,DHX16,PHRF1,APEX1,NT5C3B,THOC5,CNOT6L,SUGP1,CCAR2,ATF4,LSM2,RNGTT,AUH,ZFP36L1,ZPR1,PRPF4B,PTBP2,RPL14,SART1,CCNH,CCNT1,CDK11B,TRMT61A,CDK7,CDK9,TBRG4,MAPKAPK2,SRSF11,EFTUD2,CIRBP,RPL23,SCAF1,CACTIN,RBM25,PRPF40B,ZRANB2,DDX23,LSM4,QKI,ROCK2,RPL36,FXR2,GEMIN5,GTPBP1,PRDX6,AAR2,MAPK14,CSTF3,DHX34,SF3B5,SART3,PRPF31,EIF4A3,DHX38,RNF40,SREK1,YTHDC1,MYEF2,DHX8,ZC3H11A,RBM19,R…
GO: Biological Process	GO:0009057	macromolecule catabolic process	2.265e-34	2.585e-30	1.293e-30	1.282e-29	456	1453	CLPP,ABHD17A,RBM10,ADAM8,PLEKHG5,BAP1,CNOT6,AP2A1,AP2A2,HACE1,AKT1,ALAD,FBXO33,RIC1,CUL3,OGT,APEX1,NT5C3B,APOE,ARAF,ARRB1,ARRB2,CNOT6L,RNASET2,CCAR2,LSM2,HYAL2,AUH,AUP1,LRSAM1,BNIP3,ZFP36L1,ZPR1,SPSB3,PTTG1IP,CAPN1,RPL14,CCNF,MTA1,LATS1,AIFM1,HGS,CD81,CDC20,CDC34,CDK5,CDKN1B,TBRG4,DIS3L,MAPKAPK2,SOCS6,CIRBP,RPL23,ERCC8,LONP1,AP2M1,AP2S1,CLU,TMEM259,LSM4,ARIH1,QKI,ROCK2,RPL36,FXR2,PTPN23,GTPBP1,CL…
GO: Biological Process	GO:0044265	cellular macromolecule catabolic process	2.131e-32	2.432e-28	8.108e-29	8.043e-28	389	1201	CLPP,RBM10,BAP1,CNOT6,AP2A1,AP2A2,HACE1,AKT1,ALAD,FBXO33,RIC1,CUL3,OGT,APEX1,NT5C3B,APOE,ARAF,ARRB1,ARRB2,CNOT6L,RNASET2,CCAR2,LSM2,AUH,AUP1,BNIP3,ZFP36L1,ZPR1,SPSB3,PTTG1IP,RPL14,CCNF,MTA1,LATS1,AIFM1,CD81,CDC20,CDC34,TBRG4,DIS3L,MAPKAPK2,SOCS6,CIRBP,RPL23,ERCC8,LONP1,AP2M1,AP2S1,CLU,TMEM259,LSM4,ARIH1,QKI,ROCK2,RPL36,FXR2,PTPN23,GTPBP1,CLOCK,MAPK14,CST3,DHX34,CTSK,CTSO,CTSZ,EIF4A3,RNF40,KEAP1,C…
GO: Biological Process	GO:0006886	intracellular protein transport	5.181e-30	5.914e-26	1.46e-26	1.449e-25	462	1536	TOMM5,ADAR,BAP1,TBC1D32,ODF2L,AP2A1,AP2A2,AP1B1,XPO5,SORCS2,AKT1,AKT2,LRRC7,IFT80,CEP126,RIC1,VPS18,OGT,ANGPT1,RAE1,RANBP3,CAMSAP3,CAMK1,AGPS,CDC14B,CDK10,THOC5,TRIM23,ARF4,ARF5,RHOB,ARL3,HAUS1,MARK4,SSNA1,ASPH,RAB40C,HYAL2,MBTPS1,KIF1A,AUP1,NAPG,NAPA,BCR,BID,BMP4,ZPR1,MCM3AP,WRAP73,AP1S2,AP1M1,WDR90,AP3D1,PTTG1IP,CACNB3,RPL14,AIP,RILPL1,TMED4,ATP6V0D1,SYNGR2,HGS,NEURL1,CD81,ARHGEF2,RASSF9,EVI5L,…
GO: Biological Process	GO:0000184	nuclear-transcribed mRNA catabolic process, nonsense-mediated decay	6.397e-30	7.301e-26	1.46e-26	1.449e-25	79	120	RPL14,RPL23,RPL36,DHX34,EIF4A3,EIF4G1,PYM1,RNPS1,RPL35,HELZ2,RPSA,RPL10A,SECISBP2,EXOSC10,PPP2R1A,UPF1,SMG8,RPL3,RPL5,RPL6,RPL7,RPL7A,RPL8,RPL9,RPL10,RPL12,RPL13,RPL18,RPL18A,RPL19,RPL21,RPL23A,RPL26,RPL27,RPL27A,RPL28,RPL29,RPL32,RPL34,RPL37,RPL37A,RPL38,RPL41,RPL36A,RPLP0,RPLP1,RPLP2,RPS2,RPS3,RPS3A,RPS4X,RPS5,RPS6,RPS7,RPS8,RPS9,RPS10,RPS11,RPS12,RPS14,RPS15,RPS15A,RPS16,RPS17,RPS18,RPS19,RPS2…
GO: Biological Process	GO:0033365	protein localization to organelle	8.39e-29	9.576e-25	1.596e-25	1.583e-24	426	1400	ABHD17A,UBL4A,TOMM5,ADAR,BAP1,CENPP,TBC1D32,PARP1,ODF2L,GRK2,OSBPL8,AKT1,LRRC7,IFT80,CEP126,OGT,ANGPT1,LEMD2,AGPS,MEAK7,CDC14B,CDK10,ARF4,ARL3,RUVBL1,HAUS1,MCM9,MARK4,SSNA1,HYAL2,MBTPS1,GBF1,GPAA1,ATRX,LRSAM1,BICD1,BID,BMP4,BMP7,BRCA2,ZPR1,WRAP73,WDR90,AP3D1,PTTG1IP,CACNB4,CALM3,RPL14,AIP,RILPL1,ATP6V0D1,HGS,NEURL1,CD81,DCLK1,EVI5L,CDK5,LRWD1,CENPC,RPL23,AP2M1,CLU,TBC1D22A,CBY1,SUN2,CIZ1,PEX16,TT…
GO: Biological Process	GO:0006402	mRNA catabolic process	1.017e-27	1.161e-23	1.658e-24	1.645e-23	161	377	RBM10,CNOT6,AKT1,APEX1,NT5C3B,CNOT6L,LSM2,AUH,ZFP36L1,RPL14,TBRG4,MAPKAPK2,CIRBP,RPL23,LSM4,QKI,ROCK2,RPL36,FXR2,GTPBP1,MAPK14,DHX34,EIF4A3,MYEF2,NBDY,DXO,E2F1,TOB1,EIF4G1,ELAVL4,MRTO4,RIDA,PLEKHN1,SYNCRIP,FMR1,PYM1,NUDT16L1,PAIP1,MTOR,LSM7,CSDC2,RNPS1,HNRNPA0,RBM46,RPL35,HSPA1B,HELZ2,TNKS1BP1,TNPO1,RPSA,AGO3,MOV10,DCPS,RPL10A,PELO,CNOT4,CNOT7,XRN1,SECISBP2,EXOSC4,EXOSC10,PPP2R1A,MEIOC,PSMA4,PSMA…
GO: Biological Process	GO:0019080	viral gene expression	1.682e-27	1.919e-23	2.399e-24	2.38e-23	109	211	RAE1,EIF3B,EIF3D,EIF3F,EIF3G,RPL14,CCNT1,CCNT2,CDK9,RPL23,RPL36,NELFB,POM121,TRIM28,EIF3L,NELFCD,MID2,GTF2F1,RPL35,RPSA,RPL10A,FURIN,PCBP2,MDFIC,POLR2C,POLR2E,POLR2F,POLR2I,POLR2J,MPHOSPH8,PSMC3,PTBP1,RESF1,RPL3,RPL5,RPL6,RPL7,RPL7A,RPL8,RPL9,RPL10,RPL12,RPL13,RPL18,RPL18A,RPL19,RPL21,RPL23A,RPL26,RPL27,RPL27A,RPL28,RPL29,RPL32,RPL34,RPL37,RPL37A,RPL38,RPL41,RPL36A,RPLP0,NUP85,RPLP1,RPLP2,RPS2,RP…
GO: Biological Process	GO:0006401	RNA catabolic process	2.104e-27	2.401e-23	2.668e-24	2.647e-23	172	417	RBM10,CNOT6,AKT1,APEX1,NT5C3B,CNOT6L,RNASET2,LSM2,AUH,ZFP36L1,ZPR1,RPL14,TBRG4,DIS3L,MAPKAPK2,CIRBP,RPL23,LSM4,QKI,ROCK2,RPL36,FXR2,GTPBP1,MAPK14,DHX34,EIF4A3,MYEF2,NBDY,DXO,E2F1,SIDT2,TOB1,EIF4G1,ELAVL4,MRTO4,RIDA,PLEKHN1,RNASEH2C,NAF1,FEN1,SYNCRIP,FMR1,RNASEH2A,PYM1,NUDT16L1,PAIP1,SND1,MTOR,LSM7,CSDC2,RNPS1,HNRNPA0,RBM46,RPL35,HSPA1B,HELZ2,TNKS1BP1,TNPO1,RPSA,LIG1,AGO3,MOV10,DCPS,LIN28B,RPL10A,…
GO: Biological Process	GO:0016032	viral process	8.729e-26	9.963e-22	9.963e-23	9.883e-22	284	853	TMEM250,ADAR,TRIM59,GRK2,AP2A1,AP2A2,AP1B1,RPTOR,EEA1,VPS18,OGT,RAE1,APOE,GADD45GIP1,TRIM23,EIF3B,EIF3D,EIF3F,EIF3G,VAMP8,HYAL2,ATP6V0C,GBF1,RNGTT,TICAM1,LRSAM1,B2M,BAK1,FADD,BCL2L1,BICD1,BNIP3,AP1S2,AP1M1,RPL14,CCNT1,CCNT2,SCARB1,CD81,CDC25C,CDK9,RPL23,AP2M1,AP1S1,AP2S1,ROCK2,RPL36,NELFB,CREB1,CSF1R,CTBP1,KDM4A,TBKBP1,ACY3,CD55,KEAP1,CUL7,DDB1,COPS7A,POM121,ABI1,TANK,E4F1,TRIM28,EPHA2,EIF4A1,EIF…
GO: Biological Process	GO:0006613	cotranslational protein targeting to membrane	1.091e-25	1.246e-21	1.132e-22	1.123e-21	70	109	RPL14,RPL23,RPL36,RPL35,SEC63,RPSA,RPL10A,RPL3,RPL5,RPL6,RPL7,RPL7A,RPL8,RPL9,RPL10,RPL12,RPL13,RPL18,RPL18A,RPL19,RPL21,RPL23A,RPL26,RPL27,RPL27A,RPL28,RPL29,RPL32,RPL34,RPL37,RPL37A,RPL38,RPL41,RPL36A,RPLP0,RPLP1,RPLP2,RPS2,RPS3,RPS3A,RPS4X,RPS5,RPS6,RPS7,RPS8,RPS9,RPS10,RPS11,RPS12,RPS14,RPS15,RPS15A,RPS16,RPS17,RPS18,RPS19,RPS20,RPS21,RPS23,RPS24,RPS25,RPS26,RPS27,RPS27A,RPS28,SRP19,SRP68,SSR…
GO: Biological Process	GO:0007049	cell cycle	2.027e-25	2.314e-21	1.928e-22	1.913e-21	545	1971	TMEM250,KIF18A,CHAF1B,TUBGCP5,TRRAP,ESCO1,BAP1,CDC45,CNOT6,MTA3,RPTOR,MAD1L1,HACE1,TP53I13,AKT1,TAOK1,AKT2,MICAL3,CEP126,CUL3,RAE1,APBB1,APEX1,GAS7,BIRC5,DGKZ,CAMK1,CDC14B,CDK10,GADD45GIP1,THOC5,MADD,SPC24,RHOB,ARL3,CCDC124,CNOT6L,RUVBL1,HAUS1,ASNS,MARK4,SSNA1,CCAR2,ZFHX3,PEA15,GBF1,ATRX,BAK1,MEIOB,BCL2L1,BCR,BID,BMI1,BMP4,BMP7,BRCA2,ZFP36L1,ZPR1,WRAP73,TIMELESS,OSGIN2,WASL,CACNB4,CDKL2,CALM3,CAM…
GO: Biological Process	GO:0006614	SRP-dependent cotranslational protein targeting to membrane	2.595e-25	2.962e-21	2.171e-22	2.154e-21	68	105	RPL14,RPL23,RPL36,RPL35,SEC63,RPSA,RPL10A,RPL3,RPL5,RPL6,RPL7,RPL7A,RPL8,RPL9,RPL10,RPL12,RPL13,RPL18,RPL18A,RPL19,RPL21,RPL23A,RPL26,RPL27,RPL27A,RPL28,RPL29,RPL32,RPL34,RPL37,RPL37A,RPL38,RPL41,RPL36A,RPLP0,RPLP1,RPLP2,RPS2,RPS3,RPS3A,RPS4X,RPS5,RPS6,RPS7,RPS8,RPS9,RPS10,RPS11,RPS12,RPS14,RPS15,RPS15A,RPS16,RPS17,RPS18,RPS19,RPS20,RPS21,RPS23,RPS24,RPS25,RPS26,RPS27,RPS27A,RPS28,SRP19,SRP68,ZFA…
GO: Biological Process	GO:0000956	nuclear-transcribed mRNA catabolic process	2.811e-25	3.208e-21	2.171e-22	2.154e-21	106	212	CNOT6,NT5C3B,CNOT6L,LSM2,AUH,ZFP36L1,RPL14,RPL23,LSM4,RPL36,DHX34,EIF4A3,NBDY,DXO,TOB1,EIF4G1,MRTO4,PYM1,LSM7,RNPS1,RPL35,HELZ2,TNKS1BP1,RPSA,DCPS,RPL10A,PELO,CNOT4,CNOT7,XRN1,SECISBP2,EXOSC4,EXOSC10,PPP2R1A,PTBP1,UPF1,SMG8,RPL3,RPL5,RPL6,RPL7,RPL7A,RPL8,RPL9,RPL10,RPL12,RPL13,RPL18,RPL18A,RPL19,RPL21,RPL23A,RPL26,RPL27,RPL27A,RPL28,RPL29,RPL32,RPL34,RPL37,RPL37A,RPL38,RPL41,RPL36A,RPLP0,RPLP1,RP…
GO: Biological Process	GO:0044403	symbiotic process	2.853e-25	3.257e-21	2.171e-22	2.154e-21	297	911	TMEM250,ADAR,TRIM59,GRK2,AP2A1,AP2A2,AP1B1,RPTOR,ULK1,EEA1,VPS18,OGT,RAE1,APOE,GADD45GIP1,ARAF,THOC5,TRIM23,EIF3B,EIF3D,EIF3F,EIF3G,VAMP8,HYAL2,ATP6V0C,GBF1,RNGTT,TICAM1,LRSAM1,B2M,BAK1,FADD,BCL2L1,BICD1,BNIP3,AP1S2,AP1M1,CALM3,RPL14,CCNT1,CCNT2,SCARB1,CD81,CDC25C,CDK9,RPL23,AP2M1,AP1S1,AP2S1,ROCK2,RPL36,NELFB,CREB1,CSF1R,CTBP1,KDM4A,CTNND1,TBKBP1,ACY3,CD55,KEAP1,CUL7,DDB1,COPS7A,POM121,ABI1,TANK…
GO: Biological Process	GO:0019083	viral transcription	1.422e-24	1.623e-20	1.015e-21	1.006e-20	100	197	RAE1,RPL14,CCNT1,CCNT2,CDK9,RPL23,RPL36,NELFB,POM121,TRIM28,NELFCD,MID2,GTF2F1,RPL35,RPSA,RPL10A,MDFIC,POLR2C,POLR2E,POLR2F,POLR2I,POLR2J,MPHOSPH8,PSMC3,RESF1,RPL3,RPL5,RPL6,RPL7,RPL7A,RPL8,RPL9,RPL10,RPL12,RPL13,RPL18,RPL18A,RPL19,RPL21,RPL23A,RPL26,RPL27,RPL27A,RPL28,RPL29,RPL32,RPL34,RPL37,RPL37A,RPL38,RPL41,RPL36A,RPLP0,NUP85,RPLP1,RPLP2,RPS2,RPS3,RPS3A,RPS4X,RPS5,RPS6,RPS7,RPS8,RPS9,RPS10,RP…
GO: Biological Process	GO:0006413	translational initiation	1.069e-23	1.22e-19	7.175e-21	7.117e-20	99	198	ABCF1,MIF4GD,MTFMT,ATF4,EIF3B,EIF3C,EIF3D,EIF3F,EIF3G,EIF3H,EIF3I,EIF2B4,EIF2B2,EIF2B5,RPL14,RPL23,RPL36,EIF2B1,EIF4A1,EIF4G1,EIF3L,FMR1,PAIP1,MTOR,EIF3K,RPL35,EIF6,RPSA,NCK1,RPL10A,PPP1CA,RARA,RBM4,RPL3,RPL5,RPL6,RPL7,RPL7A,RPL8,RPL9,RPL10,RPL12,RPL13,RPL18,RPL18A,RPL19,RPL21,RPL23A,RPL26,RPL27,RPL27A,RPL28,RPL29,RPL32,RPL34,RPL37,RPL37A,RPL38,RPL41,RPL36A,RPLP0,RPLP1,RPLP2,RPS2,RPS3,RPS3A,RPS4X…
GO: Biological Process	GO:0006518	peptide metabolic process	1.566e-23	1.788e-19	9.933e-21	9.853e-20	299	940	AARS1,ABCF1,ACO1,MIF4GD,PICALM,CNOT6,AARS2,AEBP1,AKT1,AKT2,APEH,APOE,GADD45GIP1,YARS1,MTFMT,CNOT6L,MRPS34,ATF4,EIF3B,EIF3C,EIF3D,EIF3F,EIF3G,EIF3H,EIF3I,ZFP36L1,EIF2B4,EIF2B2,EIF2B5,MRPL49,RPL14,NEURL1,PCSK7,CDK4,CIRBP,RPL23,CLU,QKI,ROCK2,RPL36,FXR2,EEF1E1,GEMIN5,ZNF385A,GTPBP1,PARS2,NGDN,CTNS,CTSZ,ECE2,EIF4A3,MTG2,DAPK3,DHPS,SESN2,DMD,CPEB2,NAALADL1,DRG2,MTERF3,MRPL54,MRPS16,ECE1,TSFM,EEF1A1,MRP…
GO: Biological Process	GO:0043043	peptide biosynthetic process	1.796e-23	2.05e-19	1.079e-20	1.07e-19	262	791	AARS1,ABCF1,ACO1,MIF4GD,CNOT6,AARS2,AKT1,AKT2,APEH,GADD45GIP1,YARS1,MTFMT,CNOT6L,MRPS34,ATF4,EIF3B,EIF3C,EIF3D,EIF3F,EIF3G,EIF3H,EIF3I,ZFP36L1,EIF2B4,EIF2B2,EIF2B5,MRPL49,RPL14,NEURL1,CDK4,CIRBP,RPL23,QKI,ROCK2,RPL36,FXR2,EEF1E1,GEMIN5,ZNF385A,GTPBP1,PARS2,NGDN,EIF4A3,MTG2,DAPK3,DHPS,SESN2,DMD,CPEB2,DRG2,MTERF3,MRPL54,MRPS16,TSFM,EEF1A1,MRPL2,MRPL4,MRPS7,EEF1D,EEF1G,EEF2,TRAP1,TOB1,EIF2B1,EIF4A1,…
GO: Biological Process	GO:0006414	translational elongation	2.16e-23	2.465e-19	1.174e-20	1.164e-19	255	764	AARS1,ABCF1,ACO1,MIF4GD,CNOT6,AARS2,AKT1,AKT2,APEH,GADD45GIP1,YARS1,MTFMT,CNOT6L,MRPS34,ATF4,EIF3B,EIF3C,EIF3D,EIF3F,EIF3G,EIF3H,EIF3I,ZFP36L1,EIF2B4,EIF2B2,EIF2B5,MRPL49,RPL14,NEURL1,CDK4,CIRBP,RPL23,QKI,ROCK2,RPL36,FXR2,EEF1E1,GEMIN5,ZNF385A,GTPBP1,PARS2,NGDN,EIF4A3,MTG2,DAPK3,DHPS,SESN2,CPEB2,DRG2,MTERF3,MRPL54,MRPS16,TSFM,EEF1A1,MRPL2,MRPL4,MRPS7,EEF1D,EEF1G,EEF2,TRAP1,TOB1,EIF2B1,EIF4A1,EIF4…
GO: Biological Process	GO:0006412	translation	2.16e-23	2.465e-19	1.174e-20	1.164e-19	255	764	AARS1,ABCF1,ACO1,MIF4GD,CNOT6,AARS2,AKT1,AKT2,APEH,GADD45GIP1,YARS1,MTFMT,CNOT6L,MRPS34,ATF4,EIF3B,EIF3C,EIF3D,EIF3F,EIF3G,EIF3H,EIF3I,ZFP36L1,EIF2B4,EIF2B2,EIF2B5,MRPL49,RPL14,NEURL1,CDK4,CIRBP,RPL23,QKI,ROCK2,RPL36,FXR2,EEF1E1,GEMIN5,ZNF385A,GTPBP1,PARS2,NGDN,EIF4A3,MTG2,DAPK3,DHPS,SESN2,CPEB2,DRG2,MTERF3,MRPL54,MRPS16,TSFM,EEF1A1,MRPL2,MRPL4,MRPS7,EEF1D,EEF1G,EEF2,TRAP1,TOB1,EIF2B1,EIF4A1,EIF4…
GO: Biological Process	GO:0045047	protein targeting to ER	5.968e-23	6.812e-19	3.096e-20	3.072e-19	71	120	RPL14,RPL23,RPL36,RPL35,SEC63,RPSA,RPL10A,PMM1,RPL3,RPL5,RPL6,RPL7,RPL7A,RPL8,RPL9,RPL10,RPL12,RPL13,RPL18,RPL18A,RPL19,RPL21,RPL23A,RPL26,RPL27,RPL27A,RPL28,RPL29,RPL32,RPL34,RPL37,RPL37A,RPL38,RPL41,RPL36A,RPLP0,RPLP1,RPLP2,RPS2,RPS3,RPS3A,RPS4X,RPS5,RPS6,RPS7,RPS8,RPS9,RPS10,RPS11,RPS12,RPS14,RPS15,RPS15A,RPS16,RPS17,RPS18,RPS19,RPS20,RPS21,RPS23,RPS24,RPS25,RPS26,RPS27,RPS27A,RPS28,SGTA,SRP19…
GO: Biological Process	GO:0072599	establishment of protein localization to endoplasmic reticulum	1.418e-22	1.619e-18	7.037e-20	6.981e-19	72	124	RPL14,RPL23,RPL36,RPL35,SEC63,RPSA,RPL10A,PMM1,RPL3,RPL5,RPL6,RPL7,RPL7A,RPL8,RPL9,RPL10,RPL12,RPL13,RPL18,RPL18A,RPL19,RPL21,RPL23A,RPL26,RPL27,RPL27A,RPL28,RPL29,RPL32,RPL34,RPL37,RPL37A,RPL38,RPL41,RPL36A,RPLP0,RPLP1,RPLP2,RPS2,RPS3,RPS3A,RPS4X,RPS5,RPS6,RPS7,RPS8,RPS9,RPS10,RPS11,RPS12,RPS14,RPS15,RPS15A,RPS16,RPS17,RPS18,RPS19,RPS20,RPS21,RPS23,RPS24,RPS25,RPS26,RPS27,RPS27A,RPS28,SGTA,RAB3G…
GO: Biological Process	GO:0070972	protein localization to endoplasmic reticulum	6.155e-22	7.026e-18	2.927e-19	2.904e-18	80	149	GBF1,GPAA1,RPL14,RPL23,RPL36,UBAC2,OS9,GRIK5,RPL35,SEC63,RPSA,RPL10A,PMM1,RPL3,RPL5,RPL6,RPL7,RPL7A,RPL8,RPL9,RPL10,RPL12,RPL13,RPL18,RPL18A,RPL19,RPL21,RPL23A,RPL26,RPL27,RPL27A,RPL28,RPL29,RPL32,RPL34,RPL37,RPL37A,RPL38,RPL41,RPL36A,RPLP0,RPLP1,RPLP2,RPS2,RPS3,RPS3A,RPS4X,RPS5,RPS6,RPS7,RPS8,RPS9,RPS10,RPS11,RPS12,RPS14,RPS15,RPS15A,RPS16,RPS17,RPS18,RPS19,RPS20,RPS21,RPS23,RPS24,RPS25,RPS26,RP…
GO: Biological Process	GO:0043603	cellular amide metabolic process	2.013e-21	2.297e-17	9.189e-19	9.115e-18	360	1225	AARS1,ABCF1,ACADSB,ACO1,NMRAL1,MIF4GD,PICALM,CNOT6,AARS2,AEBP1,PLA2G6,AKT1,AKT2,ABCD1,APEH,GPAM,APOE,GBA2,GADD45GIP1,YARS1,MTFMT,CNOT6L,ASNS,MRPS34,ATF4,EIF3B,EIF3C,EIF3D,EIF3F,EIF3G,EIF3H,EIF3I,DGAT1,B3GALT2,ZFP36L1,BTD,EIF2B4,EIF2B2,EIF2B5,ACSF3,MRPL49,RPL14,NEURL1,PCSK7,CDK4,CIRBP,RPL23,CLU,QKI,ROCK2,RPL36,FXR2,EEF1E1,TECR,GEMIN5,ZNF385A,GTPBP1,PARS2,NGDN,CTNS,CTSZ,ECE2,EIF4A3,MTG2,DAPK3,DHPS,…
GO: Biological Process	GO:0043604	amide biosynthetic process	2.115e-21	2.414e-17	9.285e-19	9.21e-18	290	930	AARS1,ABCF1,ACO1,NMRAL1,MIF4GD,CNOT6,AARS2,PLA2G6,AKT1,AKT2,APEH,GADD45GIP1,YARS1,MTFMT,CNOT6L,ASNS,MRPS34,ATF4,EIF3B,EIF3C,EIF3D,EIF3F,EIF3G,EIF3H,EIF3I,B3GALT2,ZFP36L1,EIF2B4,EIF2B2,EIF2B5,ACSF3,MRPL49,RPL14,NEURL1,CDK4,CIRBP,RPL23,QKI,ROCK2,RPL36,FXR2,EEF1E1,TECR,GEMIN5,ZNF385A,GTPBP1,PARS2,NGDN,EIF4A3,MTG2,DAPK3,DHPS,SESN2,DMD,CPEB2,DRG2,MTERF3,MRPL54,MRPS16,TSFM,EEF1A1,MRPL2,MRPL4,MRPS7,EEF1…
GO: Biological Process	GO:0044419	interspecies interaction between organisms	2.501e-21	2.854e-17	1.034e-18	1.025e-17	297	960	TMEM250,ADAR,TRIM59,GRK2,AP2A1,AP2A2,AP1B1,RPTOR,ULK1,EEA1,VPS18,OGT,RAE1,APOE,GADD45GIP1,ARAF,THOC5,TRIM23,EIF3B,EIF3D,EIF3F,EIF3G,VAMP8,HYAL2,ATP6V0C,GBF1,RNGTT,TICAM1,LRSAM1,B2M,BAK1,FADD,BCL2L1,BICD1,BNIP3,AP1S2,AP1M1,CALM3,RPL14,CCNT1,CCNT2,SCARB1,CD81,CDC25C,CDK9,RPL23,AP2M1,AP1S1,AP2S1,ROCK2,RPL36,NELFB,CREB1,CSF1R,CTBP1,KDM4A,CTNND1,TBKBP1,ACY3,CD55,KEAP1,CUL7,DDB1,COPS7A,POM121,ABI1,TANK…
GO: Biological Process	GO:0033043	regulation of organelle organization	2.536e-21	2.894e-17	1.034e-18	1.025e-17	398	1391	KIF18A,BAP1,CDC45,CNOT6,PARP1,ODF2L,MAD1L1,PLA2G6,AKT1,TAOK1,AKT2,ULK1,CUL3,VPS18,OGT,RAE1,CAMSAP3,BIRC5,CAMK1,GBA2,CDC14B,MIER1,CDK10,RHOB,RHOG,ARHGDIA,ARRB1,ARRB2,CNOT6L,MARK4,ATRX,LRSAM1,BAK1,BCL2L1,BICD1,BID,BMP4,BMP7,BNIP3,BOK,PYGO2,BRAF,WRAP73,WASL,RPS6KA4,CAMK2D,CAPN1,HIP1R,CCNF,LATS1,CDK11B,ARHGEF2,CDC20,CDC25C,EVI5L,CDK5,CDK9,CDKN1B,RPS6KA5,MPV17L,CFL2,TAOK2,PRUNE1,CLU,TBC1D22A,RECQL4,RO…
GO: Biological Process	GO:0034622	cellular protein-containing complex assembly	7.588e-21	8.661e-17	2.987e-18	2.963e-17	370	1277	CHAF1B,TUBGCP5,ADAR,PICALM,CDC45,CNOT6,CENPP,PARP1,AARS2,AP1B1,VPS18,ANGPT1,CAMSAP3,GAS7,GBA2,CNOT6L,RUVBL1,EIF3B,EIF3C,EIF3D,EIF3F,EIF3G,EIF3H,LSM2,EIF3I,VAMP8,ATP5F1D,COX19,ATP6AP1,ATRX,NAPA,BICD1,WASL,PTBP2,TAF1C,CAPN1,HIP1R,FCHO2,SART1,CCNH,LATS1,AIFM1,COX7A2L,CDK7,CDKN1B,CENPC,GTF3C5,PRUNE1,CIRBP,LONP1,AP2M1,AP2S1,CLU,DDX23,LSM4,SAMM50,ATP23,COX7A2,NEK7,GEMIN5,CREB1,AAR2,DNAH1,CSNK2B,SENP6,S…
GO: Biological Process	GO:0034655	nucleobase-containing compound catabolic process	1.334e-20	1.522e-16	5.074e-18	5.034e-17	196	562	RBM10,CNOT6,AHCY,AKT1,ABCD1,APEX1,NT5C3B,CNOT6L,RNASET2,LSM2,AUH,ZFP36L1,ZPR1,RPL14,AIFM1,ENTPD6,TBRG4,DIS3L,MAPKAPK2,CIRBP,RPL23,LSM4,QKI,ROCK2,RPL36,FXR2,GTPBP1,MAPK14,DHX34,EIF4A3,MYEF2,NUDT12,CANT1,NBDY,DXO,E2F1,SIDT2,TOB1,EIF4G1,ELAVL4,MRTO4,ENDOG,RIDA,PLEKHN1,RNASEH2C,NAF1,FEN1,SYNCRIP,FMR1,RNASEH2A,PYM1,NUDT16L1,PAIP1,SND1,MTOR,LSM7,GALT,CSDC2,RNPS1,HNRNPA0,GPX1,GSK3A,FBH1,RBM46,RPL35,ACOT…
GO: Biological Process	GO:0051726	regulation of cell cycle	2.914e-20	3.326e-16	1.073e-17	1.064e-16	372	1295	TRRAP,BAP1,CDC45,CNOT6,MTA3,RPTOR,MAD1L1,TP53I13,AKT1,TAOK1,AKT2,CUL3,RAE1,APBB1,APEX1,GAS7,BIRC5,DGKZ,CDC14B,CDK10,GADD45GIP1,THOC5,MADD,RHOB,CNOT6L,HAUS1,ASNS,MARK4,SSNA1,CCAR2,ZFHX3,PEA15,GBF1,ATRX,BAK1,BCL2L1,BCR,BID,BMI1,BMP4,BMP7,BRCA2,ZFP36L1,TIMELESS,CACNB4,CDKL2,CALM3,CAMK2D,CTDSP1,UBA3,CCNC,CCND3,CCNF,CCNH,CCNT1,CCNT2,LATS1,CCNE2,CDK11B,CDC20,CDC25B,CDC25C,CDK4,CDK5,CDK7,CDK8,CDK9,CDKN1…
GO: Biological Process	GO:0072594	establishment of protein localization to organelle	7.842e-19	8.95e-15	2.797e-16	2.775e-15	204	612	TOMM5,ADAR,BAP1,AKT1,LRRC7,ANGPT1,AGPS,HYAL2,MBTPS1,LRSAM1,BID,BMP4,BRCA2,ZPR1,AP3D1,PTTG1IP,CALM3,RPL14,AIP,HGS,LRWD1,RPL23,AP2M1,CLU,PEX16,SAMM50,RPL36,AKAP5,CRAT,CRY2,MAPK14,GCC2,IPO13,APPL1,ZFYVE16,POM121,IQSEC1,MFN2,DNM1,DNM2,SAE1,E2F1,FIS1,ECH1,NDUFA13,TIMM10B,TIMM13,TIMM10,SH3GLB1,TRIM28,TIMM17B,ECI2,HAX1,AGAP3,FLNA,HIKESHI,LARS1,CCT7,TIMM50,SUFU,VPS4A,RUVBL2,DHRS4,HTRA2,GSK3A,PTPN5,PKIG,A…
GO: Biological Process	GO:0000278	mitotic cell cycle	2.295e-18	2.62e-14	7.484e-16	7.424e-15	316	1083	KIF18A,TUBGCP5,TRRAP,CDC45,CNOT6,MTA3,RPTOR,MAD1L1,AKT1,TAOK1,CEP126,CUL3,RAE1,APEX1,BIRC5,DGKZ,CDC14B,CDK10,GADD45GIP1,RHOB,ARL3,CNOT6L,HAUS1,ASNS,SSNA1,GBF1,ATRX,BCL2L1,BID,BMP4,BMP7,BRCA2,ZFP36L1,ZPR1,WRAP73,CACNB4,CALM3,CAMK2D,CTDSP1,UBA3,CCND3,CCNF,UNC119,CCNH,LATS1,CCNE2,CDK11B,ARHGEF2,CDC20,CDC25B,CDC25C,CDC34,CDK4,CDK7,CDK9,CDKN1B,CENPC,TAOK2,CKS2,SLC9A3R1,SUN2,ROCK2,POC1A,NEK7,ZNF385A,AT…
GO: Biological Process	GO:0140014	mitotic nuclear division	2.295e-18	2.62e-14	7.484e-16	7.424e-15	316	1083	KIF18A,TUBGCP5,TRRAP,CDC45,CNOT6,MTA3,RPTOR,MAD1L1,AKT1,TAOK1,CEP126,CUL3,RAE1,APEX1,BIRC5,DGKZ,CDC14B,CDK10,GADD45GIP1,RHOB,ARL3,CNOT6L,HAUS1,ASNS,SSNA1,GBF1,ATRX,BCL2L1,BID,BMP4,BMP7,BRCA2,ZFP36L1,ZPR1,WRAP73,CACNB4,CALM3,CAMK2D,CTDSP1,UBA3,CCND3,CCNF,UNC119,CCNH,LATS1,CCNE2,CDK11B,ARHGEF2,CDC20,CDC25B,CDC25C,CDC34,CDK4,CDK7,CDK9,CDKN1B,CENPC,TAOK2,CKS2,SLC9A3R1,SUN2,ROCK2,POC1A,NEK7,ZNF385A,AT…
GO: Biological Process	GO:1903047	mitotic cell cycle process	2.295e-18	2.62e-14	7.484e-16	7.424e-15	316	1083	KIF18A,TUBGCP5,TRRAP,CDC45,CNOT6,MTA3,RPTOR,MAD1L1,AKT1,TAOK1,CEP126,CUL3,RAE1,APEX1,BIRC5,DGKZ,CDC14B,CDK10,GADD45GIP1,RHOB,ARL3,CNOT6L,HAUS1,ASNS,SSNA1,GBF1,ATRX,BCL2L1,BID,BMP4,BMP7,BRCA2,ZFP36L1,ZPR1,WRAP73,CACNB4,CALM3,CAMK2D,CTDSP1,UBA3,CCND3,CCNF,UNC119,CCNH,LATS1,CCNE2,CDK11B,ARHGEF2,CDC20,CDC25B,CDC25C,CDC34,CDK4,CDK7,CDK9,CDKN1B,CENPC,TAOK2,CKS2,SLC9A3R1,SUN2,ROCK2,POC1A,NEK7,ZNF385A,AT…
GO: Biological Process	GO:0007005	mitochondrion organization	2.427e-18	2.771e-14	7.696e-16	7.634e-15	191	566	TOMM5,BAP1,PARP1,AARS2,PLA2G6,AKT1,ULK1,OGT,ARRB2,CCAR2,ATP5F1A,ATP5F1B,ATP5F1D,ATP5MC1,ATP5MC2,ATP5ME,COX19,ATP5PO,BAK1,BCL2L1,BID,TMEM11,BNIP3,BOK,CALM3,HIP1R,AIP,AIFM1,COX7A2L,CDK5,SLC25A46,MPV17L,LONP1,CLU,SAMM50,ATP23,COX7A2,ATP5MF,ATF2,POLDIP2,CTSK,COX20,PET100,RB1CC1,MFN2,SESN2,HDAC6,SAE1,DNM1L,E2F1,COX17,FIS1,NDUFA13,TIMM10B,TIMM13,TIMM10,SH3GLB1,EIF4G1,MARK2,CTTN,COQ7,TIMM17B,WDR81,EYA2,…
GO: Biological Process	GO:0072657	protein localization to membrane	2.496e-18	2.849e-14	7.7e-16	7.638e-15	221	686	ABHD17A,CNPY4,UBL4A,PICALM,ADCY6,AKT1,AKT2,LRRC7,NLGN2,OGT,APOE,BLZF1,RHOG,ARL3,SSNA1,DCHS1,VAMP8,BCL2L1,BID,SYNGAP1,BRAF,BSG,AP3D1,CACNB2,CACNB3,CALM3,CAMK2D,RPL14,RILPL1,FCHO2,HGS,CD81,CDK5,CHM,TAOK2,RPL23,AP2M1,SLC9A3R1,PEX16,SAMM50,ROCK2,RPL36,AKAP5,RAB3D,NECTIN3,CSK,GCC2,APPL1,GGA1,LDLRAP1,DBN1,ARL5A,C2CD5,DLG4,WASHC1,DVL1,E2F1,FIS1,NDUFA13,TIMM13,TIMM10,SH3GLB1,EPHA2,EPHB2,ERBB2,RAMP2,PDZD1…
GO: Biological Process	GO:0006605	protein targeting	5.381e-18	6.141e-14	1.616e-15	1.603e-14	162	457	TOMM5,BAP1,AKT2,OGT,AGPS,BID,AP3D1,CACNB3,RPL14,AIP,SYNGR2,HGS,RASSF9,CDK5,CHM,TAOK2,RPL23,CLU,PEX16,SAMM50,HOMER3,RPL36,AKAP5,CRAT,GCC2,ZFYVE16,C2CD5,MFN2,SAE1,FIS1,ECH1,NDUFA13,TIMM10B,TIMM13,TIMM10,SH3GLB1,TIMM17B,ERBB2,KATNB1,ARL6,ECI2,HAX1,ZDHHC18,CIB1,LARS1,TIMM50,GIPC1,VPS4A,DHRS4,OS9,HTRA2,GSK3A,PTPN5,CDC37,RPL35,SEC63,HMGCL,HRAS,RPSA,GSTK1,ZDHHC21,MYO1C,RPL10A,NUCB1,OXA1L,PRKN,PEX6,PEX7,…
GO: Biological Process	GO:0006612	protein targeting to membrane	1.737e-17	1.983e-13	5.084e-15	5.044e-14	93	212	AKT2,OGT,CACNB3,RPL14,CDK5,CHM,TAOK2,RPL23,PEX16,RPL36,C2CD5,FIS1,ERBB2,ARL6,ZDHHC18,CIB1,RPL35,SEC63,HRAS,RPSA,ZDHHC21,MYO1C,RPL10A,ZDHHC1,VPS37C,RPL3,RPL5,RPL6,RPL7,RPL7A,RPL8,RPL9,RPL10,RPL12,RPL13,RPL18,RPL18A,RPL19,RPL21,RPL23A,RPL26,RPL27,RPL27A,RPL28,RPL29,RPL32,RPL34,RPL37,RPL37A,RPL38,RPL41,RPL36A,RPLP0,RPLP1,RPLP2,RPS2,RPS3,RPS3A,RPS4X,RPS5,RPS6,RPS7,RPS8,RPS9,RPS10,RPS11,RPS12,RPS14,RP…
GO: Biological Process	GO:0044270	cellular nitrogen compound catabolic process	2.385e-17	2.722e-13	6.806e-15	6.751e-14	201	617	RBM10,CNOT6,AHCY,AKT1,ABCD1,APEX1,NT5C3B,CNOT6L,RNASET2,LSM2,AUH,BLVRB,ZFP36L1,ZPR1,RPL14,AIFM1,ENTPD6,TBRG4,DIS3L,MAPKAPK2,CIRBP,RPL23,LSM4,QKI,ROCK2,RPL36,FXR2,GTPBP1,MAPK14,DHX34,EIF4A3,MYEF2,NUDT12,CANT1,NBDY,DXO,E2F1,SIDT2,TOB1,EIF4G1,ELAVL4,MRTO4,ENDOG,RIDA,PLEKHN1,RNASEH2C,NAF1,FEN1,SYNCRIP,FMR1,RNASEH2A,DPYSL4,PYM1,NUDT16L1,PAIP1,SND1,MTOR,LSM7,GALT,CSDC2,RNPS1,HNRNPA0,GPX1,GSK3A,FBH1,RBM…
GO: Biological Process	GO:0090150	establishment of protein localization to membrane	3.14e-17	3.584e-13	8.741e-15	8.671e-14	133	355	UBL4A,AKT2,LRRC7,OGT,BLZF1,BID,BRAF,CACNB3,CALM3,RPL14,RILPL1,CDK5,CHM,TAOK2,RPL23,PEX16,SAMM50,RPL36,NECTIN3,CSK,GCC2,GGA1,C2CD5,WASHC1,E2F1,FIS1,NDUFA13,TIMM13,TIMM10,SH3GLB1,ERBB2,ACSL3,ARL6,RACK1,LYPLA1,ZDHHC18,CIB1,GET4,RPL35,SEC63,HRAS,RPSA,ZDHHC21,MYO1C,MYO5B,RPL10A,NMT1,OXA1L,ZDHHC1,TIMM22,PPP3R1,MAPK8,VPS37C,RPL3,RPL5,RPL6,RPL7,RPL7A,RPL8,RPL9,RPL10,RPL12,RPL13,RPL18,RPL18A,RPL19,RPL21,R…
GO: Biological Process	GO:0046700	heterocycle catabolic process	4.296e-17	4.903e-13	1.167e-14	1.158e-13	200	616	RBM10,CNOT6,AHCY,AKT1,ABCD1,APEX1,NT5C3B,CNOT6L,RNASET2,ALDH4A1,LSM2,AUH,BLVRB,ZFP36L1,ZPR1,RPL14,AIFM1,ENTPD6,TBRG4,DIS3L,MAPKAPK2,CIRBP,RPL23,LSM4,QKI,ROCK2,RPL36,FXR2,GTPBP1,MAPK14,DHX34,EIF4A3,MYEF2,NUDT12,CANT1,NBDY,DXO,E2F1,SIDT2,TOB1,EIF4G1,ELAVL4,MRTO4,ENDOG,RIDA,PLEKHN1,RNASEH2C,NAF1,FEN1,SYNCRIP,FMR1,RNASEH2A,DPYSL4,PYM1,NUDT16L1,PAIP1,SND1,MTOR,LSM7,GALT,CSDC2,RNPS1,HNRNPA0,GPX1,GSK3A,…
GO: Biological Process	GO:0031329	regulation of cellular catabolic process	5.187e-17	5.92e-13	1.377e-14	1.366e-13	261	869	RBM10,ADAM8,RPTOR,AKT1,AKT2,ALAD,ABCD1,ULK1,RIC1,OGT,APEX1,APOE,ARAF,CNOT6L,CCAR2,ATP6V0C,ATP6V1E1,ATP6V0B,TICAM1,LRSAM1,BID,BNIP3,BOK,ZFP36L1,PTTG1IP,FOXK1,ATP6V0E1,CAPN1,CAPNS1,LATS1,ATP6V0D1,AIFM1,SCARB1,CD81,CDK5,TBRG4,MAPKAPK2,CIRBP,RPL23,CLU,TMEM259,ARIH1,QKI,ROCK2,FXR2,GTPBP1,MAPK14,SOGA1,CST3,KDM4A,POLDIP2,GPSM1,DHX34,RUBCN,ZBTB20,DAP,DAPK3,RNF40,KEAP1,RB1CC1,MYEF2,FBXL5,FBXW8,MFN2,SESN2,…
GO: Biological Process	GO:0009894	regulation of catabolic process	7.17e-17	8.183e-13	1.86e-14	1.845e-13	301	1042	RBM10,ACTN3,ADAM8,PLEKHG5,RPTOR,AKT1,AKT2,ALAD,ABCD1,ULK1,RIC1,OGT,RAE1,APEX1,APOE,ARAF,CNOT6L,CCAR2,ATP6V0C,ATP6V1E1,ATP6V0B,TICAM1,LRSAM1,BID,BNIP3,BOK,ZFP36L1,PTTG1IP,FOXK1,ATP6V0E1,CAPN1,CAPNS1,LATS1,ATP6V0D1,AIFM1,SCARB1,HGS,CD81,CDK4,CDK5,CDKN1B,TBRG4,MAPKAPK2,CIRBP,RPL23,CLU,TMEM259,ARIH1,QKI,ROCK2,FXR2,GTPBP1,MAPK14,SOGA1,CST3,KDM4A,POLDIP2,GPSM1,DHX34,GGA1,RUBCN,ZBTB20,DAP,DAPK3,RNF40,KE…
GO: Biological Process	GO:0022613	ribonucleoprotein complex biogenesis	8.715e-17	9.947e-13	2.21e-14	2.193e-13	173	512	AAMP,WDR18,ADAR,CNOT6,DHX37,RRP1,CNOT6L,RUVBL1,EIF3B,EIF3C,EIF3D,EIF3F,EIF3G,EIF3H,LSM2,EIF3I,BICD1,PTBP2,RPL14,SART1,RRP9,WDR46,CIRBP,DDX23,LSM4,TSR3,GEMIN5,AAR2,NGDN,SART3,PRPF31,NOC2L,EIF4A3,MTG2,SENP3,YTHDC1,URB1,RAMAC,DYNC1H1,NBDY,MTERF3,RRP15,ZNF593,MRPS7,RCL1,AATF,MRTO4,DDX47,FBL,SF3A1,MRPL10,POP5,NSA2,PRMT5,NAF1,EIF3L,NIP7,C1D,TRAF7,MYBBP1A,TRMT112,PRPF8,TBL3,ESF1,PELP1,CELF2,LUC7L2,FTSJ3…
GO: Biological Process	GO:0022402	cell cycle process	1.159e-16	1.323e-12	2.819e-14	2.796e-13	433	1632	TMEM250,KIF18A,TUBGCP5,TRRAP,ESCO1,CDC45,CNOT6,MTA3,RPTOR,MAD1L1,AKT1,TAOK1,AKT2,CEP126,CUL3,RAE1,APBB1,APEX1,GAS7,BIRC5,DGKZ,CDC14B,CDK10,GADD45GIP1,RHOB,ARL3,CNOT6L,HAUS1,ASNS,MARK4,SSNA1,ZFHX3,GBF1,ATRX,MEIOB,BCL2L1,BID,BMI1,BMP4,BMP7,BRCA2,ZFP36L1,ZPR1,WRAP73,TIMELESS,OSGIN2,WASL,CACNB4,CALM3,CAMK2D,CTDSP1,UBA3,CCND3,CCNF,UNC119,CCNH,LATS1,CCNE2,CDK11B,ARHGEF2,CDC20,CDC25B,CDC25C,CDC34,CDK4,C…
GO: Biological Process	GO:0034660	ncRNA metabolic process	1.161e-16	1.325e-12	2.819e-14	2.796e-13	165	482	AARS1,WDR18,ADAR,AARS2,INTS2,XPO5,CTU1,DHX37,YARS1,RRP1,MTFMT,RPL14,SART1,RRP9,TRMT61A,DIS3L,WDR46,TSR3,EEF1E1,PARS2,NGDN,PTCD1,EIF4A3,SENP3,INTS1,URB1,ALKBH8,RRP15,INTS6,RCL1,MRTO4,DDX47,FBL,FARSA,POP5,NSA2,NAF1,C1D,RTCB,TRMT112,LARS1,NUDT16L1,TBL3,ESF1,SRRT,NIFK,PELP1,SND1,FTSJ3,POP4,WDR4,RRP7A,GTPBP3,RPL35,HARS1,TRMT11,HNRNPA2B1,ELAC2,HRAS,FAM207A,RPPH1,KARS1,PUSL1,CTU2,METTL1,AGO3,LIN28B,MYBL…
GO: Biological Process	GO:0070647	protein modification by small protein conjugation or removal	1.386e-16	1.582e-12	3.259e-14	3.233e-13	322	1138	LZTR1,MBD6,TRRAP,TRIM59,MYSM1,BAP1,OTULIN,HACE1,AKT1,FBXO33,ARRDC3,CTU1,PDZD4,CUL3,DCAF15,OGT,ANGPT1,RAE1,UVSSA,XIAP,CBX4,CDC14B,TRIM23,ARRB1,ARRB2,RUVBL1,RAB40C,EIF3F,KDM1B,AUP1,TICAM1,LRSAM1,BMI1,SPSB3,PTTG1IP,FOXK1,NSMCE1,UBA3,UBE2M,CBFB,CCNC,CCNF,MTA1,HGS,NEURL1,CDC20,CDC34,CDK5,CDK8,CDK9,SOCS6,RPL23,ERCC8,ARIH1,MED27,ANAPC13,RWDD3,CRY1,ZNF451,DZIP3,SENP6,HERC4,DCAF4,INO80B,CDCA3,SART3,NEURL2…
GO: Biological Process	GO:0051130	positive regulation of cellular component organization	1.399e-16	1.597e-12	3.259e-14	3.233e-13	370	1350	PICALM,AMIGO1,BAP1,CNOT6,FZD1,PARP1,AP2A1,PLA2G6,AKT2,LRRC7,NLGN2,ULK1,CUL3,OGT,ANGPT1,APBB1,BIRC5,CAMK1,APOE,MIER1,ARHGDIA,ARRB1,ARRB2,CNOT6L,MARK4,ATP5MC1,ATRX,LRSAM1,B2M,ADGRB2,BAK1,BCL2L1,BDNF,BICD1,BID,BMP4,BMP7,BMPR2,BNIP3,BOK,BRAF,ARHGEF7,EIF2B2,WRAP73,WASL,RPS6KA4,HIP1R,NEURL1,CD63,CD151,CDC20,CDC34,CDH4,CDK5,CDK9,CDKN1B,DLG5,RPS6KA5,CFL2,AP2M1,CLU,QKI,ROCK2,AKAP5,POC1A,NEK7,PTPN23,NOX4,C…
GO: Biological Process	GO:0042254	ribosome biogenesis	5.39e-16	6.152e-12	1.23e-13	1.221e-12	116	303	AAMP,WDR18,DHX37,RRP1,RPL14,SART1,RRP9,WDR46,TSR3,NGDN,NOC2L,EIF4A3,MTG2,SENP3,URB1,MTERF3,RRP15,ZNF593,MRPS7,RCL1,AATF,MRTO4,DDX47,FBL,MRPL10,POP5,NSA2,NAF1,NIP7,C1D,TRAF7,MYBBP1A,TRMT112,TBL3,ESF1,PELP1,FTSJ3,POP4,RRP7A,GTF3A,RPL35,FAM207A,EIF6,RPSA,MRPL22,RPL10A,SNU13,NOP2,ABT1,ERI3,DDX54,NLE1,NOC4L,EXOSC4,MRM2,EXOSC10,DDX49,NOP53,DDX56,PTEN,PWP2,PIH1D1,RIOX1,NOL9,IPO4,RMRP,RPL3,RPL5,RPL6,RPL7…
GO: Biological Process	GO:0030163	protein catabolic process	1.509e-15	1.723e-11	3.378e-13	3.351e-12	278	964	CLPP,ABHD17A,ADAM8,PLEKHG5,BAP1,AP2A1,AP2A2,HACE1,AKT1,ALAD,FBXO33,RIC1,CUL3,OGT,APOE,ARAF,ARRB1,ARRB2,CCAR2,AUP1,LRSAM1,BNIP3,SPSB3,PTTG1IP,CCNF,MTA1,LATS1,HGS,CD81,CDC20,CDC34,CDKN1B,SOCS6,RPL23,ERCC8,LONP1,AP2M1,AP2S1,CLU,TMEM259,ARIH1,PTPN23,CLOCK,CST3,CTSD,GGA1,CTSK,CTSO,CTSZ,RNF40,KEAP1,CUL7,DDB1,FBXL3,FBXL6,FBXL5,TMUB1,FBXW8,FBXO8,FBXO6,FBXO5,USP15,HDAC6,DVL1,EEF1A1,NDUFA13,EFNA1,ABHD17B,K…
GO: Biological Process	GO:0006754	ATP biosynthetic process	1.819e-15	2.076e-11	3.963e-13	3.931e-12	80	181	ACTN3,PARP1,ABCD1,ALDOA,GADD45GIP1,ATP5F1A,ATP5F1B,ATP5F1D,ATP5MC1,ATP5MC2,ATP5ME,ATP5PO,BCL2L1,BDNF,BID,COX7A2L,COX4I1,COX6B1,COX7A2,COX7C,COX8A,ATP5MF,VPS9D1,CYC1,NDUFA13,ENO1,COQ7,ATP5PD,UQCC2,FXN,UQCRQ,UQCR11,PARK7,NDUFA11,MT-ATP6,MT-ATP8,MT-CO2,MT-ND1,MT-ND2,MT-ND3,MT-ND4,MT-ND5,NDUFA2,NDUFA3,NDUFA6,NDUFA7,NDUFA8,NDUFA9,NDUFA10,NDUFB4,NDUFB5,NDUFB7,NDUFB8,NDUFB9,NDUFB10,NDUFS2,NDUFS3,NDUFV1,…
GO: Biological Process	GO:0019439	aromatic compound catabolic process	1.84e-15	2.1e-11	3.963e-13	3.931e-12	198	628	RBM10,CNOT6,AHCY,AKT1,ABCD1,APEX1,NT5C3B,CNOT6L,RNASET2,LSM2,AUH,BLVRB,ZFP36L1,ZPR1,RPL14,AIFM1,ENTPD6,TBRG4,DIS3L,MAPKAPK2,CIRBP,RPL23,LSM4,QKI,ROCK2,RPL36,FXR2,GTPBP1,MAPK14,DHX34,EIF4A3,MYEF2,NUDT12,CANT1,NBDY,DXO,E2F1,SIDT2,TOB1,EIF4G1,ELAVL4,MRTO4,ENDOG,RIDA,PLEKHN1,RNASEH2C,NAF1,FEN1,SYNCRIP,FMR1,RNASEH2A,PYM1,NUDT16L1,PAIP1,SND1,MTOR,LSM7,GALT,CSDC2,RNPS1,HNRNPA0,GPX1,GSK3A,FBH1,RBM46,RPL3…
GO: Biological Process	GO:0009201	ribonucleoside triphosphate biosynthetic process	2.845e-15	3.247e-11	5.96e-13	5.912e-12	85	199	ACTN3,PARP1,ABCD1,ALDOA,GADD45GIP1,ATP5F1A,ATP5F1B,ATP5F1D,ATP5MC1,ATP5MC2,ATP5ME,ATP5PO,BCL2L1,BDNF,BID,CAD,COX7A2L,COX4I1,COX6B1,COX7A2,COX7C,COX8A,ATP5MF,VPS9D1,CYC1,UCK1,NDUFA13,NME6,ENO1,COQ7,ATP5PD,UQCC2,FXN,UQCRQ,UQCR11,PARK7,NDUFA11,MT-ATP6,MT-ATP8,MT-CO2,MT-ND1,MT-ND2,MT-ND3,MT-ND4,MT-ND5,NDUFA2,NDUFA3,NDUFA6,NDUFA7,NDUFA8,NDUFA9,NDUFA10,NDUFB4,NDUFB5,NDUFB7,NDUFB8,NDUFB9,NDUFB10,NDUFS2,…
GO: Biological Process	GO:0015986	ATP synthesis coupled proton transport	2.924e-15	3.338e-11	5.96e-13	5.912e-12	72	156	ACTN3,ABCD1,GADD45GIP1,ATP5F1A,ATP5F1B,ATP5F1D,ATP5MC1,ATP5MC2,ATP5ME,ATP5PO,BDNF,BID,COX7A2L,COX4I1,COX6B1,COX7A2,COX7C,COX8A,ATP5MF,VPS9D1,CYC1,NDUFA13,COQ7,ATP5PD,UQCC2,FXN,UQCRQ,UQCR11,PARK7,NDUFA11,MT-ATP6,MT-ATP8,MT-CO2,MT-ND1,MT-ND2,MT-ND3,MT-ND4,MT-ND5,NDUFA2,NDUFA3,NDUFA6,NDUFA7,NDUFA8,NDUFA9,NDUFA10,NDUFB4,NDUFB5,NDUFB7,NDUFB8,NDUFB9,NDUFB10,NDUFS2,NDUFS3,NDUFV1,NDUFS5,NDUFS6,NDUFS8,NDU…
GO: Biological Process	GO:0015985	energy coupled proton transport, down electrochemical gradient	2.924e-15	3.338e-11	5.96e-13	5.912e-12	72	156	ACTN3,ABCD1,GADD45GIP1,ATP5F1A,ATP5F1B,ATP5F1D,ATP5MC1,ATP5MC2,ATP5ME,ATP5PO,BDNF,BID,COX7A2L,COX4I1,COX6B1,COX7A2,COX7C,COX8A,ATP5MF,VPS9D1,CYC1,NDUFA13,COQ7,ATP5PD,UQCC2,FXN,UQCRQ,UQCR11,PARK7,NDUFA11,MT-ATP6,MT-ATP8,MT-CO2,MT-ND1,MT-ND2,MT-ND3,MT-ND4,MT-ND5,NDUFA2,NDUFA3,NDUFA6,NDUFA7,NDUFA8,NDUFA9,NDUFA10,NDUFB4,NDUFB5,NDUFB7,NDUFB8,NDUFB9,NDUFB10,NDUFS2,NDUFS3,NDUFV1,NDUFS5,NDUFS6,NDUFS8,NDU…
GO: Biological Process	GO:0006119	oxidative phosphorylation	3.207e-15	3.66e-11	6.422e-13	6.37e-12	71	153	ACTN3,ABCD1,GADD45GIP1,ATP5F1A,ATP5F1B,ATP5F1D,ATP5MC1,ATP5MC2,ATP5ME,ATP5PO,BDNF,BID,COX7A2L,COX4I1,COX6B1,COX7A2,COX7C,COX8A,ATP5MF,CYC1,NDUFA13,COQ7,ATP5PD,UQCC2,FXN,UQCRQ,UQCR11,PARK7,NDUFA11,MT-ATP6,MT-ATP8,MT-CO2,MT-ND1,MT-ND2,MT-ND3,MT-ND4,MT-ND5,NDUFA2,NDUFA3,NDUFA6,NDUFA7,NDUFA8,NDUFA9,NDUFA10,NDUFB4,NDUFB5,NDUFB7,NDUFB8,NDUFB9,NDUFB10,NDUFS2,NDUFS3,NDUFV1,NDUFS5,NDUFS6,NDUFS8,NDUFV3,UQC…
GO: Biological Process	GO:0009206	purine ribonucleoside triphosphate biosynthetic process	3.754e-15	4.285e-11	7.388e-13	7.329e-12	83	193	ACTN3,PARP1,ABCD1,ALDOA,GADD45GIP1,ATP5F1A,ATP5F1B,ATP5F1D,ATP5MC1,ATP5MC2,ATP5ME,ATP5PO,BCL2L1,BDNF,BID,COX7A2L,COX4I1,COX6B1,COX7A2,COX7C,COX8A,ATP5MF,VPS9D1,CYC1,NDUFA13,NME6,ENO1,COQ7,ATP5PD,UQCC2,FXN,UQCRQ,UQCR11,PARK7,NDUFA11,MT-ATP6,MT-ATP8,MT-CO2,MT-ND1,MT-ND2,MT-ND3,MT-ND4,MT-ND5,NDUFA2,NDUFA3,NDUFA6,NDUFA7,NDUFA8,NDUFA9,NDUFA10,NDUFB4,NDUFB5,NDUFB7,NDUFB8,NDUFB9,NDUFB10,NDUFS2,NDUFS3,ND…
GO: Biological Process	GO:0044257	cellular protein catabolic process	4.032e-15	4.602e-11	7.801e-13	7.738e-12	236	791	CLPP,BAP1,AP2A1,AP2A2,HACE1,AKT1,ALAD,FBXO33,RIC1,CUL3,OGT,APOE,ARAF,ARRB1,ARRB2,CCAR2,AUP1,BNIP3,SPSB3,PTTG1IP,CCNF,MTA1,LATS1,CD81,CDC20,CDC34,SOCS6,RPL23,ERCC8,LONP1,AP2M1,AP2S1,CLU,TMEM259,ARIH1,PTPN23,CLOCK,CTSK,CTSO,CTSZ,RNF40,KEAP1,CUL7,DDB1,FBXL3,FBXL6,FBXL5,TMUB1,FBXW8,FBXO8,FBXO6,FBXO5,USP15,HDAC6,DVL1,EFNA1,KCTD10,RNFT1,UBAC2,STUB1,WDR81,TCIRG1,RNF187,FZR1,ANAPC10,RACK1,ATRAID,SPSB4,AN…
GO: Biological Process	GO:0009145	purine nucleoside triphosphate biosynthetic process	5.376e-15	6.137e-11	1.023e-12	1.015e-11	83	194	ACTN3,PARP1,ABCD1,ALDOA,GADD45GIP1,ATP5F1A,ATP5F1B,ATP5F1D,ATP5MC1,ATP5MC2,ATP5ME,ATP5PO,BCL2L1,BDNF,BID,COX7A2L,COX4I1,COX6B1,COX7A2,COX7C,COX8A,ATP5MF,VPS9D1,CYC1,NDUFA13,NME6,ENO1,COQ7,ATP5PD,UQCC2,FXN,UQCRQ,UQCR11,PARK7,NDUFA11,MT-ATP6,MT-ATP8,MT-CO2,MT-ND1,MT-ND2,MT-ND3,MT-ND4,MT-ND5,NDUFA2,NDUFA3,NDUFA6,NDUFA7,NDUFA8,NDUFA9,NDUFA10,NDUFB4,NDUFB5,NDUFB7,NDUFB8,NDUFB9,NDUFB10,NDUFS2,NDUFS3,ND…
GO: Biological Process	GO:0120036	plasma membrane bounded cell projection organization	6.37e-15	7.271e-11	1.192e-12	1.182e-11	459	1789	PICALM,ADCY6,AMIGO1,FZD1,TBC1D32,ODF2L,AP2A1,IGSF9,AKT1,TAOK1,LRRC7,NLGN2,SEMA6A,ALCAM,ABCD1,ULK1,IFT80,CEP126,MRTFA,CAMSAP3,APBB1,GAS7,CAMK1,ZSWIM6,APOE,CDC14B,CDK10,SEMA4G,MADD,ARF4,RHOG,ARHGAP4,ARHGDIA,ARL3,KLF7,HAUS1,MARK4,SSNA1,RAP2C,ATP5MC1,B2M,BCL2L1,BDNF,SYNGAP1,BMP4,BMP7,BMPR2,BNIP1,BOK,BRAF,BSG,ARHGEF7,ZPR1,EIF2B2,WRAP73,WDR90,DDR1,WASL,CASP6,RILPL1,ATP6V0D1,AIFM1,CD38,NEURL1,CDC20,CDH4…
GO: Biological Process	GO:0006974	cellular response to DNA damage stimulus	6.78e-15	7.739e-11	1.248e-12	1.238e-11	257	884	CHAF1B,TRRAP,CDC45,CNOT6,PARP1,AKT1,TAOK1,UVSSA,APBB1,APEX1,XIAP,DGKZ,CDC14B,THOC5,CNOT6L,RUVBL1,MCM9,CCAR2,PEA15,ATRX,BAK1,MEIOB,BCL2L1,BCL2L2,BID,BOK,BRCA2,TIMELESS,PTTG1IP,NSMCE1,CCNH,MTA1,CDC25C,CDK7,CDK9,CDKN1B,MAPKAPK2,CHRNA4,TAOK2,ERCC8,CLU,RECQL4,ATP23,EEF1E1,RRM2B,SMARCAL1,ZNF385A,CLOCK,ATF2,CRY1,CRY2,MAPK14,MACROD2,INO80B,BCLAF1,DDB1,COPS7A,ALKBH8,FBXO6,FBXO5,AP5Z1,SESN2,TTC5,REC8,TANK,…
GO: Biological Process	GO:0034470	ncRNA processing	8.991e-15	1.026e-10	1.629e-12	1.616e-11	136	389	AARS1,WDR18,ADAR,AARS2,INTS2,CTU1,DHX37,RRP1,MTFMT,RPL14,SART1,RRP9,TRMT61A,WDR46,TSR3,NGDN,PTCD1,EIF4A3,SENP3,INTS1,URB1,ALKBH8,RRP15,INTS6,RCL1,MRTO4,DDX47,FBL,POP5,NSA2,NAF1,C1D,RTCB,TRMT112,TBL3,ESF1,SRRT,PELP1,FTSJ3,POP4,WDR4,RRP7A,GTPBP3,RPL35,TRMT11,HNRNPA2B1,ELAC2,FAM207A,RPPH1,KARS1,PUSL1,CTU2,METTL1,AGO3,LIN28B,RPL10A,SNU13,NOP2,ABT1,ERI3,DDX54,CPSF1,NOC4L,TRMT13,EXOSC4,MRM2,EXOSC10,DDX…
GO: Biological Process	GO:0030030	cell projection organization	1.106e-14	1.262e-10	1.972e-12	1.957e-11	466	1827	PICALM,ADCY6,AMIGO1,FZD1,TBC1D32,ODF2L,AP2A1,IGSF9,AKT1,TAOK1,LRRC7,NLGN2,SEMA6A,ALCAM,ABCD1,ULK1,IFT80,CEP126,MRTFA,CUL3,CAMSAP3,APBB1,GAS7,CAMK1,ZSWIM6,APOE,CDC14B,CDK10,SEMA4G,MADD,ARF4,RHOG,ARHGAP4,ARHGDIA,ARL3,KLF7,HAUS1,MARK4,SSNA1,RAP2C,ATP5MC1,B2M,BCL2L1,BDNF,SYNGAP1,BMP4,BMP7,BMPR2,BNIP1,BOK,BRAF,BSG,ARHGEF7,ZPR1,EIF2B2,WRAP73,WDR90,DDR1,WASL,CASP6,RILPL1,ATP6V0D1,AIFM1,CD38,NEURL1,CDC20…
GO: Biological Process	GO:0032446	protein modification by small protein conjugation	1.124e-14	1.283e-10	1.974e-12	1.958e-11	268	935	LZTR1,TRIM59,OTULIN,HACE1,AKT1,FBXO33,ARRDC3,CTU1,PDZD4,CUL3,DCAF15,OGT,ANGPT1,RAE1,UVSSA,XIAP,CBX4,CDC14B,TRIM23,ARRB1,ARRB2,RAB40C,AUP1,TICAM1,LRSAM1,BMI1,SPSB3,PTTG1IP,NSMCE1,UBA3,UBE2M,CBFB,CCNC,CCNF,MTA1,NEURL1,CDC20,CDC34,CDK5,CDK8,CDK9,SOCS6,RPL23,ERCC8,ARIH1,MED27,ANAPC13,RWDD3,CRY1,ZNF451,DZIP3,SENP6,HERC4,DCAF4,CDCA3,NEURL2,IRF2BP1,RNF40,KEAP1,CUL7,DDB1,FBXL3,FBXL6,FBXL5,MED24,FBXW8,POM…
GO: Biological Process	GO:0009142	nucleoside triphosphate biosynthetic process	1.188e-14	1.356e-10	2.054e-12	2.038e-11	87	210	ACTN3,PARP1,ABCD1,ALDOA,GADD45GIP1,ATP5F1A,ATP5F1B,ATP5F1D,ATP5MC1,ATP5MC2,ATP5ME,ATP5PO,BCL2L1,BDNF,BID,CAD,COX7A2L,COX4I1,COX6B1,COX7A2,COX7C,COX8A,ATP5MF,VPS9D1,CYC1,UCK1,NDUFA13,NME6,ENO1,COQ7,ATP5PD,UQCC2,FXN,UQCRQ,CMPK1,UQCR11,PARK7,NDUFA11,MT-ATP6,MT-ATP8,MT-CO2,MT-ND1,MT-ND2,MT-ND3,MT-ND4,MT-ND5,NDUFA2,NDUFA3,NDUFA6,NDUFA7,NDUFA8,NDUFA9,NDUFA10,NDUFB4,NDUFB5,NDUFB7,NDUFB8,NDUFB9,NDUFB10,N…
GO: Biological Process	GO:0000280	nuclear division	1.768e-14	2.018e-10	3.011e-12	2.987e-11	340	1256	KIF18A,TUBGCP5,TRRAP,CDC45,CNOT6,MTA3,RPTOR,MAD1L1,AKT1,TAOK1,CEP126,CUL3,RAE1,APEX1,BIRC5,DGKZ,CDC14B,CDK10,GADD45GIP1,RHOB,ARL3,CNOT6L,HAUS1,ASNS,SSNA1,GBF1,ATRX,MEIOB,BCL2L1,BID,BMP4,BMP7,BRCA2,ZFP36L1,ZPR1,WRAP73,OSGIN2,CACNB4,CALM3,CAMK2D,CTDSP1,UBA3,CCND3,CCNF,UNC119,CCNH,LATS1,CCNE2,CDK11B,ARHGEF2,CDC20,CDC25B,CDC25C,CDC34,CDK4,CDK7,CDK9,CDKN1B,CENPC,TAOK2,CKS2,SLC9A3R1,SUN2,ROCK2,POC1A,NE…
GO: Biological Process	GO:0010498	proteasomal protein catabolic process	2.497e-14	2.85e-10	4.191e-12	4.157e-11	161	492	AKT1,ALAD,FBXO33,CUL3,OGT,APOE,ARAF,ARRB1,ARRB2,CCAR2,AUP1,SPSB3,CCNF,MTA1,CDC20,CDC34,SOCS6,ERCC8,CLU,TMEM259,ARIH1,CLOCK,RNF40,KEAP1,DDB1,FBXL3,FBXL6,FBXL5,TMUB1,FBXW8,FBXO6,FBXO5,DVL1,KCTD10,RNFT1,UBAC2,STUB1,RNF187,FZR1,ANAPC10,RACK1,SPSB4,ANAPC5,ANAPC7,AGAP3,KAT5,FMR1,RBCK1,GET4,SYVN1,GIPC1,GBA,ERLEC1,KLHL20,USP19,GCLC,UBE2S,PRPF19,OS9,WWP1,WWP2,UBE2C,GPX1,GSK3A,MAN1B1,UBE2K,PARK7,GABARAPL2,…
GO: Biological Process	GO:0046034	ATP metabolic process	2.793e-14	3.188e-10	4.62e-12	4.583e-11	119	329	ACTN3,SLC25A25,PARP1,ABCD1,ALDOA,AMPD2,OGT,RAE1,GADD45GIP1,ATP1A2,ATP5F1A,ATP5F1B,ATP5F1D,ATP5MC1,ATP5MC2,ATP5ME,ATP5PO,BCL2L1,BDNF,BID,FOXK1,COX7A2L,COX4I1,COX6B1,COX7A2,COX7C,COX8A,ATP5MF,VPS9D1,CTNS,CYC1,ZBTB20,POM121,DNM1L,NDUFA13,ENO1,ENO3,COQ7,ATP5PD,UQCC2,FXN,SIRT6,UQCRQ,GALK1,GALT,GAPDH,UQCR11,GPI,HIF1A,HK1,PARK7,JMJD8,HSPA1B,NDUFA11,FOXK2,EIF6,MIF,MPI,MT-ATP6,MT-ATP8,MT-CO2,MT-ND1,MT-ND2…
GO: Biological Process	GO:0009205	purine ribonucleoside triphosphate metabolic process	3.149e-14	3.594e-10	5.125e-12	5.084e-11	85	206	ACTN3,PARP1,ABCD1,ALDOA,AMPD2,GADD45GIP1,ATP5F1A,ATP5F1B,ATP5F1D,ATP5MC1,ATP5MC2,ATP5ME,ATP5PO,BCL2L1,BDNF,BID,COX7A2L,COX4I1,COX6B1,COX7A2,COX7C,COX8A,ATP5MF,GTPBP1,VPS9D1,CYC1,NDUFA13,NME6,ENO1,COQ7,ATP5PD,UQCC2,FXN,UQCRQ,UQCR11,PARK7,NDUFA11,MT-ATP6,MT-ATP8,MT-CO2,MT-ND1,MT-ND2,MT-ND3,MT-ND4,MT-ND5,NDUFA2,NDUFA3,NDUFA6,NDUFA7,NDUFA8,NDUFA9,NDUFA10,NDUFB4,NDUFB5,NDUFB7,NDUFB8,NDUFB9,NDUFB10,NDU…
GO: Biological Process	GO:0009199	ribonucleoside triphosphate metabolic process	3.188e-14	3.639e-10	5.125e-12	5.084e-11	87	213	ACTN3,PARP1,ABCD1,ALDOA,AMPD2,GADD45GIP1,ATP5F1A,ATP5F1B,ATP5F1D,ATP5MC1,ATP5MC2,ATP5ME,ATP5PO,BCL2L1,BDNF,BID,CAD,COX7A2L,COX4I1,COX6B1,COX7A2,COX7C,COX8A,ATP5MF,GTPBP1,VPS9D1,CYC1,UCK1,NDUFA13,NME6,ENO1,COQ7,ATP5PD,UQCC2,FXN,UQCRQ,UQCR11,PARK7,NDUFA11,MT-ATP6,MT-ATP8,MT-CO2,MT-ND1,MT-ND2,MT-ND3,MT-ND4,MT-ND5,NDUFA2,NDUFA3,NDUFA6,NDUFA7,NDUFA8,NDUFA9,NDUFA10,NDUFB4,NDUFB5,NDUFB7,NDUFB8,NDUFB9,ND…
GO: Biological Process	GO:0051603	proteolysis involved in cellular protein catabolic process	4.791e-14	5.468e-10	7.594e-12	7.534e-11	219	735	CLPP,BAP1,HACE1,AKT1,ALAD,FBXO33,CUL3,OGT,APOE,ARAF,ARRB1,ARRB2,CCAR2,AUP1,SPSB3,CCNF,MTA1,LATS1,CDC20,CDC34,SOCS6,RPL23,ERCC8,LONP1,CLU,TMEM259,ARIH1,PTPN23,CLOCK,CTSK,CTSO,CTSZ,RNF40,KEAP1,CUL7,DDB1,FBXL3,FBXL6,FBXL5,TMUB1,FBXW8,FBXO8,FBXO6,FBXO5,USP15,HDAC6,DVL1,EFNA1,KCTD10,RNFT1,UBAC2,STUB1,WDR81,RNF187,FZR1,ANAPC10,RACK1,SPSB4,ANAPC5,ANAPC7,AGAP3,KAT5,FMR1,DTL,USP16,RNF11,RBCK1,USP21,GET4,S…
GO: Biological Process	GO:1901361	organic cyclic compound catabolic process	5.032e-14	5.744e-10	7.787e-12	7.725e-11	203	668	RBM10,CNOT6,AHCY,AKT1,ABCD1,APEX1,NT5C3B,APOE,CNOT6L,RNASET2,ALDH4A1,LSM2,AUH,BLVRB,ZFP36L1,ZPR1,RPL14,AIFM1,SCARB1,ENTPD6,TBRG4,DIS3L,MAPKAPK2,CIRBP,RPL23,LSM4,QKI,ROCK2,RPL36,FXR2,GTPBP1,MAPK14,DHX34,EIF4A3,SNX17,MYEF2,NUDT12,CANT1,NBDY,DXO,E2F1,SIDT2,TOB1,EIF4G1,ELAVL4,MRTO4,ENDOG,RIDA,PLEKHN1,RNASEH2C,NAF1,FEN1,SYNCRIP,FMR1,RNASEH2A,DPYSL4,PYM1,NUDT16L1,PAIP1,SND1,MTOR,LSM7,GALT,CSDC2,RNPS1,H…
GO: Biological Process	GO:0048285	organelle fission	5.048e-14	5.762e-10	7.787e-12	7.725e-11	348	1301	KIF18A,TUBGCP5,TRRAP,CDC45,CNOT6,MTA3,RPTOR,MAD1L1,AKT1,TAOK1,CEP126,CUL3,RAE1,APEX1,BIRC5,DGKZ,CDC14B,CDK10,GADD45GIP1,RHOB,ARL3,CNOT6L,HAUS1,ASNS,SSNA1,GBF1,ATRX,MEIOB,BCL2L1,BID,BMP4,BMP7,BNIP3,BRCA2,ZFP36L1,ZPR1,WRAP73,OSGIN2,CACNB4,CALM3,CAMK2D,CTDSP1,UBA3,CCND3,CCNF,UNC119,CCNH,LATS1,CCNE2,CDK11B,ARHGEF2,CDC20,CDC25B,CDC25C,CDC34,CDK4,CDK7,SLC25A46,CDK9,CDKN1B,CENPC,TAOK2,CKS2,SLC9A3R1,SUN2…
GO: Biological Process	GO:0007010	cytoskeleton organization	6.353e-14	7.252e-10	9.669e-12	9.591e-11	427	1664	KIF18A,ABR,ACTG1,TUBGCP5,BRWD3,TBC1D32,ODF2L,AKT1,TAOK1,MICAL3,SEMA6A,IFT80,CEP126,ALDOA,MRTFA,CUL3,RAE1,CAMSAP3,GAS7,BIRC5,APOE,NCKAP5L,GBA2,CDC14B,CDK10,RHOB,RHOG,ARHGAP4,ARHGDIA,ARL3,ARRB1,HAUS1,MARK4,SSNA1,ATRX,BCR,BICD1,BRAF,BRCA2,ARHGEF7,ZPR1,WRAP73,WDR90,WASL,CAPN1,HIP1R,RILPL1,FMNL3,CCNF,LATS1,ATP6V0D1,NEURL1,ARHGEF2,CDC20,ZMYM3,EVI5L,CDK5,CDKN1B,CFL2,S1PR2,CHD3,TRIP10,TAOK2,PRUNE1,SLC9A3…
GO: Biological Process	GO:0051276	chromosome organization	7.989e-14	9.118e-10	1.2e-11	1.19e-10	344	1287	KIF18A,CHAF1B,TRRAP,ESCO1,MYSM1,BAP1,CDC45,CENPP,PARP1,MTA3,MAD1L1,CUL3,OGT,HIRIP3,RAE1,APBB1,APEX1,BIRC5,CBX4,CAMK1,MIER1,ARRB1,RUVBL1,MCM9,KDM1B,ATRX,MEIOB,BMI1,PYGO2,LDB1,BRCA2,MCM3AP,RPS6KA4,CAMK2D,MTA1,LATS1,AIFM1,CCNE2,CDC20,CDK5,CDK9,LRWD1,RPS6KA5,CENPC,CHD3,CHD4,ERCC8,RECQL4,BRMS1,SMARCAL1,NEK7,CLOCK,ATF2,PPM1F,ZNF451,SS18L1,SENP6,CTBP1,KDM4A,ESPL1,INO80B,SART3,KMT2B,NOC2L,DLGAP5,DAPK3,RN…
GO: Biological Process	GO:0045333	cellular respiration	8.378e-14	9.563e-10	1.242e-11	1.232e-10	85	209	ACO1,ACTN3,SLC25A25,ADSL,ATP5F1D,BDNF,BID,BNIP3,AIFM1,COX7A2L,TBRG4,COX4I1,COX6B1,COX7C,COX8A,CYC1,COX20,NDUFA13,TRAP1,COQ7,MYBBP1A,FXN,UQCRQ,PRELID1,BLOC1S1,UQCR11,AIFM2,POLG2,HIF1A,PARK7,IDH2,IDH3G,NDUFA11,IREB2,MDH2,MT-CO2,MT-ND1,MT-ND2,MT-ND3,MT-ND4,MT-ND5,NDUFA2,NDUFA3,NDUFA6,NDUFA7,NDUFA8,NDUFA9,NDUFA10,NDUFB4,NDUFB5,NDUFB7,NDUFB8,NDUFB9,NDUFB10,NDUFS2,NDUFS3,NDUFV1,NDUFS5,NDUFS6,NDUFS8,NDU…
GO: Biological Process	GO:0016567	protein ubiquitination	1.13e-13	1.289e-09	1.653e-11	1.64e-10	245	852	LZTR1,TRIM59,OTULIN,HACE1,AKT1,FBXO33,ARRDC3,PDZD4,CUL3,DCAF15,OGT,ANGPT1,UVSSA,XIAP,CDC14B,TRIM23,ARRB1,ARRB2,RAB40C,AUP1,TICAM1,LRSAM1,BMI1,SPSB3,PTTG1IP,NSMCE1,UBE2M,CBFB,CCNC,CCNF,MTA1,NEURL1,CDC20,CDC34,CDK5,CDK8,CDK9,SOCS6,RPL23,ERCC8,ARIH1,MED27,ANAPC13,CRY1,DZIP3,HERC4,DCAF4,CDCA3,NEURL2,IRF2BP1,RNF40,KEAP1,CUL7,DDB1,FBXL3,FBXL6,FBXL5,MED24,FBXW8,FBXO6,FBXO5,FBXO3,KLHL21,RNF10,MED12,HDAC6…
GO: Biological Process	GO:0006397	mRNA processing	2.422e-13	2.764e-09	3.499e-11	3.471e-10	174	557	ESS2,RBM10,ADAR,DHX16,PHRF1,THOC5,CNOT6L,SUGP1,CCAR2,LSM2,RNGTT,ZFP36L1,ZPR1,PRPF4B,PTBP2,SART1,CCNH,CCNT1,CDK11B,CDK7,CDK9,TBRG4,SRSF11,EFTUD2,CIRBP,SCAF1,CACTIN,RBM25,PRPF40B,ZRANB2,DDX23,LSM4,QKI,GEMIN5,PRDX6,AAR2,CSTF3,SF3B5,SART3,PRPF31,EIF4A3,DHX38,RNF40,SREK1,YTHDC1,DHX8,ZC3H11A,RBM19,RAMAC,NBDY,PTBP3,MBNL2,RBM7,ELAVL2,ELAVL4,DBR1,DDX47,ERCC2,ERCC3,SF3A1,MALAT1,ARL6IP4,PRMT5,DDX41,SYNCRIP,…
GO: Biological Process	GO:0009144	purine nucleoside triphosphate metabolic process	2.495e-13	2.848e-09	3.56e-11	3.532e-10	86	216	ACTN3,PARP1,ABCD1,ALDOA,AMPD2,GADD45GIP1,ATP5F1A,ATP5F1B,ATP5F1D,ATP5MC1,ATP5MC2,ATP5ME,ATP5PO,BCL2L1,BDNF,BID,COX7A2L,COX4I1,COX6B1,COX7A2,COX7C,COX8A,ATP5MF,GTPBP1,VPS9D1,CYC1,NDUFA13,NME6,ENO1,COQ7,ATP5PD,UQCC2,FXN,UQCRQ,UQCR11,PARK7,NDUFA11,MT-ATP6,MT-ATP8,MT-CO2,NUDT1,MT-ND1,MT-ND2,MT-ND3,MT-ND4,MT-ND5,NDUFA2,NDUFA3,NDUFA6,NDUFA7,NDUFA8,NDUFA9,NDUFA10,NDUFB4,NDUFB5,NDUFB7,NDUFB8,NDUFB9,NDUFB…
GO: Biological Process	GO:0007346	regulation of mitotic cell cycle	2.977e-13	3.398e-09	4.195e-11	4.162e-10	211	713	TRRAP,CDC45,CNOT6,MTA3,RPTOR,MAD1L1,AKT1,TAOK1,CUL3,RAE1,APEX1,BIRC5,DGKZ,CDC14B,CDK10,GADD45GIP1,CNOT6L,HAUS1,ASNS,SSNA1,GBF1,ATRX,BCL2L1,BID,BMP4,BMP7,BRCA2,ZFP36L1,CACNB4,CAMK2D,CTDSP1,CCND3,CDK11B,CDC20,CDC25B,CDC25C,CDK4,CDK9,CDKN1B,TAOK2,CKS2,SLC9A3R1,NEK7,ZNF385A,ATF2,KIF20B,SH2B1,POLDIP2,ESPL1,DLGAP5,DAPK3,RNF40,CUL7,DCTN1,DDB1,FBXO5,DYNC1H1,E2F1,E4F1,ACTR1A,EIF4G1,AATF,NME6,ERCC2,CDK2AP2…
GO: Biological Process	GO:1903827	regulation of cellular protein localization	3.301e-13	3.767e-09	4.594e-11	4.558e-10	189	621	ABHD17A,CNPY4,PICALM,BAP1,PARP1,XPO5,AKT1,AKT2,NLGN2,OGT,ANGPT1,KCNAB2,CAMK1,MEAK7,THOC5,RHOG,MARK4,ASPH,VAMP8,HYAL2,GBF1,BCL2L1,BDNF,BICD1,BID,BMP4,ZPR1,CACNB3,CACNB4,CAMK2D,CCNE2,CD81,DCLK1,CDK5,AP2M1,ROCK2,AKAP5,MAGED1,POLR1A,KIF20B,MAPK14,CSK,TMEM98,PPM1F,GCC2,RAB11FIP5,APPL1,CROCC,LDLRAP1,DBN1,B3GAT3,C2CD5,IQSEC1,SESN2,WASHC1,DVL1,DVL3,SAE1,E2F1,FIS1,SH3GLB1,ABHD17B,TRIM28,EPHA2,UBAC2,EMD,EP…
GO: Biological Process	GO:0016072	rRNA metabolic process	4.925e-13	5.621e-09	6.773e-11	6.719e-10	89	229	WDR18,DHX37,RRP1,RPL14,SART1,RRP9,DIS3L,WDR46,TSR3,NGDN,EIF4A3,SENP3,URB1,RRP15,RCL1,MRTO4,DDX47,FBL,POP5,NSA2,NAF1,C1D,TRMT112,TBL3,ESF1,NIFK,PELP1,FTSJ3,POP4,RRP7A,RPL35,FAM207A,RPL10A,PELO,SNU13,NOP2,ABT1,ERI3,DDX54,XRN1,NOC4L,EXOSC4,MRM2,EXOSC10,DDX49,NOP53,DDX56,PWP2,PIH1D1,NOL9,RMRP,RPL5,RPL7,RPL7A,RBFA,RPL26,RPL27,RPS2,RPS6,RPS7,RPS8,RPS9,RPS14,RPS15,RPS16,RPS17,RPS19,RPS21,RPS24,RPS27,RPS…
GO: Biological Process	GO:0006120	mitochondrial electron transport, NADH to ubiquinone	5.086e-13	5.805e-09	6.911e-11	6.856e-10	35	56	BDNF,NDUFA13,PARK7,NDUFA11,MT-ND1,MT-ND2,MT-ND3,MT-ND4,MT-ND5,NDUFA2,NDUFA3,NDUFA6,NDUFA7,NDUFA8,NDUFA9,NDUFA10,NDUFB4,NDUFB5,NDUFB7,NDUFB8,NDUFB9,NDUFB10,NDUFS2,NDUFS3,NDUFV1,NDUFS5,NDUFS6,NDUFS8,NDUFV3,NDUFB11,NDUFS7,SNCA,NDUFA12,ISCU,PINK1
GO: Biological Process	GO:0022008	neurogenesis	6.752e-13	7.706e-09	9.066e-11	8.994e-10	465	1866	PICALM,ADCY6,AMIGO1,FZD1,GRK2,AP2A1,IGSF9,AKT1,AKT2,LRRC7,NLGN2,SEMA6A,ALCAM,ULK1,MRTFA,LEMD2,CAMSAP3,APBB1,GAS7,CAMK1,ZSWIM6,APOE,LMO4,GBA2,SEMA4G,PRX,ARF4,ARHGAP4,ARHGDIA,ARL3,KLF7,PLPP3,ASPA,DCHS1,ZFHX3,ATF4,ATP5MC1,B2M,NAPA,BCHE,BDNF,SYNGAP1,BMP4,BMP7,BMPR2,BNIP3,BOK,LDB1,BRAF,BSG,ARHGEF7,FUBP1,ZPR1,EIF2B4,EIF2B2,EIF2B5,MYRF,DDR1,WASL,CASP6,CTDSP1,CD9,AIFM1,CD38,NEURL1,ARHGEF2,CDC20,MOSMO,CDH…
GO: Biological Process	GO:0006364	rRNA processing	9.898e-13	1.13e-08	1.314e-10	1.303e-09	85	217	WDR18,DHX37,RRP1,RPL14,SART1,RRP9,WDR46,TSR3,NGDN,EIF4A3,SENP3,URB1,RRP15,RCL1,MRTO4,DDX47,FBL,POP5,NSA2,NAF1,C1D,TRMT112,TBL3,ESF1,PELP1,FTSJ3,POP4,RRP7A,RPL35,FAM207A,RPL10A,SNU13,NOP2,ABT1,ERI3,DDX54,NOC4L,EXOSC4,MRM2,EXOSC10,DDX49,NOP53,DDX56,PWP2,PIH1D1,NOL9,RMRP,RPL5,RPL7,RPL7A,RBFA,RPL26,RPL27,RPS2,RPS6,RPS7,RPS8,RPS9,RPS14,RPS15,RPS16,RPS17,RPS19,RPS21,RPS24,RPS27,RPS28,NHP2,NSUN5,PDCD11,…
GO: Biological Process	GO:0051254	positive regulation of RNA metabolic process	1.652e-12	1.885e-08	2.167e-10	2.15e-09	455	1829	NRIP1,ACVR2A,TRRAP,PICALM,MYSM1,CNOT6,FZD1,PARP1,MTA3,RPTOR,AKT1,AKT2,MRTFA,EBF4,TEAD2,OGT,APBB1,APEX1,CAMK1,APOE,LMO4,THOC5,ARF4,STK16,RHOG,ARRB1,CNOT6L,RUVBL1,KLF7,RFXANK,ASPH,SIX5,CCAR2,ZFHX3,ATF4,RAP2C,HYAL2,EDF1,ATRX,FADD,BMP4,BMP7,BMPR2,LDB1,BRCA2,ZFP36L1,KLF9,ZPR1,MYRF,FUBP3,FOXK1,WASL,RPS6KA4,AIP,CBFB,CCNC,CCNH,CCNT1,CCNT2,MTA1,CD38,DYRK1B,CD81,ARHGEF2,CDK7,CDK8,CDK9,CCPG1,NOG,RPS6KA5,CIR…
GO: Biological Process	GO:0009141	nucleoside triphosphate metabolic process	1.874e-12	2.139e-08	2.43e-10	2.411e-09	91	241	ACTN3,PARP1,ABCD1,ALDOA,AMPD2,GADD45GIP1,ATP5F1A,ATP5F1B,ATP5F1D,ATP5MC1,ATP5MC2,ATP5ME,ATP5PO,BCL2L1,BDNF,BID,CAD,COX7A2L,COX4I1,RRM2B,COX6B1,COX7A2,COX7C,COX8A,ATP5MF,GTPBP1,VPS9D1,CYC1,UCK1,NDUFA13,NME6,ENO1,COQ7,ATP5PD,UQCC2,FXN,UQCRQ,CMPK1,UQCR11,PARK7,NDUFA11,MT-ATP6,MT-ATP8,MT-CO2,NUDT1,MT-ND1,MT-ND2,MT-ND3,MT-ND4,MT-ND5,NDUFA2,NDUFA3,NDUFA6,NDUFA7,NDUFA8,NDUFA9,NDUFA10,NDUFB4,NDUFB5,NDUFB…
GO: Biological Process	GO:0009790	embryo development	2.038e-12	2.326e-08	2.614e-10	2.593e-09	332	1262	ABR,ACVR2A,ADAR,FZD1,TBC1D32,AKT1,CUL3,TEAD2,ANGPT1,CAMSAP3,BIRC5,LMO4,THOC5,PLPP3,DCHS1,ATP5F1A,BCL2L1,BCR,BMI1,BMP4,BMP7,BMPR2,PYGO2,LDB1,BRCA2,ZFP36L1,BTF3,ZPR1,TIMELESS,PLOD3,LATS1,CDK11B,NOG,CKS2,SLC9A3R1,ZNF358,HS6ST1,COL1A1,COL2A1,ROCK2,COL4A2,COL5A1,CPT2,GTF2IRD1,CRABP2,KIF20B,NCOR2,FOXP4,CELSR1,SEC24C,MICAL2,IFT140,EIF4A3,IFT172,MATR3,INTS1,DAD1,KEAP1,DBN1,ZEB2,PHGDH,FBXW8,CCM2,RBM19,MFN…
GO: Biological Process	GO:0045786	negative regulation of cell cycle	2.855e-12	3.259e-08	3.621e-10	3.592e-09	199	677	TRRAP,CDC45,CNOT6,RPTOR,MAD1L1,TP53I13,TAOK1,AKT2,APBB1,GAS7,BIRC5,DGKZ,CDC14B,GADD45GIP1,THOC5,RHOB,CNOT6L,CCAR2,ZFHX3,PEA15,ATRX,BCL2L1,BMI1,BMP4,BMP7,ZFP36L1,TIMELESS,CACNB4,CTDSP1,CCNF,LATS1,CDC20,CDC25C,CDK4,CDK5,CDK7,CDK9,CDKN1B,TBRG4,TAOK2,RPL23,SLC9A3R1,RECQL4,ZNF385A,CLOCK,ATF2,KIF20B,CRY1,MAPK14,ESPL1,FBXO6,FBXO5,DHCR24,MFN2,E2F1,E4F1,PHC1,YAF2,NME6,CDK2AP2,FZR1,FGF10,MAD2L2,ZNHIT1,LCMT…
GO: Biological Process	GO:1901293	nucleoside phosphate biosynthetic process	4.124e-12	4.707e-08	5.172e-10	5.131e-09	138	426	ACTN3,ADCY6,PARP1,ADSL,ABCD1,ALDOA,AMPD2,GPAM,UPRT,APRT,GADD45GIP1,ATP5F1A,ATP5F1B,ATP5F1D,ATP5MC1,ATP5MC2,ATP5ME,ATP5PO,CDS2,BCL2L1,BDNF,BID,FCSK,ACSF3,CAD,TAMM41,COX7A2L,COX4I1,TECR,RRM2B,COX6B1,COX7A2,COX7C,COX8A,ATP5MF,VPS9D1,CYC1,UCK1,DCK,NUDT12,NDUFA13,NME6,ENO1,COQ7,ERH,ACSL3,ACSL4,FASN,ATP5PD,AGPAT1,AGPAT2,UQCC2,FXN,UQCRQ,FZD2,G6PD,CMPK1,NADK2,AK6,UQCR11,GUCY1A2,PNKP,PARK7,ACOT7,PPCDC,IDH…
GO: Biological Process	GO:1901565	organonitrogen compound catabolic process	4.895e-12	5.587e-08	6.066e-10	6.018e-09	349	1348	CLPP,ABHD17A,ABAT,ACADSB,ADAM8,PLEKHG5,BAP1,AP2A1,AP2A2,HACE1,AHCY,AKT1,ALAD,ABCD1,FBXO33,RIC1,CUL3,AMT,OGT,APOE,GBA2,ARAF,ARRB1,ARRB2,ASPA,CCAR2,ALDH4A1,HYAL2,AUH,AUP1,LRSAM1,BCAT2,BCKDHA,BLVRB,BNIP3,SPSB3,PTTG1IP,CCNF,MTA1,LATS1,SCARB1,HGS,CD81,CDC20,CDC34,CDKN1B,SOCS6,RPL23,ERCC8,LONP1,AP2M1,AP2S1,CLU,TMEM259,ARIH1,TXN2,PTPN23,CLOCK,CSPG4,CST3,SDC3,CTBS,CTSD,GGA1,CTSK,CTSO,CTSZ,RNF40,KEAP1,CUL…
GO: Biological Process	GO:0042775	mitochondrial ATP synthesis coupled electron transport	4.943e-12	5.642e-08	6.066e-10	6.018e-09	49	100	BDNF,BID,COX7A2L,COX4I1,COX6B1,COX7C,COX8A,CYC1,NDUFA13,COQ7,UQCRQ,UQCR11,PARK7,NDUFA11,MT-CO2,MT-ND1,MT-ND2,MT-ND3,MT-ND4,MT-ND5,NDUFA2,NDUFA3,NDUFA6,NDUFA7,NDUFA8,NDUFA9,NDUFA10,NDUFB4,NDUFB5,NDUFB7,NDUFB8,NDUFB9,NDUFB10,NDUFS2,NDUFS3,NDUFV1,NDUFS5,NDUFS6,NDUFS8,NDUFV3,UQCR10,NDUFB11,NDUFS7,SNCA,NDUFA12,ISCU,UQCRC1,UQCRH,PINK1
GO: Biological Process	GO:0009165	nucleotide biosynthetic process	5.016e-12	5.725e-08	6.091e-10	6.042e-09	137	423	ACTN3,ADCY6,PARP1,ADSL,ABCD1,ALDOA,AMPD2,GPAM,UPRT,APRT,GADD45GIP1,ATP5F1A,ATP5F1B,ATP5F1D,ATP5MC1,ATP5MC2,ATP5ME,ATP5PO,CDS2,BCL2L1,BDNF,BID,FCSK,ACSF3,CAD,TAMM41,COX7A2L,COX4I1,TECR,RRM2B,COX6B1,COX7A2,COX7C,COX8A,ATP5MF,VPS9D1,CYC1,UCK1,DCK,NUDT12,NDUFA13,NME6,ENO1,COQ7,ERH,ACSL3,ACSL4,FASN,ATP5PD,AGPAT1,AGPAT2,UQCC2,FXN,UQCRQ,FZD2,G6PD,CMPK1,NADK2,AK6,UQCR11,GUCY1A2,PNKP,PARK7,ACOT7,PPCDC,IDH…
GO: Biological Process	GO:0008380	RNA splicing	5.276e-12	6.022e-08	6.339e-10	6.288e-09	150	476	ESS2,RBM10,CLK4,AKT2,DHX16,THOC5,PRX,SUGP1,CCAR2,LSM2,ZPR1,PRPF4B,PTBP2,SART1,SRSF11,EFTUD2,CIRBP,SCAF1,CACTIN,PPIG,RBM25,PRPF40B,CLK1,ZRANB2,DDX23,LSM4,QKI,GEMIN5,PRDX6,AAR2,CSTF3,SF3B5,SART3,PRPF31,EIF4A3,DHX38,SREK1,YTHDC1,DHX8,RBM19,PTBP3,MBNL2,RBM7,ELAVL2,DBR1,DDX47,SF3A1,MALAT1,ARL6IP4,PRMT5,DDX41,SYNCRIP,FMR1,RTCB,THOC3,PRPF8,AKAP8L,PCF11,SRRT,CELF2,LUC7L2,RBMX2,PPIL1,LSM7,LSM8,SRSF10,RBMX…
GO: Biological Process	GO:0006091	generation of precursor metabolites and energy	5.674e-12	6.477e-08	6.747e-10	6.692e-09	175	580	ACADSB,ACADVL,ACO1,ACTN3,SLC25A25,ADSL,AKT1,AKT2,ABCD1,ALDH2,ALDOA,AKR1B1,OGT,RAE1,GADD45GIP1,ASPH,ALDH4A1,ATP5F1A,DGAT1,ATP5F1B,ATP5F1D,ATP5MC1,ATP5MC2,ATP5ME,ATP5PO,BDNF,BID,BNIP3,FOXK1,AIFM1,COX7A2L,TBRG4,PGLS,COX4I1,COX6B1,COX7A2,COX7C,COX8A,NOX4,ATP5MF,H6PD,CYC1,COX20,ZBTB20,RB1CC1,PHGDH,POM121,COX17,NDUFA13,TRAP1,ENO1,ENO3,COQ7,FDX1,ATP5PD,MYBBP1A,UQCC2,FXN,SIRT6,MTOR,UQCRQ,G6PD,SLC37A4,GAA…
GO: Biological Process	GO:1903508	positive regulation of nucleic acid-templated transcription	6.303e-12	7.194e-08	7.417e-10	7.357e-09	432	1736	NRIP1,ACVR2A,TRRAP,PICALM,MYSM1,CNOT6,FZD1,PARP1,MTA3,RPTOR,AKT1,AKT2,MRTFA,EBF4,TEAD2,OGT,APBB1,APEX1,CAMK1,APOE,LMO4,THOC5,ARF4,STK16,RHOG,ARRB1,RUVBL1,KLF7,RFXANK,ASPH,SIX5,CCAR2,ZFHX3,ATF4,RAP2C,HYAL2,EDF1,ATRX,FADD,BMP4,BMP7,BMPR2,LDB1,BRCA2,KLF9,ZPR1,MYRF,FUBP3,FOXK1,WASL,RPS6KA4,AIP,CBFB,CCNC,CCNH,CCNT1,CCNT2,MTA1,CD38,DYRK1B,CD81,ARHGEF2,CDK7,CDK8,CDK9,CCPG1,NOG,RPS6KA5,ZNF358,MED27,COL1A…
GO: Biological Process	GO:1902680	positive regulation of RNA biosynthetic process	6.889e-12	7.864e-08	8.024e-10	7.96e-09	432	1737	NRIP1,ACVR2A,TRRAP,PICALM,MYSM1,CNOT6,FZD1,PARP1,MTA3,RPTOR,AKT1,AKT2,MRTFA,EBF4,TEAD2,OGT,APBB1,APEX1,CAMK1,APOE,LMO4,THOC5,ARF4,STK16,RHOG,ARRB1,RUVBL1,KLF7,RFXANK,ASPH,SIX5,CCAR2,ZFHX3,ATF4,RAP2C,HYAL2,EDF1,ATRX,FADD,BMP4,BMP7,BMPR2,LDB1,BRCA2,KLF9,ZPR1,MYRF,FUBP3,FOXK1,WASL,RPS6KA4,AIP,CBFB,CCNC,CCNH,CCNT1,CCNT2,MTA1,CD38,DYRK1B,CD81,ARHGEF2,CDK7,CDK8,CDK9,CCPG1,NOG,RPS6KA5,ZNF358,MED27,COL1A…
GO: Biological Process	GO:0198738	cell-cell signaling by wnt	7.177e-12	8.192e-08	8.275e-10	8.209e-09	167	548	FZD1,OTULIN,AP2A1,AP2A2,TLE5,IFT80,CUL3,XIAP,APOE,ARRB2,RUVBL1,PLPP3,JRK,CCAR2,ATP6V0C,CCN4,PYGO2,LDB1,CBFB,LATS1,NOG,BCL7B,AP2M1,AP2S1,SLC9A3R1,CBY1,COL1A1,PTPN23,ADGRA2,TSKU,CELSR1,MAPK14,CSNK1G2,CSNK2B,CTNND1,DAPK3,DDB1,ZEB2,MED12,ZBTB33,FRAT1,DVL1,DVL2,DVL3,PTPRU,CELSR2,EGR1,GREM1,EMD,MARK2,APC2,ARL6,RACK1,FGF8,FGF10,GPC5,MAD2L2,RNF138,FOXL1,PIAS4,LZTS2,FZD2,INVS,GATA3,RUVBL2,GLI1,GNAQ,GRK6,R…
GO: Biological Process	GO:0042773	ATP synthesis coupled electron transport	7.874e-12	8.988e-08	8.988e-10	8.916e-09	49	101	BDNF,BID,COX7A2L,COX4I1,COX6B1,COX7C,COX8A,CYC1,NDUFA13,COQ7,UQCRQ,UQCR11,PARK7,NDUFA11,MT-CO2,MT-ND1,MT-ND2,MT-ND3,MT-ND4,MT-ND5,NDUFA2,NDUFA3,NDUFA6,NDUFA7,NDUFA8,NDUFA9,NDUFA10,NDUFB4,NDUFB5,NDUFB7,NDUFB8,NDUFB9,NDUFB10,NDUFS2,NDUFS3,NDUFV1,NDUFS5,NDUFS6,NDUFS8,NDUFV3,UQCR10,NDUFB11,NDUFS7,SNCA,NDUFA12,ISCU,UQCRC1,UQCRH,PINK1
GO: Biological Process	GO:0016055	Wnt signaling pathway	1.024e-11	1.168e-07	1.157e-09	1.148e-08	166	546	FZD1,OTULIN,AP2A1,AP2A2,TLE5,IFT80,CUL3,XIAP,APOE,ARRB2,RUVBL1,PLPP3,JRK,CCAR2,ATP6V0C,CCN4,PYGO2,LDB1,CBFB,LATS1,NOG,BCL7B,AP2M1,AP2S1,SLC9A3R1,CBY1,COL1A1,ADGRA2,TSKU,CELSR1,MAPK14,CSNK1G2,CSNK2B,CTNND1,DAPK3,DDB1,ZEB2,MED12,ZBTB33,FRAT1,DVL1,DVL2,DVL3,PTPRU,CELSR2,EGR1,GREM1,EMD,MARK2,APC2,ARL6,RACK1,FGF8,FGF10,GPC5,MAD2L2,RNF138,FOXL1,PIAS4,LZTS2,FZD2,INVS,GATA3,RUVBL2,GLI1,GNAQ,GRK6,RAPGEF1,…
GO: Biological Process	GO:0043161	proteasome-mediated ubiquitin-dependent protein catabolic process	1.277e-11	1.458e-07	1.429e-09	1.417e-08	138	432	AKT1,FBXO33,CUL3,OGT,ARAF,ARRB1,ARRB2,CCAR2,AUP1,SPSB3,CCNF,MTA1,CDC20,CDC34,ERCC8,CLU,ARIH1,CLOCK,KEAP1,DDB1,FBXL3,FBXL6,FBXL5,TMUB1,FBXW8,FBXO6,FBXO5,DVL1,KCTD10,STUB1,RNF187,FZR1,ANAPC10,RACK1,SPSB4,ANAPC5,ANAPC7,AGAP3,KAT5,RBCK1,SYVN1,GIPC1,GBA,ERLEC1,KLHL20,USP19,GCLC,UBE2S,OS9,WWP1,WWP2,UBE2C,GSK3A,MAN1B1,UBE2K,PARK7,HSPA1B,HSP90AB1,SPOPL,SVIP,MAP1A,DNAJB9,ATXN3,MTM1,RNF19B,PRKN,PCBP2,ANAPC…
GO: Biological Process	GO:0006511	ubiquitin-dependent protein catabolic process	1.489e-11	1.699e-07	1.65e-09	1.637e-08	187	637	BAP1,HACE1,AKT1,FBXO33,CUL3,OGT,ARAF,ARRB1,ARRB2,CCAR2,AUP1,SPSB3,CCNF,MTA1,LATS1,CDC20,CDC34,RPL23,ERCC8,CLU,ARIH1,PTPN23,CLOCK,RNF40,KEAP1,CUL7,DDB1,FBXL3,FBXL6,FBXL5,TMUB1,FBXW8,FBXO8,FBXO6,FBXO5,USP15,HDAC6,DVL1,KCTD10,STUB1,WDR81,RNF187,FZR1,ANAPC10,RACK1,SPSB4,ANAPC5,ANAPC7,AGAP3,KAT5,DTL,USP16,RNF11,RBCK1,USP21,SYVN1,SUFU,GIPC1,VPS4A,GBA,RNF115,ERLEC1,USP20,KLHL20,USP19,GCLC,UBE2S,OS9,USP3…
GO: Biological Process	GO:0019941	modification-dependent protein catabolic process	1.922e-11	2.194e-07	2.11e-09	2.093e-08	188	643	BAP1,HACE1,AKT1,FBXO33,CUL3,OGT,ARAF,ARRB1,ARRB2,CCAR2,AUP1,SPSB3,CCNF,MTA1,LATS1,CDC20,CDC34,RPL23,ERCC8,LONP1,CLU,ARIH1,PTPN23,CLOCK,RNF40,KEAP1,CUL7,DDB1,FBXL3,FBXL6,FBXL5,TMUB1,FBXW8,FBXO8,FBXO6,FBXO5,USP15,HDAC6,DVL1,KCTD10,STUB1,WDR81,RNF187,FZR1,ANAPC10,RACK1,SPSB4,ANAPC5,ANAPC7,AGAP3,KAT5,DTL,USP16,RNF11,RBCK1,USP21,SYVN1,SUFU,GIPC1,VPS4A,GBA,RNF115,ERLEC1,USP20,KLHL20,USP19,GCLC,UBE2S,OS…
GO: Biological Process	GO:0045934	negative regulation of nucleobase-containing compound metabolic process	2.419e-11	2.761e-07	2.63e-09	2.608e-08	394	1573	NRIP1,RBM10,NMRAL1,ACTN3,ZC3H6,BAP1,CDC45,FZD1,PARP1,MTA3,AEBP1,TLE5,AKT2,CUL3,APBB1,APEX1,BIRC5,CBX4,MIER1,KLF7,ZBTB10,SIX5,CCAR2,ZFHX3,URI1,ATRX,BMI1,BMP4,BMP7,BMPR2,LDB1,TIMELESS,FOXK1,PTBP2,UBA3,CBFB,CCND3,CCNT1,MTA1,CD38,CDK5,CDK9,CDKN1B,NOG,RPS6KA5,MAPKAPK2,CHD4,CREBZF,TCEAL1,CIRBP,RPL23,CBY1,ZNF358,DNAJB5,QKI,BRMS1,MAGED1,NELFB,CLOCK,CREB1,ATF2,CREM,CRY1,CRY2,NCOR2,FOXP4,MAPK14,PPM1F,ZNF45…
GO: Biological Process	GO:0070925	organelle assembly	2.75e-11	3.139e-07	2.961e-09	2.938e-08	254	934	ACTG1,TUBGCP5,CNOT6,TBC1D32,ODF2L,NLGN2,ULK1,IFT80,CEP126,BIRC5,CDC14B,CDK10,ARL3,CNOT6L,HAUS1,MARK4,SSNA1,LRSAM1,BICD1,WRAP73,WDR90,RILPL1,ATP6V0D1,HGS,NEURL1,ARHGEF2,CDC20,EVI5L,CENPC,CFL2,CIRBP,TBC1D22A,CBY1,LSM4,TTLL1,ATXN10,SCLT1,POC1A,NEK7,PTPN23,DNAH1,TBC1D10B,CSRP1,IQCB1,CSRP2,LRRTM2,SENP6,CROCC,CTSD,RAB33B,IFT140,NEURL2,IFT172,RB1CC1,DCTN1,FBXO5,MFN2,TEKT1,DYNLRB1,DYNC1H1,DNM2,NBDY,HDAC6…
GO: Biological Process	GO:0043632	modification-dependent macromolecule catabolic process	3.165e-11	3.613e-07	3.377e-09	3.35e-08	190	655	BAP1,HACE1,AKT1,FBXO33,CUL3,OGT,ARAF,ARRB1,ARRB2,CCAR2,AUP1,SPSB3,CCNF,MTA1,LATS1,CDC20,CDC34,RPL23,ERCC8,LONP1,CLU,ARIH1,PTPN23,CLOCK,RNF40,KEAP1,CUL7,DDB1,FBXL3,FBXL6,FBXL5,TMUB1,FBXW8,FBXO8,FBXO6,FBXO5,USP15,HDAC6,DVL1,KCTD10,STUB1,WDR81,RNF187,FZR1,ANAPC10,RACK1,SPSB4,ANAPC5,ANAPC7,AGAP3,KAT5,DTL,USP16,RNF11,RBCK1,USP21,SYVN1,SUFU,GIPC1,VPS4A,GBA,RNF115,ERLEC1,USP20,KLHL20,USP19,GCLC,UBE2S,OS…
GO: Biological Process	GO:0071826	ribonucleoprotein complex subunit organization	3.423e-11	3.907e-07	3.618e-09	3.589e-08	103	298	ADAR,CNOT6,CNOT6L,RUVBL1,EIF3B,EIF3C,EIF3D,EIF3F,EIF3G,EIF3H,LSM2,EIF3I,BICD1,PTBP2,SART1,CIRBP,DDX23,LSM4,GEMIN5,AAR2,SART3,PRPF31,YTHDC1,DHX8,RAMAC,DYNC1H1,NBDY,MTERF3,MRPS7,MRTO4,SF3A1,PRMT5,NAF1,EIF3L,NIP7,MRRF,TRAF7,PRPF8,CELF2,LUC7L2,SRSF10,RUVBL2,EIF3K,PRPF19,RRP7A,CPSF6,STRAP,HSP90AB1,EIF6,KIF5B,KLC1,RPSA,MBNL1,AGO3,MRPL22,PELO,SNU13,NOP2,RNU12,ABT1,CNOT7,NLE1,NOP53,PWP2,CDC73,PIH1D1,PRPF…
GO: Biological Process	GO:1901135	carbohydrate derivative metabolic process	3.613e-11	4.124e-07	3.784e-09	3.753e-08	334	1299	ACADSB,HS6ST2,ACTN3,ADCY6,PARP1,ADSL,AP2A1,AGA,AHCY,AKT1,ABCD1,ALDOA,AKR1B1,TPST2,AMPD2,OGT,ANGPT1,RAE1,NDST2,GPAM,UPRT,APRT,GBA2,GADD45GIP1,ATP5F1A,HYAL2,DGAT1,ATP5F1B,B4GALT2,ATP5F1D,B3GALT2,ATP5MC1,ATP5MC2,ATP5ME,ATP5PO,GPAA1,BCL2L1,DPM1,BDNF,BID,FCSK,BMPR2,ACSF3,FOXK1,CACNB4,CAD,PLOD3,CCND3,COX7A2L,HS6ST1,PGLS,COL2A1,COX4I1,TECR,RRM2B,MPDU1,COX6B1,COX7A2,COX7C,COX8A,ATP5MF,H6PD,GTPBP1,CREM,VP…
GO: Biological Process	GO:0042176	regulation of protein catabolic process	4.157e-11	4.745e-07	4.313e-09	4.279e-08	131	410	ADAM8,PLEKHG5,AKT1,ALAD,RIC1,OGT,APOE,ARAF,CCAR2,PTTG1IP,LATS1,HGS,CD81,CDKN1B,RPL23,CLU,TMEM259,ARIH1,CST3,GGA1,RNF40,KEAP1,DDB1,FBXL5,FBXW8,DVL1,EEF1A1,NDUFA13,EFNA1,RNFT1,UBAC2,STUB1,APC2,FZR1,RACK1,ATRAID,MAD2L2,SNX9,FLNA,FMR1,DTL,UQCC2,AZIN1,SUFU,GIPC1,GBA,ERLEC1,USP19,GCLC,OS9,SGSM3,WWP1,WWP2,GPX1,GSK3A,SNF8,UBE2K,PARK7,GABARAPL2,HSPA1B,HSP90AB1,SNX33,NKD1,LDLR,LRP1,SVIP,MAP1A,ATXN3,WDR91,M…
GO: Biological Process	GO:0006281	DNA repair	4.69e-11	5.353e-07	4.823e-09	4.784e-08	168	564	CHAF1B,TRRAP,CDC45,PARP1,TAOK1,UVSSA,APBB1,APEX1,CDC14B,RUVBL1,MCM9,ATRX,MEIOB,BRCA2,TIMELESS,NSMCE1,CCNH,MTA1,CDK7,CDK9,CHRNA4,ERCC8,RECQL4,ATP23,RRM2B,SMARCAL1,CRY2,INO80B,DDB1,COPS7A,FBXO6,AP5Z1,TTC5,REC8,CHAF1A,ASCC1,SMC4,ESCO2,TRIM28,ERCC1,ERCC2,EYA4,ERCC3,STUB1,EYA2,FANCA,FANCE,FZR1,FEN1,MCRS1,FGF10,MAD2L2,POLK,RNF138,FOXM1,CIB1,SLF1,KAT5,RNASEH2A,DTL,NUDT16L1,SIRT6,PIAS4,SLX4,XRCC6,RTEL1,R…
GO: Biological Process	GO:0048699	generation of neurons	5.243e-11	5.984e-07	5.343e-09	5.3e-08	430	1751	PICALM,ADCY6,AMIGO1,FZD1,AP2A1,IGSF9,AKT1,LRRC7,NLGN2,SEMA6A,ALCAM,ULK1,MRTFA,CAMSAP3,APBB1,GAS7,CAMK1,ZSWIM6,APOE,LMO4,GBA2,SEMA4G,ARF4,ARHGAP4,ARHGDIA,ARL3,KLF7,ASPA,ZFHX3,ATF4,ATP5MC1,B2M,NAPA,BCHE,BDNF,SYNGAP1,BMP4,BMP7,BMPR2,LDB1,BRAF,BSG,FUBP1,ZPR1,EIF2B2,DDR1,WASL,CASP6,CTDSP1,AIFM1,CD38,NEURL1,ARHGEF2,CDC20,MOSMO,CDH4,CDH11,DCLK1,ARHGAP33,CDK5,DLG5,NOG,RPS6KA5,TAOK2,PRUNE1,SLC9A3R1,CLU,HS…
GO: Biological Process	GO:0022904	respiratory electron transport chain	5.425e-11	6.192e-07	5.48e-09	5.436e-08	55	125	BDNF,BID,AIFM1,COX7A2L,COX4I1,COX6B1,COX7C,COX8A,CYC1,NDUFA13,COQ7,MYBBP1A,UQCRQ,UQCR11,AIFM2,POLG2,PARK7,NDUFA11,MT-CO2,MT-ND1,MT-ND2,MT-ND3,MT-ND4,MT-ND5,NDUFA2,NDUFA3,NDUFA6,NDUFA7,NDUFA8,NDUFA9,NDUFA10,NDUFB4,NDUFB5,NDUFB7,NDUFB8,NDUFB9,NDUFB10,NDUFS2,NDUFS3,NDUFV1,NDUFS5,NDUFS6,NDUFS8,NDUFV3,ETFRF1,UQCR10,NDUFB11,NDUFS7,SDHB,SNCA,NDUFA12,ISCU,UQCRC1,UQCRH,PINK1
GO: Biological Process	GO:0010564	regulation of cell cycle process	6.435e-11	7.345e-07	6.443e-09	6.392e-08	231	839	CDC45,CNOT6,MTA3,RPTOR,MAD1L1,AKT1,TAOK1,AKT2,CUL3,RAE1,APEX1,BIRC5,DGKZ,CDC14B,CDK10,CNOT6L,HAUS1,MARK4,SSNA1,ATRX,BCL2L1,BID,BMI1,BMP4,BMP7,BRCA2,ZFP36L1,CACNB4,CALM3,CAMK2D,CTDSP1,CCND3,CCNF,CDK11B,CDC20,CDC25B,CDC25C,CDK4,CDK5,CDK9,CDKN1B,TAOK2,CIRBP,RPL23,WIZ,RECQL4,ROCK2,POC1A,ZNF385A,KIF20B,SH2B1,SENP6,ESPL1,RAB11FIP3,DLGAP5,DACH1,DAPK3,CUL7,DCTN1,DDB1,FBXO5,KLHL21,DYNC1H1,E2F1,E4F1,PHC1,K…
GO: Biological Process	GO:1902600	proton transmembrane transport	6.975e-11	7.961e-07	6.923e-09	6.867e-08	97	278	ACTN3,ABCD1,GADD45GIP1,ATP1A1,ATP1A2,ATP5F1A,ATP5F1B,ATP5F1D,ATP5MC1,ATP5MC2,ATP5ME,ATP6V0C,ATP6V1E1,ATP6V0B,ATP6AP1,ATP5PO,BDNF,BID,ATP6V0E1,ATP6V0D1,COX7A2L,SLC33A1,SLC9A3R1,COX4I1,COX6B1,COX7A2,COX7C,COX8A,ATP5MF,VPS9D1,CYC1,SLC36A1,COX17,NDUFA13,SLC17A5,COQ7,TCIRG1,ATP5PD,UQCC2,FXN,HVCN1,ATP2C1,UQCRQ,UQCR11,PARK7,PHB2,NDUFA11,LETM1,MT-ATP6,MT-ATP8,MT-CO2,MT-ND1,MT-ND2,MT-ND3,MT-ND4,MT-ND5,NDU…
GO: Biological Process	GO:0031175	neuron projection development	7.147e-11	8.158e-07	7.033e-09	6.976e-08	300	1150	PICALM,ADCY6,AMIGO1,FZD1,AP2A1,IGSF9,AKT1,LRRC7,NLGN2,SEMA6A,ALCAM,ULK1,MRTFA,CAMSAP3,APBB1,GAS7,CAMK1,ZSWIM6,APOE,SEMA4G,ARF4,ARHGAP4,ARHGDIA,KLF7,ATP5MC1,B2M,BDNF,SYNGAP1,BMP4,BMP7,BMPR2,BRAF,BSG,ZPR1,EIF2B2,DDR1,WASL,CASP6,CD38,NEURL1,CDC20,CDH4,CDH11,DCLK1,ARHGAP33,CDK5,DLG5,NOG,RPS6KA5,TAOK2,SLC9A3R1,CLU,ATXN10,QKI,ROCK2,AKAP5,MINK1,CRABP2,CREB1,KIF20B,TSKU,CSF1R,NSMF,SS18L1,CSPG4,NEXN,CTSZ,…
GO: Biological Process	GO:0043009	chordate embryonic development	7.556e-11	8.624e-07	7.371e-09	7.312e-08	223	805	ACVR2A,ADAR,FZD1,TBC1D32,AKT1,CUL3,TEAD2,ANGPT1,CAMSAP3,LMO4,THOC5,DCHS1,BCL2L1,BMI1,BMP4,BMP7,BMPR2,PYGO2,BRCA2,ZFP36L1,BTF3,ZPR1,PLOD3,LATS1,CDK11B,NOG,ZNF358,HS6ST1,COL1A1,COL2A1,ROCK2,CPT2,KIF20B,NCOR2,CELSR1,SEC24C,IFT140,EIF4A3,IFT172,MATR3,INTS1,DAD1,KEAP1,DBN1,ZEB2,PHGDH,FBXW8,CCM2,MFN2,MED12,ABI1,DVL1,DVL2,DVL3,ECE1,MEGF8,TRIM28,EPHA2,ENDOG,ENO1,COQ7,ERCC2,ERF,MECOM,CITED2,N4BP2L2,FGF8,T…
GO: Biological Process	GO:0045893	positive regulation of transcription, DNA-templated	7.67e-11	8.755e-07	7.419e-09	7.36e-08	407	1647	NRIP1,ACVR2A,PICALM,MYSM1,FZD1,PARP1,RPTOR,AKT1,AKT2,MRTFA,EBF4,TEAD2,OGT,APBB1,CAMK1,APOE,LMO4,THOC5,ARF4,STK16,RHOG,ARRB1,KLF7,RFXANK,ASPH,SIX5,ZFHX3,ATF4,HYAL2,EDF1,ATRX,FADD,BMP4,BMP7,BMPR2,LDB1,BRCA2,KLF9,ZPR1,MYRF,FUBP3,FOXK1,WASL,RPS6KA4,CBFB,CCNC,CCNH,CCNT1,CCNT2,CD38,DYRK1B,CD81,ARHGEF2,CDK7,CDK8,CDK9,CCPG1,NOG,RPS6KA5,ZNF358,COL1A1,MAGED1,KLF6,CLOCK,CREB1,ATF2,ATF6B,CREM,IER2,MAPK14,MIC…
GO: Biological Process	GO:0048585	negative regulation of response to stimulus	7.992e-11	9.122e-07	7.665e-09	7.604e-08	466	1927	ABAT,LZTR1,ABR,ACTN3,ADAR,TRIM59,ADCY6,FZD1,GRK2,OTULIN,TLE5,AKT1,C1QTNF1,SEMA6A,ABCD1,IFT80,ARRDC3,MRTFA,CUL3,OGT,ANGPT1,LEMD2,DGKZ,APOE,MEAK7,THOC5,SEMA4G,MADD,ARRB1,ARRB2,KLF7,CCAR2,ATF4,PEA15,HYAL2,URI1,TICAM1,FADD,BCL2L1,BCL2L2,BCR,BDNF,BICD1,BID,SYNGAP1,BMI1,BMP4,BMP7,BOK,ARHGEF7,SERPING1,PTTG1IP,CACNB3,CALM3,CAPN1,LATS1,CD9,HGS,NEURL1,CDK11B,ARHGEF2,CDC34,MOSMO,CDKN1B,DLG5,NOG,MPV17L,S1PR2…
GO: Biological Process	GO:1903362	regulation of cellular protein catabolic process	9.114e-11	1.04e-06	8.608e-09	8.539e-08	92	260	AKT1,ALAD,RIC1,OGT,APOE,ARAF,CCAR2,PTTG1IP,LATS1,CD81,RPL23,CLU,TMEM259,ARIH1,RNF40,KEAP1,FBXL5,FBXW8,DVL1,EFNA1,RNFT1,UBAC2,STUB1,RACK1,ATRAID,FMR1,UQCC2,SUFU,GIPC1,GBA,ERLEC1,USP19,GCLC,OS9,GPX1,GSK3A,UBE2K,PARK7,GABARAPL2,HSPA1B,HSP90AB1,LDLR,LRP1,SVIP,MAP1A,ATXN3,WDR91,MTM1,RNF19B,TMTC3,NFE2L1,FURIN,PRKN,PDCL3,PKD1,PML,NOP53,PRKACA,MAPK8,DAB2IP,PSMC1,PSMC4,PSME1,PSME2,PTEN,RNF128,RAD23A,DET1,…
GO: Biological Process	GO:0033108	mitochondrial respiratory chain complex assembly	9.125e-11	1.042e-06	8.608e-09	8.539e-08	46	97	AARS2,COX19,AIFM1,SAMM50,COX20,PET100,COX17,NDUFA13,ECSIT,UQCC2,NDUFA11,COA3,MT-ND1,MT-ND2,MT-ND3,MT-ND4,MT-ND5,NDUFA2,NDUFA3,NDUFA6,NDUFA7,NDUFA8,NDUFA9,NDUFA10,NDUFB4,NDUFB5,NDUFB7,NDUFB8,NDUFB9,NDUFB10,NDUFS2,NDUFS3,NDUFV1,NDUFS5,NDUFS6,NDUFS8,NDUFV3,OXA1L,SDHAF1,UQCR10,NDUFB11,NDUFS7,DMAC2,NDUFAF6,NDUFA12,SURF1
GO: Biological Process	GO:0051338	regulation of transferase activity	9.497e-11	1.084e-06	8.815e-09	8.745e-08	286	1089	ADAM8,ADAR,ADCY6,SERINC1,RPTOR,OSBPL8,AKT1,TAOK1,ARRDC3,ANGPT1,DGKZ,DGKE,CAMK1,APOE,LMO4,CDC14B,ARAF,MADD,ARRB1,ARRB2,RAP2C,PEA15,HYAL2,BDNF,BMI1,KSR1,BMP4,BMP7,LDB1,BRAF,CALM3,MAP3K14,CCNC,CCND3,CCNF,UNC119,CCNH,CCNT1,CCNT2,LATS1,CCNE2,HGS,NEURL1,CD81,CDC20,CDC25B,CDC25C,CDK4,CDK5,CDK7,CDKN1B,MAPKAPK2,S1PR2,SOCS6,TAOK2,RPL23,CKS2,SLC9A3R1,SHC2,CLU,MAPK8IP1,MAGED1,MINK1,NEK7,NOX4,TRAF4,MAPK14,CSF…
GO: Biological Process	GO:1903829	positive regulation of cellular protein localization	9.531e-11	1.088e-06	8.815e-09	8.745e-08	119	366	ABHD17A,CNPY4,BAP1,PARP1,AKT1,AKT2,NLGN2,OGT,CAMK1,MEAK7,RHOG,MARK4,ASPH,HYAL2,BICD1,BID,ZPR1,CACNB3,CACNB4,CD81,CDK5,ROCK2,AKAP5,KIF20B,MAPK14,CROCC,B3GAT3,C2CD5,SESN2,WASHC1,SAE1,E2F1,FIS1,SH3GLB1,ABHD17B,TRIM28,EPHA2,EMD,EPHB2,ERBB2,ABCA7,ACSL3,RACK1,MCRS1,FLNA,CIB1,CTDSPL2,ANP32B,CCT7,NPTN,GAS8,GLIS2,PPP1R9B,HTRA2,GSK3A,PTPN5,KAT7,CEP250,PDCD10,PARK7,HRAS,HSP90AB1,SNX33,ITGA3,JUP,KIF5B,LRP1,L…
GO: Biological Process	GO:0006259	DNA metabolic process	9.577e-11	1.093e-06	8.815e-09	8.745e-08	284	1080	CHAF1B,WDR18,TRRAP,ESCO1,CDC45,PARP1,NYNRIN,AKT1,TAOK1,UVSSA,APBB1,APEX1,CDC14B,ARRB2,RUVBL1,MCM9,KDM1B,ATRX,MEIOB,BMI1,BMPR2,BRCA2,ZPR1,TIMELESS,NSMCE1,CAMK2D,CCNH,MTA1,AIFM1,CCNE2,CDC34,CDK7,CDK9,LRWD1,CHRNA4,ERCC8,LONP1,WIZ,RECQL4,CIZ1,ATP23,RRM2B,SMARCAL1,NEK7,NOX4,SH2B1,CRY2,KLHDC3,CST3,INO80B,DACH1,DDB1,COPS7A,FBXO6,FBXO5,TINF2,TELO2,AP5Z1,SESN2,TTC5,DNMT1,REC8,GRWD1,CHAF1A,ASCC1,SMC4,E4F1,…
GO: Biological Process	GO:0051253	negative regulation of RNA metabolic process	9.774e-11	1.116e-06	8.925e-09	8.853e-08	368	1467	NRIP1,RBM10,NMRAL1,ZC3H6,BAP1,CDC45,FZD1,PARP1,MTA3,AEBP1,TLE5,AKT2,CUL3,APBB1,APEX1,BIRC5,CBX4,MIER1,KLF7,ZBTB10,SIX5,CCAR2,ZFHX3,URI1,ATRX,BMI1,BMP4,BMP7,LDB1,TIMELESS,FOXK1,PTBP2,UBA3,CBFB,CCND3,CCNT1,MTA1,CD38,CDK5,CDK9,CDKN1B,NOG,RPS6KA5,MAPKAPK2,CHD4,CREBZF,TCEAL1,CIRBP,RPL23,CBY1,ZNF358,DNAJB5,QKI,BRMS1,MAGED1,NELFB,CLOCK,CREB1,ATF2,CREM,CRY1,CRY2,NCOR2,FOXP4,MAPK14,PPM1F,ZNF451,CTBP1,KDM4…
GO: Biological Process	GO:0044087	regulation of cellular component biogenesis	1.041e-10	1.188e-06	9.429e-09	9.353e-08	275	1040	AMIGO1,CNOT6,FZD1,PARP1,ODF2L,PLA2G6,NLGN2,ULK1,VPS18,CAMSAP3,APOE,LMO4,GBA2,CDK10,RHOG,CNOT6L,ANKRA2,MARK4,LRSAM1,ADGRB2,NAPA,BDNF,BID,BMP7,LDB1,BRAF,WRAP73,WASL,CAPN1,HIP1R,CBFB,LATS1,HGS,NEURL1,ARHGEF2,CDC34,EVI5L,CDKN1B,DLG5,PRUNE1,CLU,TBC1D22A,ROCK2,NOX4,CREB1,TBC1D10B,PPM1F,LRRTM2,SENP6,CROCC,IFT140,PIEZO1,DAPK3,DBN1,DCTN1,DDB1,PLEKHM1,FCHSD2,SNAP91,VILL,IL1RAPL2,DYNC1H1,DNM2,NBDY,ESPN,DR1,…
GO: Biological Process	GO:0046390	ribose phosphate biosynthetic process	1.148e-10	1.31e-06	1.024e-08	1.016e-07	112	339	ACTN3,ADCY6,PARP1,ADSL,ABCD1,ALDOA,AMPD2,UPRT,APRT,GADD45GIP1,ATP5F1A,ATP5F1B,ATP5F1D,ATP5MC1,ATP5MC2,ATP5ME,ATP5PO,BCL2L1,BDNF,BID,ACSF3,CAD,COX7A2L,COX4I1,TECR,COX6B1,COX7A2,COX7C,COX8A,ATP5MF,VPS9D1,CYC1,UCK1,NDUFA13,NME6,ENO1,COQ7,ACSL3,ACSL4,FASN,ATP5PD,UQCC2,FXN,UQCRQ,FZD2,G6PD,CMPK1,UQCR11,GUCY1A2,PARK7,ACOT7,PPCDC,NDUFA11,SLC35B2,MT-ATP6,MT-ATP8,MT-CO2,MT-ND1,MT-ND2,MT-ND3,MT-ND4,MT-ND5,N…
GO: Biological Process	GO:0048666	neuron development	1.148e-10	1.311e-06	1.024e-08	1.016e-07	331	1297	PICALM,ADCY6,AMIGO1,FZD1,AP2A1,IGSF9,AKT1,LRRC7,NLGN2,SEMA6A,ALCAM,ULK1,MRTFA,CAMSAP3,APBB1,GAS7,CAMK1,ZSWIM6,APOE,GBA2,SEMA4G,ARF4,ARHGAP4,ARHGDIA,ARL3,KLF7,ATP5MC1,B2M,BDNF,SYNGAP1,BMP4,BMP7,BMPR2,BRAF,BSG,ZPR1,EIF2B2,DDR1,WASL,CASP6,CD38,NEURL1,CDC20,CDH4,CDH11,DCLK1,ARHGAP33,CDK5,DLG5,NOG,RPS6KA5,TAOK2,SLC9A3R1,CLU,HS6ST1,ATXN10,SCLT1,QKI,ROCK2,AKAP5,SLC4A7,MINK1,CRABP2,CREB1,KIF20B,TSKU,CSF1…
GO: Biological Process	GO:0009968	negative regulation of signal transduction	1.393e-10	1.59e-06	1.232e-08	1.223e-07	377	1513	LZTR1,ACTN3,ADAR,TRIM59,ADCY6,FZD1,GRK2,TLE5,AKT1,SEMA6A,IFT80,ARRDC3,MRTFA,CUL3,LEMD2,DGKZ,APOE,MADD,ARRB1,ARRB2,CCAR2,PEA15,HYAL2,URI1,TICAM1,FADD,BCL2L1,BCL2L2,BDNF,BICD1,BID,SYNGAP1,BMI1,BMP4,BMP7,BOK,ARHGEF7,PTTG1IP,CALM3,CAPN1,LATS1,HGS,NEURL1,CDK11B,ARHGEF2,CDC34,MOSMO,DLG5,NOG,MPV17L,S1PR2,SOCS6,CACTIN,SLC9A3R1,CLU,CBY1,HOMER3,COL2A1,MAPK8IP1,AKAP5,RRM2B,ZNF385A,CLOCK,ADGRA2,ATF6B,CRY1,CR…
GO: Biological Process	GO:0051640	organelle localization	1.471e-10	1.679e-06	1.291e-08	1.281e-07	253	944	KIF18A,PICALM,TBC1D32,ODF2L,MAD1L1,NLGN2,SEMA6A,IFT80,CEP126,CUL3,VPS18,OGT,BIRC5,CDC14B,CDK10,MADD,ARL3,HAUS1,MARK4,SSNA1,VAMP8,GBF1,ATP6AP1,KIF1A,NAPA,BCL2L1,DIPK2A,BICD1,BRCA2,WRAP73,AP1S2,WDR90,AP3D1,WASL,RILPL1,ATP6V0D1,NEURL1,ARHGEF2,EVI5L,CDK5,CENPC,TRAPPC1,SLC9A3R1,TBC1D22A,CBY1,SUN2,TTLL1,ATXN10,SCLT1,POC1A,RAB3D,PTPN23,DNAH1,TBC1D10B,SEC24C,IQCB1,CROCC,ESPL1,CTSZ,IFT140,IFT172,DLGAP5,DC…
GO: Biological Process	GO:0022411	cellular component disassembly	1.542e-10	1.76e-06	1.335e-08	1.324e-07	189	662	KIF18A,ADAM8,FZD1,AP2A1,AP2A2,TAOK1,MICAL3,ULK1,CAMSAP3,APEH,APOE,NCKAP5L,GADD45GIP1,ASPH,MRPS34,VAMP8,GBF1,NAPA,BMP1,BNIP3,BOK,BSG,MRPL49,DDR1,CAPN1,CAPNS1,AIFM1,SCARB1,ARHGEF2,CDK5,CFL2,RPL23,AP2M1,AP2S1,AKAP5,ACBD5,CSK,MICAL2,CST3,SCUBE3,CTSK,RUBCN,LDLRAP1,RB1CC1,DCTN1,HDGFL3,DHX8,VILL,MFN2,SESN2,HDAC6,GRWD1,FRAT1,WASHC1,MRPL54,DVL1,DVL2,DVL3,DNM1L,MRPS16,FIS1,MRPL2,MRPL4,MRPS7,MARK2,CTTN,ENDO…
GO: Biological Process	GO:0010638	positive regulation of organelle organization	1.544e-10	1.762e-06	1.335e-08	1.324e-07	192	675	BAP1,CNOT6,PLA2G6,AKT2,ULK1,CUL3,OGT,BIRC5,MIER1,ARRB1,CNOT6L,MARK4,ATRX,LRSAM1,BAK1,BID,BNIP3,BOK,BRAF,WRAP73,WASL,RPS6KA4,HIP1R,CDK5,CDK9,CDKN1B,RPS6KA5,CFL2,ROCK2,POC1A,NEK7,NOX4,SH2B1,PPM1F,CTBP1,CROCC,ESPL1,SART3,DLGAP5,RNF40,DCTN1,C2CD5,FCHSD2,FBXO5,MFN2,DYNC1H1,DNMT1,HDAC6,WASHC1,SAE1,DNM1L,E2F1,FIS1,ARPC4,ARPC3,ARPC1B,SH3GLB1,TRIM28,SORBS3,CTTN,ERCC1,KATNB1,NAF1,FEN1,FGF8,HAX1,SNX9,ANAPC5…
GO: Biological Process	GO:0015980	energy derivation by oxidation of organic compounds	1.622e-10	1.851e-06	1.392e-08	1.38e-07	105	313	ACADVL,ACO1,ACTN3,SLC25A25,ADSL,AKT1,AKT2,ATP5F1D,BDNF,BID,BNIP3,AIFM1,COX7A2L,TBRG4,COX4I1,COX6B1,COX7C,COX8A,CYC1,COX20,RB1CC1,NDUFA13,TRAP1,COQ7,MYBBP1A,FXN,MTOR,UQCRQ,SLC37A4,GAA,PRELID1,BLOC1S1,GNAS,UQCR11,GSK3A,AIFM2,GYS1,POLG2,HIF1A,PARK7,IDH2,IDH3G,NDUFA11,IGF2,IREB2,MDH2,MT-CO2,MT-ND1,MT-ND2,MT-ND3,MT-ND4,MT-ND5,NDUFA2,NDUFA3,NDUFA6,NDUFA7,NDUFA8,NDUFA9,NDUFA10,NDUFB4,NDUFB5,NDUFB7,NDUFB…
GO: Biological Process	GO:0032981	mitochondrial respiratory chain complex I assembly	1.93e-10	2.203e-06	1.632e-08	1.618e-07	35	65	AIFM1,NDUFA13,ECSIT,NDUFA11,MT-ND1,MT-ND2,MT-ND3,MT-ND4,MT-ND5,NDUFA2,NDUFA3,NDUFA6,NDUFA7,NDUFA8,NDUFA9,NDUFA10,NDUFB4,NDUFB5,NDUFB7,NDUFB8,NDUFB9,NDUFB10,NDUFS2,NDUFS3,NDUFV1,NDUFS5,NDUFS6,NDUFS8,NDUFV3,OXA1L,NDUFB11,NDUFS7,DMAC2,NDUFAF6,NDUFA12
GO: Biological Process	GO:0010257	NADH dehydrogenase complex assembly	1.93e-10	2.203e-06	1.632e-08	1.618e-07	35	65	AIFM1,NDUFA13,ECSIT,NDUFA11,MT-ND1,MT-ND2,MT-ND3,MT-ND4,MT-ND5,NDUFA2,NDUFA3,NDUFA6,NDUFA7,NDUFA8,NDUFA9,NDUFA10,NDUFB4,NDUFB5,NDUFB7,NDUFB8,NDUFB9,NDUFB10,NDUFS2,NDUFS3,NDUFV1,NDUFS5,NDUFS6,NDUFS8,NDUFV3,OXA1L,NDUFB11,NDUFS7,DMAC2,NDUFAF6,NDUFA12
GO: Biological Process	GO:0002181	cytoplasmic translation	1.97e-10	2.249e-06	1.653e-08	1.64e-07	47	102	AARS1,EIF3B,EIF3C,EIF3D,EIF3F,EIF3G,EIF3H,EIF3I,RPL36,ZNF385A,CPEB2,DRG2,EEF2,EIF4A1,EIF4G1,HSPA14,EIF3L,FMR1,MTOR,EIF3K,UNK,RPSA,NCK1,RPL10A,RBM4,RPL6,RPL8,RPL9,RPL18,RPL18A,RPL19,RPL26,RPL29,RPL32,RPL38,RPL41,RPL36A,RPLP0,RPLP1,RPS2,RPS21,RPS23,RPS26,RPS28,CPEB4,DHX36,DPH6
GO: Biological Process	GO:0006164	purine nucleotide biosynthetic process	2.052e-10	2.342e-06	1.71e-08	1.696e-07	108	326	ACTN3,ADCY6,PARP1,ADSL,ABCD1,ALDOA,AMPD2,APRT,GADD45GIP1,ATP5F1A,ATP5F1B,ATP5F1D,ATP5MC1,ATP5MC2,ATP5ME,ATP5PO,BCL2L1,BDNF,BID,ACSF3,COX7A2L,COX4I1,TECR,COX6B1,COX7A2,COX7C,COX8A,ATP5MF,VPS9D1,CYC1,NDUFA13,NME6,ENO1,COQ7,ACSL3,ACSL4,FASN,ATP5PD,UQCC2,FXN,UQCRQ,FZD2,UQCR11,GUCY1A2,PARK7,ACOT7,PPCDC,NDUFA11,SLC35B2,MT-ATP6,MT-ATP8,MT-CO2,MTHFD1,MT-ND1,MT-ND2,MT-ND3,MT-ND4,MT-ND5,NDUFA2,NDUFA3,NDUFA…
GO: Biological Process	GO:0009792	embryo development ending in birth or egg hatching	2.489e-10	2.841e-06	2.059e-08	2.043e-07	226	828	ACVR2A,ADAR,FZD1,TBC1D32,AKT1,CUL3,TEAD2,ANGPT1,CAMSAP3,LMO4,THOC5,DCHS1,BCL2L1,BMI1,BMP4,BMP7,BMPR2,PYGO2,BRCA2,ZFP36L1,BTF3,ZPR1,PLOD3,LATS1,CDK11B,NOG,ZNF358,HS6ST1,COL1A1,COL2A1,ROCK2,CPT2,KIF20B,NCOR2,CELSR1,SEC24C,IFT140,EIF4A3,IFT172,MATR3,INTS1,DAD1,KEAP1,DBN1,ZEB2,PHGDH,FBXW8,CCM2,MFN2,MED12,ABI1,DVL1,DVL2,DVL3,ECE1,MEGF8,TRIM28,EPHA2,ENDOG,ENO1,COQ7,ERCC2,ERF,MECOM,CITED2,ACSL4,N4BP2L2,…
GO: Biological Process	GO:0033044	regulation of chromosome organization	2.879e-10	3.286e-06	2.364e-08	2.345e-07	122	384	CDC45,PARP1,MAD1L1,CUL3,OGT,BIRC5,CAMK1,MIER1,ARRB1,ATRX,PYGO2,RPS6KA4,CAMK2D,CDC20,CDK9,RPS6KA5,RECQL4,NEK7,ZNF451,SENP6,CTBP1,KDM4A,ESPL1,SART3,KMT2B,NOC2L,DLGAP5,RNF40,FBXO5,TINF2,DNMT1,HDAC5,TRIM28,ERCC1,NAF1,FEN1,MCRS1,MAD2L2,ZNHIT1,ANAPC5,TADA3,LCMT1,SLF1,FMR1,CCT7,SIRT6,AKAP8L,SLX4,RTEL1,GATA3,KAT2A,RUVBL2,ARID5A,EHMT2,KAT7,GTF2H2,PNKP,HNRNPA2B1,IGF2,SGO2,LIG4,PAXBP1,MCM2,MAP3K4,MEN1,MLLT6…
GO: Biological Process	GO:0030182	neuron differentiation	2.957e-10	3.375e-06	2.41e-08	2.391e-07	389	1578	PICALM,ADCY6,AMIGO1,FZD1,AP2A1,IGSF9,AKT1,LRRC7,NLGN2,SEMA6A,ALCAM,ULK1,MRTFA,CAMSAP3,APBB1,GAS7,CAMK1,ZSWIM6,APOE,LMO4,GBA2,SEMA4G,ARF4,ARHGAP4,ARHGDIA,ARL3,KLF7,ZFHX3,ATF4,ATP5MC1,B2M,NAPA,BDNF,SYNGAP1,BMP4,BMP7,BMPR2,LDB1,BRAF,BSG,ZPR1,EIF2B2,DDR1,WASL,CASP6,CTDSP1,AIFM1,CD38,NEURL1,ARHGEF2,CDC20,MOSMO,CDH4,CDH11,DCLK1,ARHGAP33,CDK5,DLG5,NOG,RPS6KA5,TAOK2,SLC9A3R1,CLU,HS6ST1,ATXN10,SCLT1,QKI,R…
GO: Biological Process	GO:0070997	neuron death	3.315e-10	3.784e-06	2.684e-08	2.662e-07	134	434	AARS1,ADAM8,PICALM,FZD1,PARP1,AKT1,AKT2,ANGPT1,XIAP,BIRC5,APOE,MEAK7,ARRB1,ARRB2,ATF4,ATP5MC1,FADD,BCL2L1,BDNF,BID,SYNGAP1,BNIP3,BOK,BRAF,ZPR1,CASP6,UBE2M,RILPL1,AIFM1,CDC34,CDK5,CLU,TMEM259,CREB1,ATF2,NSMF,CTSZ,FGF20,DHCR24,FIS1,EGR1,EIF4G1,ENDOG,EPHA7,SIGMAR1,DTNBP1,RACK1,FGF8,FMR1,HYOU1,DPYSL4,HDAC7,AKT1S1,PIGT,MTOR,G6PD,NES,GAPDH,GATA3,GBA,GFER,GHR,GCLC,GCLM,PRDX3,GPR75,TOX3,KDM2B,GPI,HTRA2,G…
GO: Biological Process	GO:0042255	ribosome assembly	3.374e-10	3.852e-06	2.712e-08	2.691e-07	35	66	MTERF3,MRPS7,MRTO4,NIP7,TRAF7,RRP7A,EIF6,RPSA,MRPL22,NOP2,ABT1,NLE1,NOP53,PWP2,RPL3,RPL5,RPL6,RPL10,RPL12,RPL23A,RPL38,RPLP0,RPS2,RPS5,RPS10,RPS14,RPS15,RPS19,RPS25,RPS27,RPS28,BOP1,PPAN,MRPS11,MRPL11
GO: Biological Process	GO:0032990	cell part morphogenesis	3.463e-10	3.952e-06	2.764e-08	2.742e-07	215	782	PICALM,AMIGO1,IGSF9,SEMA6A,ALCAM,ULK1,APBB1,GAS7,ZSWIM6,APOE,SEMA4G,ARHGAP4,ARHGDIA,KLF7,ATP5MC1,BCL2L1,BDNF,SYNGAP1,BMP7,BMPR2,BRAF,BSG,ARHGEF7,EIF2B2,DDR1,WASL,CDH4,CDH11,DCLK1,ARHGAP33,CDK5,NOG,RPS6KA5,TAOK2,CLU,ROCK2,AKAP5,MINK1,CRABP2,CREB1,KIF20B,TSKU,CSF1R,NSMF,SS18L1,POLDIP2,NEXN,DBN1,CUL7,ZEB2,FBXW8,SNAP91,DLG4,NYAP1,DNM2,ABI1,HDAC6,DVL1,DVL2,RANBP9,DVL3,DNM1L,FIS1,SEMA3D,EFNA1,EFNA4,EFN…
GO: Biological Process	GO:0009260	ribonucleotide biosynthetic process	3.748e-10	4.278e-06	2.971e-08	2.947e-07	109	333	ACTN3,ADCY6,PARP1,ADSL,ABCD1,ALDOA,AMPD2,UPRT,APRT,GADD45GIP1,ATP5F1A,ATP5F1B,ATP5F1D,ATP5MC1,ATP5MC2,ATP5ME,ATP5PO,BCL2L1,BDNF,BID,ACSF3,CAD,COX7A2L,COX4I1,TECR,COX6B1,COX7A2,COX7C,COX8A,ATP5MF,VPS9D1,CYC1,UCK1,NDUFA13,NME6,ENO1,COQ7,ACSL3,ACSL4,FASN,ATP5PD,UQCC2,FXN,UQCRQ,FZD2,CMPK1,UQCR11,GUCY1A2,PARK7,ACOT7,PPCDC,NDUFA11,SLC35B2,MT-ATP6,MT-ATP8,MT-CO2,MT-ND1,MT-ND2,MT-ND3,MT-ND4,MT-ND5,NDUFA2…
GO: Biological Process	GO:0071897	DNA biosynthetic process	4.681e-10	5.343e-06	3.685e-08	3.655e-07	140	461	CHAF1B,WDR18,ESCO1,CDC45,ARRB2,MCM9,ATRX,BMPR2,BRCA2,ZPR1,TIMELESS,CAMK2D,CCNE2,CDC34,CDK9,LRWD1,WIZ,RECQL4,CIZ1,RRM2B,SMARCAL1,NEK7,NOX4,SH2B1,CST3,DACH1,FBXO5,TINF2,TELO2,GRWD1,CHAF1A,E4F1,ESCO2,TRIM28,GREM1,NAF1,FEN1,MCRS1,FGF10,MAD2L2,POLK,KAT5,RNASEH2A,RTF2,DTL,CCT7,STAG2,SLX4,RTEL1,GFER,EHMT2,GLI1,POLL,KAT7,FBH1,TBRG1,POLG2,HGF,PNKP,HNRNPA2B1,HRAS,HSP90AB1,FAAP20,IGHMBP2,TNKS1BP1,INPPL1,LIG…
GO: Biological Process	GO:1901137	carbohydrate derivative biosynthetic process	4.749e-10	5.421e-06	3.713e-08	3.683e-07	225	829	HS6ST2,ACTN3,ADCY6,PARP1,ADSL,AP2A1,ABCD1,ALDOA,AMPD2,OGT,ANGPT1,NDST2,UPRT,APRT,GADD45GIP1,ATP5F1A,ATP5F1B,B4GALT2,ATP5F1D,B3GALT2,ATP5MC1,ATP5MC2,ATP5ME,ATP5PO,GPAA1,BCL2L1,DPM1,BDNF,BID,FCSK,BMPR2,ACSF3,CAD,PLOD3,CCND3,COX7A2L,HS6ST1,COX4I1,TECR,RRM2B,MPDU1,COX6B1,COX7A2,COX7C,COX8A,ATP5MF,VPS9D1,NUS1,CSPG4,SDC3,CYC1,DAD1,UCK1,DCK,DDOST,B3GAT3,CANT1,GNPDA2,GNE,AMDHD2,SLC35C2,NDUFA13,AATF,NME6,…
GO: Biological Process	GO:0016569	covalent chromatin modification	5.135e-10	5.861e-06	3.987e-08	3.955e-07	152	512	TRRAP,MYSM1,BAP1,MTA3,OGT,APBB1,CAMK1,MIER1,ARRB1,RUVBL1,KDM1B,ATRX,BMI1,PYGO2,LDB1,BRCA2,MCM3AP,RPS6KA4,CAMK2D,MTA1,CDK5,CDK9,RPS6KA5,BRMS1,CLOCK,ATF2,PPM1F,ZNF451,CTBP1,KDM4A,SART3,KMT2B,NOC2L,RNF40,DDB1,MED24,USP15,DNMT1,DR1,HDAC6,HDAC5,PHC1,TRIM28,EYA4,FBL,MECOM,EYA2,SCML2,PRMT5,MCRS1,ZNHIT1,TADA3,CARM1,KAT5,FMR1,SIRT6,USP16,MBIP,HDAC7,PCGF5,AKAP8L,USP21,DOT1L,ARID4B,GATA3,KAT2A,SRCAP,RUVBL2,…
GO: Biological Process	GO:0016570	histone modification	5.206e-10	5.942e-06	4.015e-08	3.983e-07	147	491	TRRAP,MYSM1,BAP1,MTA3,OGT,APBB1,CAMK1,MIER1,ARRB1,RUVBL1,KDM1B,ATRX,BMI1,PYGO2,LDB1,BRCA2,MCM3AP,RPS6KA4,CAMK2D,MTA1,CDK5,CDK9,RPS6KA5,BRMS1,CLOCK,ATF2,PPM1F,ZNF451,CTBP1,KDM4A,SART3,KMT2B,NOC2L,RNF40,DDB1,MED24,USP15,DNMT1,DR1,HDAC6,HDAC5,PHC1,EYA4,FBL,MECOM,EYA2,SCML2,PRMT5,MCRS1,ZNHIT1,TADA3,CARM1,KAT5,FMR1,SIRT6,USP16,MBIP,HDAC7,PCGF5,AKAP8L,USP21,DOT1L,ARID4B,GATA3,KAT2A,SRCAP,RUVBL2,ARID5A,…
GO: Biological Process	GO:0022618	ribonucleoprotein complex assembly	6.173e-10	7.046e-06	4.729e-08	4.691e-07	96	284	ADAR,CNOT6,CNOT6L,RUVBL1,EIF3B,EIF3C,EIF3D,EIF3F,EIF3G,EIF3H,LSM2,EIF3I,BICD1,PTBP2,SART1,CIRBP,DDX23,LSM4,GEMIN5,AAR2,SART3,PRPF31,YTHDC1,RAMAC,DYNC1H1,NBDY,MTERF3,MRPS7,MRTO4,SF3A1,PRMT5,NAF1,EIF3L,NIP7,TRAF7,PRPF8,CELF2,LUC7L2,SRSF10,RUVBL2,EIF3K,PRPF19,RRP7A,CPSF6,STRAP,HSP90AB1,EIF6,RPSA,MBNL1,AGO3,MRPL22,SNU13,NOP2,RNU12,ABT1,CNOT7,NLE1,NOP53,PWP2,CDC73,PIH1D1,PRPF39,GEMIN7,RPL3,RPL5,RPL6,R…
GO: Biological Process	GO:0009152	purine ribonucleotide biosynthetic process	6.722e-10	7.672e-06	5.109e-08	5.068e-07	105	320	ACTN3,ADCY6,PARP1,ADSL,ABCD1,ALDOA,AMPD2,APRT,GADD45GIP1,ATP5F1A,ATP5F1B,ATP5F1D,ATP5MC1,ATP5MC2,ATP5ME,ATP5PO,BCL2L1,BDNF,BID,ACSF3,COX7A2L,COX4I1,TECR,COX6B1,COX7A2,COX7C,COX8A,ATP5MF,VPS9D1,CYC1,NDUFA13,NME6,ENO1,COQ7,ACSL3,ACSL4,FASN,ATP5PD,UQCC2,FXN,UQCRQ,FZD2,UQCR11,GUCY1A2,PARK7,ACOT7,PPCDC,NDUFA11,SLC35B2,MT-ATP6,MT-ATP8,MT-CO2,MT-ND1,MT-ND2,MT-ND3,MT-ND4,MT-ND5,NDUFA2,NDUFA3,NDUFA6,NDUFA…
GO: Biological Process	GO:0010941	regulation of cell death	6.759e-10	7.714e-06	5.109e-08	5.068e-07	469	1969	AARS1,ABR,RBM10,ACTN3,ADAM8,ADAR,PLEKHG5,PICALM,FZD1,PARP1,GRK2,TLE5,PLA2G6,AKT1,AKT2,ULK1,ALDH2,AKR1B1,MRTFA,TEAD2,OGT,ANGPT1,ANXA4,APBB1,APEX1,XIAP,BIRC5,GPAM,CBX4,APOE,MEAK7,ARAF,MADD,ARF4,RHOB,ARHGDIA,ARRB1,ARRB2,RUVBL1,ASNS,MARK4,CCAR2,ATF4,ATOX1,PEA15,HYAL2,ATP5MC1,URI1,BAK1,FADD,BCL2L1,BCL2L2,BDNF,DIPK2A,BID,SYNGAP1,BMI1,CCN4,BMP4,BMP7,BNIP1,BNIP3,BOK,BRAF,ZFP36L1,ARHGEF7,ZPR1,EIF2B5,PTTG1…
GO: Biological Process	GO:0023057	negative regulation of signaling	7.266e-10	8.293e-06	5.439e-08	5.395e-07	399	1636	LZTR1,ACTN3,ADAR,TRIM59,ADCY6,FZD1,GRK2,TLE5,RPTOR,SORCS2,PLA2G6,AKT1,SEMA6A,IFT80,ARRDC3,MRTFA,CUL3,LEMD2,DGKZ,APOE,MADD,ARRB1,ARRB2,KLF7,CCAR2,PEA15,HYAL2,URI1,TICAM1,FADD,BCHE,BCL2L1,BCL2L2,BDNF,BICD1,BID,SYNGAP1,BMI1,BMP4,BMP7,BOK,BRAF,ARHGEF7,PTTG1IP,CALM3,CAPN1,LATS1,CD38,HGS,NEURL1,CDK11B,ARHGEF2,CDC34,MOSMO,DLG5,NOG,MPV17L,S1PR2,SOCS6,CACTIN,SLC9A3R1,CLU,CBY1,HOMER3,COL2A1,MAPK8IP1,AKAP5,…
GO: Biological Process	GO:0030111	regulation of Wnt signaling pathway	7.291e-10	8.322e-06	5.439e-08	5.395e-07	120	381	FZD1,OTULIN,TLE5,IFT80,CUL3,XIAP,APOE,RUVBL1,PLPP3,JRK,CCAR2,ATP6V0C,CCN4,CBFB,LATS1,NOG,SLC9A3R1,CBY1,COL1A1,ADGRA2,TSKU,MAPK14,CSNK1G2,CTNND1,DAPK3,ZEB2,FRAT1,DVL1,DVL2,DVL3,PTPRU,EGR1,GREM1,EMD,APC2,RACK1,FGF10,GPC5,MAD2L2,FOXL1,LZTS2,INVS,RUVBL2,GLI1,GNAQ,RAPGEF1,GSK3A,HIC1,IGFBP2,NKD1,ILK,ITGA3,JUP,LRP1,LRP4,MDFI,NFATC4,NOTCH1,ROR2,PRKN,PFDN5,PIN1,NLE1,TMEM64,MDFIC,PPM1A,PPP1CA,PPP2R1A,PPP2R…
GO: Biological Process	GO:0010975	regulation of neuron projection development	7.486e-10	8.544e-06	5.548e-08	5.504e-07	175	613	PICALM,ADCY6,AMIGO1,FZD1,AP2A1,AKT1,LRRC7,NLGN2,SEMA6A,ULK1,APBB1,CAMK1,ZSWIM6,APOE,SEMA4G,ARHGAP4,ARHGDIA,ATP5MC1,B2M,BDNF,SYNGAP1,BMP4,BMP7,BMPR2,BRAF,EIF2B2,CD38,NEURL1,CDC20,CDH4,ARHGAP33,CDK5,DLG5,QKI,AKAP5,CRABP2,NSMF,SS18L1,CSPG4,CTSZ,DBN1,CUL7,PRAG1,ZEB2,FBXW8,SNAP91,DLG4,DMD,DNM2,DVL1,DVL2,DVL3,DNM1L,EEF1A1,SEMA3D,EFNA1,EFNA5,SH3GLB1,MEGF8,ELAVL4,MARK2,CTTN,EPHA7,EPHB2,EPHB3,KATNB1,DTNBP…
GO: Biological Process	GO:0010648	negative regulation of cell communication	7.716e-10	8.807e-06	5.682e-08	5.636e-07	398	1632	LZTR1,ACTN3,ADAR,TRIM59,ADCY6,FZD1,GRK2,TLE5,RPTOR,SORCS2,PLA2G6,AKT1,SEMA6A,IFT80,ARRDC3,MRTFA,CUL3,LEMD2,DGKZ,APOE,MADD,ARRB1,ARRB2,KLF7,CCAR2,PEA15,HYAL2,URI1,TICAM1,FADD,BCHE,BCL2L1,BCL2L2,BDNF,BICD1,BID,SYNGAP1,BMI1,BMP4,BMP7,BOK,BRAF,ARHGEF7,PTTG1IP,CALM3,CAPN1,LATS1,CD38,HGS,NEURL1,CDK11B,ARHGEF2,CDC34,MOSMO,DLG5,NOG,MPV17L,S1PR2,SOCS6,CACTIN,SLC9A3R1,CLU,CBY1,HOMER3,COL2A1,MAPK8IP1,AKAP5,…
GO: Biological Process	GO:0006753	nucleoside phosphate metabolic process	9.501e-10	1.084e-05	6.952e-08	6.896e-07	195	702	ACADSB,ACTN3,ADCY6,PARP1,ADSL,ABCD1,ALDOA,TPST2,AMPD2,OGT,RAE1,GPAM,UPRT,NT5C3B,APRT,GADD45GIP1,ATP5F1A,DGAT1,ATP5F1B,ATP5F1D,ATP5MC1,ATP5MC2,ATP5ME,ATP5PO,CDS2,BCL2L1,BDNF,BID,FCSK,ACSF3,FOXK1,CACNB4,CAD,TAMM41,COX7A2L,COX4I1,TECR,RRM2B,COX6B1,COX7A2,COX7C,COX8A,ATP5MF,GTPBP1,VPS9D1,CYC1,ZBTB20,UCK1,DCK,NUDT12,POM121,CANT1,NDUFA13,EPHA2,NME6,ENO1,ENO3,COQ7,ERH,ACSL3,ACSL4,BPNT1,FASN,ACAA2,FAR1,A…
GO: Biological Process	GO:0002009	morphogenesis of an epithelium	9.761e-10	1.114e-05	7.097e-08	7.04e-07	181	641	FZD1,AP2A1,AP2A2,TEAD2,ANGPT1,CAMSAP3,LMO4,RHOB,ARRB2,DCHS1,BMP4,BMP7,TIMELESS,DDR1,PLOD3,CD151,DLG5,NOG,AP2M1,AP2S1,SLC9A3R1,COL4A1,ROCK2,COL5A1,MAGED1,KIF20B,CELSR1,CSF1R,MICAL2,CSNK2B,CTNND1,CTSD,CTSZ,IFT172,ZEB2,CCM2,MED12,HDAC5,DVL1,DVL2,DVL3,CELSR2,MEGF8,TRIM28,EPHA2,GREM1,COQ7,EPHA7,SPRY1,SPRY2,ETV4,ETV5,CITED2,SEMA3A,FGF8,FGF10,FST,FOXD1,FLNA,SEMA3C,DEAF1,SIRT6,EXOC5,MTOR,LZTS2,BRSK1,SUFU…
GO: Biological Process	GO:0072522	purine-containing compound biosynthetic process	9.835e-10	1.123e-05	7.105e-08	7.048e-07	109	338	ACTN3,ADCY6,PARP1,ADSL,ABCD1,ALDOA,AMPD2,APRT,GADD45GIP1,ATP5F1A,ATP5F1B,ATP5F1D,ATP5MC1,ATP5MC2,ATP5ME,ATP5PO,BCL2L1,BDNF,BID,ACSF3,COX7A2L,COX4I1,TECR,COX6B1,COX7A2,COX7C,COX8A,ATP5MF,VPS9D1,CYC1,DCK,NDUFA13,NME6,ENO1,COQ7,ACSL3,ACSL4,FASN,ATP5PD,UQCC2,FXN,UQCRQ,FZD2,UQCR11,GUCY1A2,PARK7,ACOT7,PPCDC,NDUFA11,SLC35B2,MT-ATP6,MT-ATP8,MT-CO2,MTHFD1,MT-ND1,MT-ND2,MT-ND3,MT-ND4,MT-ND5,NDUFA2,NDUFA3,N…
GO: Biological Process	GO:0009117	nucleotide metabolic process	1.049e-09	1.197e-05	7.528e-08	7.468e-07	193	694	ACADSB,ACTN3,ADCY6,PARP1,ADSL,ABCD1,ALDOA,TPST2,AMPD2,OGT,RAE1,GPAM,UPRT,NT5C3B,APRT,GADD45GIP1,ATP5F1A,DGAT1,ATP5F1B,ATP5F1D,ATP5MC1,ATP5MC2,ATP5ME,ATP5PO,CDS2,BCL2L1,BDNF,BID,FCSK,ACSF3,FOXK1,CACNB4,CAD,TAMM41,COX7A2L,COX4I1,TECR,RRM2B,COX6B1,COX7A2,COX7C,COX8A,ATP5MF,GTPBP1,VPS9D1,CYC1,ZBTB20,UCK1,DCK,NUDT12,POM121,NDUFA13,EPHA2,NME6,ENO1,ENO3,COQ7,ERH,ACSL3,ACSL4,BPNT1,FASN,ACAA2,FAR1,ATP5PD,…
GO: Biological Process	GO:0051129	negative regulation of cellular component organization	1.183e-09	1.35e-05	8.436e-08	8.369e-07	221	819	PICALM,ADCY6,PARP1,ODF2L,MAD1L1,AKT1,TAOK1,SEMA6A,ULK1,CAMSAP3,BIRC5,APOE,LMO4,CDK10,SEMA4G,ARHGAP4,ARHGDIA,ARRB2,ATRX,LRSAM1,B2M,BCL2L1,SYNGAP1,BMP4,BMP7,BNIP3,BOK,WASL,CAPN1,HIP1R,CCNF,UNC119,CD38,ARHGEF2,CDC20,EVI5L,CDK5,MPV17L,CLU,RECQL4,ROCK2,ZNF451,CSPG4,LRRTM2,CST3,CTBP1,KDM4A,ESPL1,RUBCN,CTSZ,NOC2L,DBN1,PRAG1,HDGFL3,FBXO5,VILL,TINF2,DLG4,DNM2,DNMT1,NBDY,ESPN,HDAC6,DNM1L,SEMA3D,EFNA1,EFNA5…
GO: Biological Process	GO:0060341	regulation of cellular localization	1.348e-09	1.538e-05	9.555e-08	9.479e-07	274	1060	ABHD17A,ABCA2,CNPY4,PICALM,BAP1,PARP1,XPO5,MAD1L1,PLA2G6,AKT1,AKT2,NLGN2,VPS18,OGT,ANGPT1,KCNAB2,BIRC5,CAMK1,MEAK7,KIAA1614,THOC5,RHOG,ARHGAP1,ARRB1,KLF7,MARK4,ASPH,ATP1A2,VAMP8,HYAL2,GBF1,BAK1,NAPA,BCL2L1,BDNF,INPP4B,BICD1,BID,BMP4,BRAF,ZFP36L1,ZPR1,CACNB2,CACNB3,CACNB4,TRPA1,CALM3,CAMK2D,CCNE2,CD81,DCLK1,CDK5,CHRNA4,AP2M1,ROCK2,AKAP5,MAGED1,POLR1A,PTPN23,KIF20B,CELSR1,MAPK14,CSK,TMEM98,PPM1F,GC…
GO: Biological Process	GO:0055086	nucleobase-containing small molecule metabolic process	1.362e-09	1.554e-05	9.594e-08	9.517e-07	214	789	ACADSB,ACTN3,ADCY6,PARP1,ADSL,AHCY,ABCD1,ALDOA,TPST2,AMPD2,OGT,RAE1,GPAM,UPRT,NT5C3B,APRT,GADD45GIP1,ATP5F1A,DGAT1,ATP5F1B,ATP5F1D,ATP5MC1,ATP5MC2,ATP5ME,ATP5PO,CDS2,BCL2L1,DPM1,BDNF,BID,FCSK,ACSF3,FOXK1,CACNB4,CAD,TAMM41,ENTPD6,COX7A2L,COX4I1,TECR,RRM2B,COX6B1,COX7A2,COX7C,COX8A,ATP5MF,GTPBP1,VPS9D1,MACROD2,CYC1,ZBTB20,UCK1,DCK,NUDT12,POM121,CANT1,GNPDA2,GNE,AMDHD2,NDUFA13,EPHA2,NME6,ENO1,ENO3,C…
GO: Biological Process	GO:0032984	protein-containing complex disassembly	1.873e-09	2.138e-05	1.297e-07	1.287e-06	131	432	KIF18A,FZD1,AP2A1,AP2A2,TAOK1,MICAL3,CAMSAP3,APEH,APOE,NCKAP5L,GADD45GIP1,ASPH,MRPS34,VAMP8,NAPA,BNIP3,MRPL49,SCARB1,ARHGEF2,CFL2,RPL23,AP2M1,AP2S1,AKAP5,CSK,MICAL2,RUBCN,LDLRAP1,HDGFL3,DHX8,VILL,HDAC6,GRWD1,FRAT1,WASHC1,MRPL54,DVL1,DVL2,DVL3,MRPS16,MRPL2,MRPL4,MRPS7,MRPL37,APC2,KATNB1,MRPL30,MRPL27,MRPL10,CNPY2,MRRF,EVL,CIB1,TRMT112,MRPL28,VTA1,PYM1,NPC2,GAS2L1,MRPS23,MRPS33,FZD2,NES,VPS4A,GBA,M…
GO: Biological Process	GO:1905114	cell surface receptor signaling pathway involved in cell-cell signaling	1.881e-09	2.148e-05	1.297e-07	1.287e-06	201	734	ABAT,FZD1,GRK2,OTULIN,AP2A1,AP2A2,TLE5,AKT1,NLGN2,IFT80,CUL3,XIAP,APOE,ARRB2,RUVBL1,PLPP3,JRK,CCAR2,ATP6V0C,BDNF,CCN4,BMP4,PYGO2,LDB1,CACNB3,CBFB,LATS1,CDK5,NOG,BCL7B,S1PR2,CHRNA4,AP2M1,AP2S1,SLC9A3R1,CBY1,HOMER3,HOMER1,COL1A1,ADGRA2,TSKU,CELSR1,MAPK14,CSNK1G2,CSNK2B,CTNND1,EIF4A3,DAPK3,DBN1,DDB1,ZEB2,DLG4,MED12,ZBTB33,FRAT1,DVL1,DVL2,DVL3,PTPRU,CELSR2,EGR1,GREM1,EMD,MARK2,APC2,ARL6,RACK1,FGF8,FG…
GO: Biological Process	GO:0061919	process utilizing autophagic mechanism	1.886e-09	2.153e-05	1.297e-07	1.287e-06	153	525	TOMM5,RPTOR,AKT1,ULK1,VPS18,VAMP8,ATP6V0C,ATP6V1E1,ATP6V0B,TICAM1,LRSAM1,BID,BNIP3,BOK,VPS51,FOXK1,ATP6V0E1,CAPN1,CAPNS1,ATP6V0D1,HGS,CDK5,CDKN1B,CLU,ACBD5,SOGA1,CSNK2B,KDM4A,POLDIP2,CTSD,GPSM1,CTSK,RUBCN,RAB33B,DAP,DAPK3,RB1CC1,PLEKHM1,MFN2,SESN2,HDAC6,WASHC1,MTERF3,DNM1L,FIS1,EEF1A1,SH3GLB1,EIF4G1,MARK2,CTTN,MTDH,STUB1,WDR81,TCIRG1,TEX264,HAX1,WDR24,KAT5,CISD2,TM9SF1,LARS1,VTA1,NPRL2,MTOR,MFSD8…
GO: Biological Process	GO:0006914	autophagy	1.886e-09	2.153e-05	1.297e-07	1.287e-06	153	525	TOMM5,RPTOR,AKT1,ULK1,VPS18,VAMP8,ATP6V0C,ATP6V1E1,ATP6V0B,TICAM1,LRSAM1,BID,BNIP3,BOK,VPS51,FOXK1,ATP6V0E1,CAPN1,CAPNS1,ATP6V0D1,HGS,CDK5,CDKN1B,CLU,ACBD5,SOGA1,CSNK2B,KDM4A,POLDIP2,CTSD,GPSM1,CTSK,RUBCN,RAB33B,DAP,DAPK3,RB1CC1,PLEKHM1,MFN2,SESN2,HDAC6,WASHC1,MTERF3,DNM1L,FIS1,EEF1A1,SH3GLB1,EIF4G1,MARK2,CTTN,MTDH,STUB1,WDR81,TCIRG1,TEX264,HAX1,WDR24,KAT5,CISD2,TM9SF1,LARS1,VTA1,NPRL2,MTOR,MFSD8…
GO: Biological Process	GO:0048193	Golgi vesicle transport	2.103e-09	2.4e-05	1.437e-07	1.426e-06	208	766	KIF18A,SCYL1,TBC1D32,ODF2L,AP2A1,OSBPL5,IFT80,CEP126,CUL3,BLZF1,CDC14B,CDK10,TRIM23,ARF4,ARF5,ARL3,YIF1B,HAUS1,MARK4,SSNA1,VAMP8,GBF1,NAPG,NAPA,DIPK2A,BNIP1,WRAP73,WDR90,VPS51,AP3D1,RILPL1,TMED4,ATP6V0D1,NEURL1,EVI5L,TRAPPC1,COG1,TBC1D22A,CBY1,TTLL1,ATXN10,SCLT1,POC1A,PTPN23,DNAH1,TBC1D10B,SEC24C,CSK,GCC2,IQCB1,CROCC,GGA1,CTSZ,RAB33B,IFT140,IFT172,CD55,DCTN1,SGSM2,TEKT1,DYNLRB1,GOLGA5,TRAPPC9,DYN…
GO: Biological Process	GO:0032989	cellular component morphogenesis	2.134e-09	2.435e-05	1.45e-07	1.438e-06	324	1296	ACTG1,ADAM8,PICALM,BRWD3,AMIGO1,IGSF9,SEMA6A,ALCAM,ULK1,ALDOA,CUL3,APBB1,GAS7,ZSWIM6,APOE,THOC5,SEMA4G,PRX,RHOB,RHOG,ARHGAP4,ARHGDIA,KLF7,ATP5MC1,BCL2L1,BDNF,SYNGAP1,BMP7,BMPR2,BRAF,BSG,ARHGEF7,EIF2B2,DDR1,WASL,PLOD3,RILPL1,FMNL3,LATS1,CD9,ARHGEF2,CDH4,CDH6,CDH11,DCLK1,ZMYM3,ZMYM5,ARHGAP33,CDK5,NOG,RPS6KA5,CFL2,TAOK2,SLC9A3R1,CLU,ROCK2,COL6A2,AKAP5,MINK1,NOX4,ZNF385A,CRABP2,CREB1,KIF20B,TSKU,MAPK…
GO: Biological Process	GO:0040007	growth	2.381e-09	2.718e-05	1.608e-07	1.595e-06	299	1181	ACTN3,SLC25A25,PICALM,BAP1,PARP1,TLE5,RPTOR,AKT1,SEMA6A,ALCAM,ULK1,LTBP4,ANXA6,APBB1,GPAM,APOE,BLZF1,SEMA4G,ARHGAP4,RUVBL1,CCAR2,HYAL2,ATP5MC1,URI1,ATRX,BCL2L1,BDNF,DIPK2A,CCN4,BMP4,BMPR2,PYGO2,BRCA2,ZFP36L1,FUBP1,ZPR1,EIF2B2,OSGIN2,DDR1,CAMK2D,LATS1,CD9,CD38,CD81,CDK11B,CDH4,DCLK1,CDK4,CDK5,CDKN1B,NOG,SOCS6,TRIP10,TAOK2,CIRBP,COL6A2,POC1A,CRABP2,CREB1,MAPK14,PPM1F,RAB33B,INTS1,DBN1,ZEB2,CCM2,FGF…
GO: Biological Process	GO:0051656	establishment of organelle localization	2.744e-09	3.132e-05	1.842e-07	1.827e-06	216	804	KIF18A,PICALM,TBC1D32,ODF2L,MAD1L1,IFT80,CEP126,CUL3,BIRC5,CDC14B,CDK10,MADD,ARL3,HAUS1,MARK4,SSNA1,VAMP8,GBF1,ATP6AP1,KIF1A,NAPA,DIPK2A,BICD1,BRCA2,WRAP73,AP1S2,WDR90,AP3D1,WASL,RILPL1,ATP6V0D1,NEURL1,ARHGEF2,EVI5L,CDK5,CENPC,TRAPPC1,SLC9A3R1,TBC1D22A,CBY1,SUN2,TTLL1,ATXN10,SCLT1,POC1A,PTPN23,DNAH1,TBC1D10B,SEC24C,IQCB1,CROCC,ESPL1,CTSZ,IFT140,IFT172,DLGAP5,DCTN1,SNAP91,TEKT1,DYNLRB1,DNM1,TRAPPC…
GO: Biological Process	GO:0090407	organophosphate biosynthetic process	2.92e-09	3.332e-05	1.949e-07	1.933e-06	204	751	ACTN3,ADCY6,PARP1,ADSL,SERINC1,PLA2G6,ABCD1,ALDOA,PITPNM2,AMPD2,DGKZ,GPAM,DGKE,UPRT,APRT,GADD45GIP1,PLEKHA3,ATP5F1A,ATP5F1B,ATP5F1D,ATP5MC1,ATP5MC2,ATP5ME,ATP5PO,GPAA1,CDS2,BCL2L1,DPM1,BDNF,INPP4B,BID,FCSK,CPNE3,ACSF3,CAD,TAMM41,COX7A2L,SOCS6,CHKA,CKB,PGS1,COX4I1,TECR,RRM2B,COX6B1,COX7A2,COX7C,COX8A,ATP5MF,PITPNM1,VPS9D1,CSNK2B,NUS1,CYC1,UCK1,DCK,NUDT12,LPGAT1,NDUFA13,SH3GLB1,PLEKHA1,NME6,ENO1,CO…
GO: Biological Process	GO:0043085	positive regulation of catalytic activity	3.015e-09	3.441e-05	1.996e-07	1.98e-06	390	1611	ABR,ADAM8,PICALM,ADCY6,SERINC1,RPTOR,OSBPL8,AKT1,TAOK1,AKT2,ARRDC3,SIPA1L2,ARHGAP20,RIC1,ANGPT1,ARHGAP23,RANBP3,DGKZ,DGKE,CAMK1,APOE,LMO4,CDC14B,ARAF,TRIM23,MADD,ARF4,RHOG,ARHGAP1,ARHGAP4,ARHGAP5,ARHGDIA,ARRB1,ARRB2,ASPH,RAP2C,PEA15,BAK1,FADD,NAPA,BCR,BDNF,BICD1,BID,SYNGAP1,BMI1,BMP4,BOK,BRAF,ARHGEF7,CALM3,MAP3K14,HIP1R,CCND3,UNC119,CCNT1,CCNT2,AIFM1,ARHGEF1,SCARB1,NEURL1,CD81,CDC20,CDC25B,ARHGAP…
GO: Biological Process	GO:0051650	establishment of vesicle localization	3.025e-09	3.453e-05	1.996e-07	1.98e-06	165	580	PICALM,TBC1D32,ODF2L,IFT80,CEP126,CUL3,CDC14B,CDK10,MADD,ARL3,HAUS1,MARK4,SSNA1,GBF1,KIF1A,NAPA,DIPK2A,WRAP73,AP1S2,WDR90,AP3D1,WASL,RILPL1,ATP6V0D1,NEURL1,EVI5L,CDK5,TRAPPC1,TBC1D22A,CBY1,TTLL1,ATXN10,SCLT1,POC1A,PTPN23,DNAH1,TBC1D10B,SEC24C,IQCB1,CROCC,CTSZ,IFT140,IFT172,DCTN1,SNAP91,TEKT1,DYNLRB1,DNM1,TRAPPC9,DYNC1H1,DNM2,HDAC6,TPGS1,PREB,ACTR1A,CELSR2,TBC1D10A,STARD3NL,AP3S2,BET1,DTNBP1,F8,TB…
GO: Biological Process	GO:0018193	peptidyl-amino acid modification	3.182e-09	3.632e-05	2.087e-07	2.071e-06	335	1352	CLK4,SCYL1,TRRAP,ESCO1,PARP1,GRK2,RPTOR,AKT1,AKT2,ULK1,TPST2,OGT,ANGPT1,RAE1,APBB1,CBX4,CAMK1,CDK10,ARAF,STK16,ARRB1,ARRB2,RUVBL1,PLPP3,ASPH,RAP2C,HYAL2,ATRX,BAK1,DPM1,BDNF,BMI1,BMP7,PYGO2,LDB1,BRAF,BRCA2,MCM3AP,DDR1,CAD,PLOD3,RPS6KA4,CALM3,CAMK2D,AIP,UNC119,LATS1,NEURL1,DYRK1B,CD81,ARHGEF2,DCLK1,CDK5,RPS6KA5,MAPKAPK2,S1PR2,PPIG,CLK1,TTLL1,ROCK2,RAB3D,NOX4,RWDD3,CLOCK,CDC42BPB,ATF2,MAPK14,CSF1R,C…
GO: Biological Process	GO:0019693	ribose phosphate metabolic process	3.309e-09	3.777e-05	2.147e-07	2.13e-06	166	585	ACADSB,ACTN3,ADCY6,PARP1,ADSL,ABCD1,ALDOA,TPST2,AMPD2,OGT,RAE1,GPAM,UPRT,APRT,GADD45GIP1,ATP5F1A,DGAT1,ATP5F1B,ATP5F1D,ATP5MC1,ATP5MC2,ATP5ME,ATP5PO,BCL2L1,BDNF,BID,ACSF3,FOXK1,CACNB4,CAD,COX7A2L,COX4I1,TECR,COX6B1,COX7A2,COX7C,COX8A,ATP5MF,GTPBP1,VPS9D1,CYC1,ZBTB20,UCK1,POM121,NDUFA13,EPHA2,NME6,ENO1,ENO3,COQ7,ACSL3,ACSL4,BPNT1,FASN,ACAA2,FAR1,ATP5PD,UQCC2,FXN,SIRT6,PMVK,UQCRQ,FZD2,G6PD,CMPK1,GA…
GO: Biological Process	GO:0044770	cell cycle phase transition	3.311e-09	3.779e-05	2.147e-07	2.13e-06	185	668	CDC45,CNOT6,MTA3,RPTOR,MAD1L1,AKT1,TAOK1,CUL3,APEX1,BIRC5,DGKZ,CDC14B,CDK10,CNOT6L,HAUS1,SSNA1,BID,ZFP36L1,ZPR1,TIMELESS,CACNB4,CALM3,CAMK2D,CTDSP1,CCND3,CCNF,CCNH,LATS1,CCNE2,CDC20,CDC25B,CDC25C,CDC34,CDK4,CDK7,CDKN1B,TAOK2,CIRBP,CKS2,ZNF385A,ESPL1,DLGAP5,DCTN1,DDB1,FBXO5,DYNC1H1,DNM2,E2F1,ACTR1A,EIF4G1,ERCC2,CDK2AP2,ERCC3,FZR1,TUBB4B,ANAPC10,FGF10,MAD2L2,ANAPC5,ANAPC7,LCMT1,FOXM1,CARM1,DCTN2,AN…
GO: Biological Process	GO:1901214	regulation of neuron death	3.382e-09	3.86e-05	2.181e-07	2.163e-06	121	394	AARS1,ADAM8,PICALM,FZD1,PARP1,AKT1,ANGPT1,XIAP,BIRC5,APOE,MEAK7,ARRB1,ARRB2,ATF4,ATP5MC1,BCL2L1,BDNF,SYNGAP1,BOK,BRAF,ZPR1,CASP6,UBE2M,RILPL1,AIFM1,CDC34,CDK5,CLU,TMEM259,CREB1,ATF2,NSMF,CTSZ,FGF20,DHCR24,FIS1,EGR1,EIF4G1,EPHA7,SIGMAR1,DTNBP1,RACK1,FGF8,FMR1,HYOU1,HDAC7,AKT1S1,MTOR,G6PD,NES,GATA3,GBA,GFER,GHR,GCLC,GCLM,PRDX3,GPR75,TOX3,KDM2B,GPI,HTRA2,GRN,GRIK5,NR3C1,GSK3A,PTPN5,HIF1A,PARK7,HRAS,…
GO: Biological Process	GO:0051648	vesicle localization	3.764e-09	4.296e-05	2.414e-07	2.394e-06	169	599	PICALM,TBC1D32,ODF2L,NLGN2,IFT80,CEP126,CUL3,CDC14B,CDK10,MADD,ARL3,HAUS1,MARK4,SSNA1,GBF1,KIF1A,NAPA,BCL2L1,DIPK2A,WRAP73,AP1S2,WDR90,AP3D1,WASL,RILPL1,ATP6V0D1,NEURL1,EVI5L,CDK5,TRAPPC1,TBC1D22A,CBY1,TTLL1,ATXN10,SCLT1,POC1A,PTPN23,DNAH1,TBC1D10B,SEC24C,IQCB1,CROCC,CTSZ,IFT140,IFT172,DCTN1,SNAP91,TEKT1,DYNLRB1,DNM1,TRAPPC9,DYNC1H1,DNM2,HDAC6,TPGS1,PREB,ACTR1A,CELSR2,TBC1D10A,STARD3NL,AP3S2,BET1…
GO: Biological Process	GO:0021915	neural tube development	3.958e-09	4.518e-05	2.524e-07	2.504e-06	71	196	FZD1,TBC1D32,TEAD2,LMO4,DCHS1,BMI1,BMP4,BMP7,ZFP36L1,PLOD3,NOG,ZNF358,ROCK2,KIF20B,CELSR1,IFT140,IFT172,ZEB2,PHGDH,MED12,DVL1,DVL2,DVL3,EPHA2,COQ7,CITED2,FGF8,SEMA3C,DEAF1,TMEM107,SUFU,FZD2,KAT2A,KDM2B,TMED2,HIF1A,ZIC5,ITPK1,GDF7,ARL13B,MTHFD1,MTHFR,NOTCH1,PKD1,PKD2,PRKACA,PRKACB,GATAD2A,PTK7,SEMA4C,RARA,RARG,RPS7,SALL2,AMBRA1,SMO,IFT122,SOX4,SOX11,TTBK2,TCF7,RPGRIP1L,SCRIB,TSC2,PLXNB2,TWIST1,FKB…
GO: Biological Process	GO:0120035	regulation of plasma membrane bounded cell projection organization	4.087e-09	4.665e-05	2.591e-07	2.571e-06	219	821	PICALM,ADCY6,AMIGO1,FZD1,ODF2L,AP2A1,AKT1,LRRC7,NLGN2,SEMA6A,ULK1,APBB1,CAMK1,ZSWIM6,APOE,CDK10,SEMA4G,RHOG,ARHGAP4,ARHGDIA,MARK4,ATP5MC1,B2M,BDNF,SYNGAP1,BMP4,BMP7,BMPR2,BRAF,ARHGEF7,EIF2B2,WRAP73,WASL,CD38,NEURL1,CDC20,CDH4,ARHGAP33,EVI5L,CDK5,DLG5,TBC1D22A,QKI,HOMER1,AKAP5,CRABP2,TBC1D10B,NSMF,SS18L1,CSPG4,CROCC,CTSZ,IFT140,DBN1,CUL7,PRAG1,ZEB2,PLEKHM1,FBXW8,SNAP91,DLG4,DMD,DNM2,ESPN,WASHC1,DV…
GO: Biological Process	GO:1903311	regulation of mRNA metabolic process	4.345e-09	4.96e-05	2.74e-07	2.718e-06	108	342	RBM10,AKT1,APEX1,CNOT6L,ZFP36L1,CCNT1,CDK11B,CDK9,TBRG4,MAPKAPK2,CIRBP,RBM25,QKI,ROCK2,FXR2,GTPBP1,PRDX6,MAPK14,DHX34,SART3,EIF4A3,RNF40,SREK1,YTHDC1,MYEF2,RBM19,PTBP3,E2F1,TOB1,MBNL2,EIF4G1,RBM7,ELAVL4,RIDA,MALAT1,PLEKHN1,SYNCRIP,FMR1,PAIP1,CELF2,MTOR,SRSF10,RBMXL1,CSDC2,RNPS1,HNRNPA0,PRPF19,CPSF6,RBM46,HNRNPA2B1,HSF1,TNPO1,MBNL1,MOV10,NOVA1,CNOT7,XRN1,RBM15B,TRA2A,SECISBP2,EXOSC4,MEIOC,RBFOX1,P…
GO: Biological Process	GO:0048667	cell morphogenesis involved in neuron differentiation	4.433e-09	5.06e-05	2.78e-07	2.758e-06	189	688	PICALM,AMIGO1,IGSF9,SEMA6A,ALCAM,ULK1,APBB1,ZSWIM6,APOE,SEMA4G,ARHGAP4,ARHGDIA,KLF7,ATP5MC1,BDNF,SYNGAP1,BMP7,BMPR2,BRAF,BSG,EIF2B2,WASL,CDH4,CDH11,DCLK1,ARHGAP33,CDK5,NOG,RPS6KA5,TAOK2,SLC9A3R1,ROCK2,AKAP5,MINK1,CRABP2,CREB1,TSKU,CSF1R,NSMF,SS18L1,NEXN,DBN1,CUL7,ZEB2,FBXW8,SNAP91,DLG4,DNM2,ABI1,HDAC6,DVL1,RANBP9,DNM1L,SEMA3D,EFNA1,EFNA4,EFNA5,SH3GLB1,CELSR2,MEGF8,FARP1,EPHA2,ELAVL4,MARK2,CTTN,EP…
GO: Biological Process	GO:1903050	regulation of proteolysis involved in cellular protein catabolic process	4.516e-09	5.154e-05	2.816e-07	2.794e-06	79	227	AKT1,ALAD,OGT,APOE,ARAF,CCAR2,LATS1,RPL23,CLU,TMEM259,ARIH1,RNF40,KEAP1,FBXW8,DVL1,EFNA1,RNFT1,UBAC2,STUB1,RACK1,FMR1,SUFU,GIPC1,GBA,ERLEC1,USP19,GCLC,OS9,GPX1,GSK3A,UBE2K,PARK7,GABARAPL2,HSPA1B,HSP90AB1,SVIP,MAP1A,ATXN3,MTM1,RNF19B,TMTC3,NFE2L1,PRKN,PDCL3,PKD1,PML,NOP53,PRKACA,MAPK8,DAB2IP,PSMC1,PSMC4,PSME1,PSME2,PTEN,RAD23A,DET1,RPL5,RPS7,YOD1,SGTA,CDK5RAP3,EDEM2,RNF217,AURKA,STYX,TAF9,ANKS1A,R…
GO: Biological Process	GO:0031344	regulation of cell projection organization	4.567e-09	5.213e-05	2.833e-07	2.811e-06	221	831	PICALM,ADCY6,AMIGO1,FZD1,ODF2L,AP2A1,AKT1,LRRC7,NLGN2,SEMA6A,ULK1,APBB1,CAMK1,ZSWIM6,APOE,CDK10,SEMA4G,RHOG,ARHGAP4,ARHGDIA,MARK4,ATP5MC1,B2M,BDNF,SYNGAP1,BMP4,BMP7,BMPR2,BRAF,ARHGEF7,EIF2B2,WRAP73,WASL,CD38,NEURL1,CDC20,CDH4,ARHGAP33,EVI5L,CDK5,DLG5,TBC1D22A,QKI,HOMER1,AKAP5,CRABP2,TBC1D10B,NSMF,SS18L1,CSPG4,CROCC,CTSZ,IFT140,DBN1,CUL7,PRAG1,ZEB2,PLEKHM1,FBXW8,SNAP91,DLG4,DMD,DNM2,ESPN,WASHC1,DV…
GO: Biological Process	GO:0019637	organophosphate metabolic process	4.997e-09	5.704e-05	3.083e-07	3.058e-06	302	1203	ACADSB,ACTN3,ADCY6,PARP1,ADSL,SERINC1,OSBPL5,OSBPL8,PLA2G6,ABCD1,ALDOA,PITPNM2,TPST2,AMPD2,OGT,RAE1,DGKZ,GPAM,DGKE,UPRT,NT5C3B,APRT,GADD45GIP1,PLPP2,PLPP3,PLEKHA3,ATP5F1A,DGAT1,ATP5F1B,ATP5F1D,ATP5MC1,ATP5MC2,ATP5ME,ATP5PO,GPAA1,CDS2,BCL2L1,DPM1,BDNF,INPP4B,BID,FCSK,CPNE3,ACSF3,FOXK1,CACNB4,CAD,TAMM41,SCARB1,COX7A2L,CD81,SOCS6,CHKA,CKB,PGLS,PGS1,COX4I1,TECR,RRM2B,COX6B1,COX7A2,COX7C,COX8A,ATP5MF,…
GO: Biological Process	GO:0006163	purine nucleotide metabolic process	5.41e-09	6.175e-05	3.32e-07	3.293e-06	164	580	ACADSB,ACTN3,ADCY6,PARP1,ADSL,ABCD1,ALDOA,TPST2,AMPD2,OGT,RAE1,GPAM,APRT,GADD45GIP1,ATP5F1A,DGAT1,ATP5F1B,ATP5F1D,ATP5MC1,ATP5MC2,ATP5ME,ATP5PO,BCL2L1,BDNF,BID,ACSF3,FOXK1,CACNB4,COX7A2L,COX4I1,TECR,COX6B1,COX7A2,COX7C,COX8A,ATP5MF,GTPBP1,VPS9D1,CYC1,ZBTB20,POM121,NDUFA13,EPHA2,NME6,ENO1,ENO3,COQ7,ACSL3,ACSL4,BPNT1,FASN,ACAA2,FAR1,ATP5PD,UQCC2,FXN,SIRT6,PMVK,UQCRQ,FZD2,GALK1,GALT,GAPDH,UQCR11,GPI…
GO: Biological Process	GO:0009259	ribonucleotide metabolic process	5.663e-09	6.464e-05	3.457e-07	3.429e-06	163	576	ACADSB,ACTN3,ADCY6,PARP1,ADSL,ABCD1,ALDOA,TPST2,AMPD2,OGT,RAE1,GPAM,UPRT,APRT,GADD45GIP1,ATP5F1A,DGAT1,ATP5F1B,ATP5F1D,ATP5MC1,ATP5MC2,ATP5ME,ATP5PO,BCL2L1,BDNF,BID,ACSF3,FOXK1,CACNB4,CAD,COX7A2L,COX4I1,TECR,COX6B1,COX7A2,COX7C,COX8A,ATP5MF,GTPBP1,VPS9D1,CYC1,ZBTB20,UCK1,POM121,NDUFA13,EPHA2,NME6,ENO1,ENO3,COQ7,ACSL3,ACSL4,BPNT1,FASN,ACAA2,FAR1,ATP5PD,UQCC2,FXN,SIRT6,PMVK,UQCRQ,FZD2,CMPK1,GALK1,G…
GO: Biological Process	GO:2001233	regulation of apoptotic signaling pathway	6.463e-09	7.377e-05	3.924e-07	3.892e-06	136	461	PARP1,PLA2G6,AKT1,MRTFA,MADD,ARRB2,CCAR2,PEA15,HYAL2,URI1,BAK1,FADD,BCL2L1,BCL2L2,BDNF,BID,BMI1,BMP4,BNIP3,BOK,PTTG1IP,HIP1R,CDK11B,ARHGEF2,NOG,MPV17L,SLC9A3R1,CLU,COL2A1,MAPK8IP1,MAGED1,EEF1E1,RRM2B,ZNF385A,NOC2L,BCLAF1,DAPK3,RB1CC1,DNM1L,E2F1,FIS1,NDUFA13,TRAP1,SH3GLB1,AATF,CTTN,ENO1,EYA4,EYA2,RACK1,FGF10,ACAA2,TRAF7,HYOU1,ZC3HC1,SIVA1,FXN,RBCK1,PIAS4,SYVN1,PRELID1,GCLC,GCLM,GNAI2,HTRA2,GPX1,GR…
GO: Biological Process	GO:1903507	negative regulation of nucleic acid-templated transcription	6.617e-09	7.552e-05	3.996e-07	3.964e-06	337	1370	NRIP1,RBM10,NMRAL1,ZC3H6,BAP1,CDC45,FZD1,PARP1,MTA3,AEBP1,TLE5,CUL3,APBB1,APEX1,BIRC5,CBX4,MIER1,KLF7,ZBTB10,SIX5,CCAR2,ZFHX3,URI1,ATRX,BMI1,BMP4,BMP7,LDB1,TIMELESS,FOXK1,UBA3,CBFB,CCND3,MTA1,CD38,CDK5,CDKN1B,NOG,RPS6KA5,CHD4,CREBZF,TCEAL1,RPL23,CBY1,ZNF358,DNAJB5,BRMS1,MAGED1,NELFB,CLOCK,CREB1,ATF2,CREM,CRY1,CRY2,NCOR2,FOXP4,PPM1F,ZNF451,CTBP1,KDM4A,ZBTB20,IRF2BP1,NOC2L,BCLAF1,IFT172,DACH1,DAP,Z…
GO: Biological Process	GO:0022900	electron transport chain	6.825e-09	7.79e-05	4.1e-07	4.067e-06	72	202	ACADSB,ALDH2,AKR1B1,ASPH,ALDH4A1,BDNF,BID,AIFM1,COX7A2L,COX4I1,COX6B1,COX7A2,COX7C,COX8A,NOX4,CYC1,PHGDH,COX17,NDUFA13,COQ7,FDX1,MYBBP1A,UQCRQ,GLDC,UQCR11,AIFM2,POLG2,PARK7,PHB2,NDUFA11,ME1,MT-CO2,MT-ND1,MT-ND2,MT-ND3,MT-ND4,MT-ND5,NDUFA2,NDUFA3,NDUFA6,NDUFA7,NDUFA8,NDUFA9,NDUFA10,NDUFB4,NDUFB5,NDUFB7,NDUFB8,NDUFB9,NDUFB10,NDUFS2,NDUFS3,NDUFV1,NDUFS5,NDUFS6,NDUFS8,NDUFV3,ETFRF1,UQCR10,NDUFB11,POR…
GO: Biological Process	GO:0044772	mitotic cell cycle phase transition	7.683e-09	8.769e-05	4.569e-07	4.532e-06	173	622	CDC45,CNOT6,MTA3,RPTOR,MAD1L1,AKT1,TAOK1,CUL3,APEX1,BIRC5,DGKZ,CDC14B,CDK10,CNOT6L,HAUS1,SSNA1,BID,ZFP36L1,ZPR1,CACNB4,CALM3,CAMK2D,CTDSP1,CCND3,CCNF,CCNH,LATS1,CCNE2,CDC20,CDC25B,CDC25C,CDC34,CDK4,CDK7,CDKN1B,TAOK2,CKS2,ZNF385A,ESPL1,DLGAP5,DCTN1,DDB1,FBXO5,DYNC1H1,DNM2,E2F1,ACTR1A,EIF4G1,ERCC2,CDK2AP2,ERCC3,FZR1,TUBB4B,ANAPC10,FGF10,MAD2L2,ANAPC5,ANAPC7,LCMT1,FOXM1,CARM1,DCTN2,ANP32B,DTL,BRSK1,…
GO: Biological Process	GO:0051247	positive regulation of protein metabolic process	7.686e-09	8.773e-05	4.569e-07	4.532e-06	444	1882	ABCF1,MIF4GD,ACVR2A,ADAM8,PICALM,ADCY6,FZD1,GRK2,RPTOR,OSBPL8,PLA2G6,AKT1,TAOK1,C1QTNF1,AKT2,ARRDC3,CUL3,OGT,ANGPT1,XIAP,DGKZ,DGKE,CAMK1,APOE,CDC14B,CDK10,ARAF,MADD,ARRB1,ARRB2,RUVBL1,PLPP3,ASPH,EIF3C,EIF3D,RAP2C,PEA15,ATP6AP1,TICAM1,BAK1,FADD,BDNF,BID,BMI1,KSR1,BMP4,BMP7,BMPR2,BOK,LDB1,BRAF,EIF2B5,PTTG1IP,RPS6KA4,CALM3,CAMK2D,MAP3K14,HIP1R,CCND3,UNC119,CCNT1,CCNT2,MTA1,LATS1,AIFM1,NEURL1,CD81,AR…
GO: Biological Process	GO:0009150	purine ribonucleotide metabolic process	7.762e-09	8.86e-05	4.591e-07	4.554e-06	159	561	ACADSB,ACTN3,ADCY6,PARP1,ADSL,ABCD1,ALDOA,TPST2,AMPD2,OGT,RAE1,GPAM,APRT,GADD45GIP1,ATP5F1A,DGAT1,ATP5F1B,ATP5F1D,ATP5MC1,ATP5MC2,ATP5ME,ATP5PO,BCL2L1,BDNF,BID,ACSF3,FOXK1,CACNB4,COX7A2L,COX4I1,TECR,COX6B1,COX7A2,COX7C,COX8A,ATP5MF,GTPBP1,VPS9D1,CYC1,ZBTB20,POM121,NDUFA13,EPHA2,NME6,ENO1,ENO3,COQ7,ACSL3,ACSL4,BPNT1,FASN,ACAA2,FAR1,ATP5PD,UQCC2,FXN,SIRT6,PMVK,UQCRQ,FZD2,GALK1,GALT,GAPDH,UQCR11,GPI…
GO: Biological Process	GO:1902679	negative regulation of RNA biosynthetic process	7.821e-09	8.927e-05	4.601e-07	4.564e-06	337	1372	NRIP1,RBM10,NMRAL1,ZC3H6,BAP1,CDC45,FZD1,PARP1,MTA3,AEBP1,TLE5,CUL3,APBB1,APEX1,BIRC5,CBX4,MIER1,KLF7,ZBTB10,SIX5,CCAR2,ZFHX3,URI1,ATRX,BMI1,BMP4,BMP7,LDB1,TIMELESS,FOXK1,UBA3,CBFB,CCND3,MTA1,CD38,CDK5,CDKN1B,NOG,RPS6KA5,CHD4,CREBZF,TCEAL1,RPL23,CBY1,ZNF358,DNAJB5,BRMS1,MAGED1,NELFB,CLOCK,CREB1,ATF2,CREM,CRY1,CRY2,NCOR2,FOXP4,PPM1F,ZNF451,CTBP1,KDM4A,ZBTB20,IRF2BP1,NOC2L,BCLAF1,IFT172,DACH1,DAP,Z…
GO: Biological Process	GO:0043624	cellular protein complex disassembly	9.281e-09	0.0001059	5.432e-07	5.389e-06	81	238	KIF18A,TAOK1,MICAL3,CAMSAP3,APEH,NCKAP5L,GADD45GIP1,ASPH,MRPS34,NAPA,MRPL49,ARHGEF2,CFL2,AKAP5,MICAL2,HDGFL3,VILL,HDAC6,MRPL54,MRPS16,MRPL2,MRPL4,MRPS7,MRPL37,APC2,KATNB1,MRPL30,MRPL27,MRPL10,MRRF,EVL,CIB1,TRMT112,MRPL28,GAS2L1,MRPS23,MRPS33,NES,VPS4A,TRIOBP,GSN,TWF2,MRPL58,STMN1,MAP1A,MAP2,MRPL42,DBNL,MRPL22,MYH9,OXA1L,TMOD3,MTPN,MRPS21,MRPL55,MRPL16,AURKAIP1,UPF1,MRPS18A,MRPL23,MRPL12,MRPS12,SH…
GO: Biological Process	GO:0120039	plasma membrane bounded cell projection morphogenesis	9.746e-09	0.0001112	5.663e-07	5.618e-06	203	757	PICALM,AMIGO1,IGSF9,SEMA6A,ALCAM,ULK1,APBB1,GAS7,ZSWIM6,APOE,SEMA4G,ARHGAP4,ARHGDIA,KLF7,ATP5MC1,BDNF,SYNGAP1,BMP7,BMPR2,BRAF,BSG,ARHGEF7,EIF2B2,DDR1,WASL,CDH4,CDH11,DCLK1,ARHGAP33,CDK5,NOG,RPS6KA5,TAOK2,CLU,ROCK2,AKAP5,MINK1,CRABP2,CREB1,KIF20B,TSKU,CSF1R,NSMF,SS18L1,NEXN,DBN1,CUL7,ZEB2,FBXW8,SNAP91,DLG4,NYAP1,DNM2,ABI1,HDAC6,DVL1,DVL2,RANBP9,DVL3,DNM1L,SEMA3D,EFNA1,EFNA4,EFNA5,SH3GLB1,CELSR2,ME…
GO: Biological Process	GO:0000398	mRNA splicing, via spliceosome	9.824e-09	0.0001121	5.663e-07	5.618e-06	118	388	ESS2,RBM10,DHX16,SUGP1,LSM2,PRPF4B,PTBP2,SART1,SRSF11,EFTUD2,CIRBP,CACTIN,RBM25,PRPF40B,DDX23,LSM4,GEMIN5,PRDX6,AAR2,CSTF3,SF3B5,SART3,PRPF31,EIF4A3,DHX38,SREK1,YTHDC1,DHX8,RBM19,PTBP3,MBNL2,RBM7,ELAVL2,DBR1,SF3A1,MALAT1,PRMT5,DDX41,SYNCRIP,FMR1,PRPF8,PCF11,SRRT,CELF2,LUC7L2,RBMX2,PPIL1,LSM7,LSM8,SRSF10,RBMXL1,RNPS1,HNRNPA0,PRPF19,SF3B2,SNRNP35,BUD13,PHF5A,GTF2F1,STRAP,HNRNPA2B1,HNRNPH1,HNRNPH3,M…
GO: Biological Process	GO:0000377	RNA splicing, via transesterification reactions with bulged adenosine as nucleophile	9.824e-09	0.0001121	5.663e-07	5.618e-06	118	388	ESS2,RBM10,DHX16,SUGP1,LSM2,PRPF4B,PTBP2,SART1,SRSF11,EFTUD2,CIRBP,CACTIN,RBM25,PRPF40B,DDX23,LSM4,GEMIN5,PRDX6,AAR2,CSTF3,SF3B5,SART3,PRPF31,EIF4A3,DHX38,SREK1,YTHDC1,DHX8,RBM19,PTBP3,MBNL2,RBM7,ELAVL2,DBR1,SF3A1,MALAT1,PRMT5,DDX41,SYNCRIP,FMR1,PRPF8,PCF11,SRRT,CELF2,LUC7L2,RBMX2,PPIL1,LSM7,LSM8,SRSF10,RBMXL1,RNPS1,HNRNPA0,PRPF19,SF3B2,SNRNP35,BUD13,PHF5A,GTF2F1,STRAP,HNRNPA2B1,HNRNPH1,HNRNPH3,M…
GO: Biological Process	GO:0043087	regulation of GTPase activity	1.024e-08	0.0001169	5.868e-07	5.821e-06	143	494	ABR,PICALM,AKT2,SIPA1L2,ARHGAP20,RIC1,ARHGAP23,RANBP3,RHOG,ARHGAP1,ARHGAP4,ARHGAP5,ARHGDIA,ARRB1,ARRB2,BCR,SYNGAP1,ARHGEF7,ARHGEF1,ARHGAP33,EVI5L,CHM,CHML,TBC1D22A,VPS9D1,TBC1D10B,GPSM1,DOCK4,ELMOD2,SGSM2,RABGAP1L,IQSEC1,CPEB2,DVL2,DVL3,DNM1L,PREB,EFNA5,TBC1D10A,RASA4,EPHA2,TNK2,MTSS2,EPHB3,SPRY1,SPRY2,ERBB2,APC2,ANKRD27,TBC1D16,RACK1,FGD1,VAV3,SNX9,MEX3B,ACAP3,AGAP3,LARS1,ARFGEF1,ARFGAP2,NPRL2,M…
GO: Biological Process	GO:0060070	canonical Wnt signaling pathway	1.029e-08	0.0001174	5.868e-07	5.821e-06	109	351	FZD1,OTULIN,TLE5,CUL3,XIAP,APOE,RUVBL1,PLPP3,JRK,CCAR2,PYGO2,LATS1,NOG,SLC9A3R1,CBY1,COL1A1,ADGRA2,MAPK14,CSNK1G2,CTNND1,DAPK3,MED12,FRAT1,DVL1,DVL2,DVL3,PTPRU,EGR1,GREM1,EMD,APC2,FGF8,FGF10,GPC5,MAD2L2,LZTS2,FZD2,INVS,GATA3,RUVBL2,GLI1,GNAQ,RAPGEF1,GSK3A,IGFBP2,NKD1,ILK,JUP,LRP4,LRP5,MITF,BCL9L,NOTCH1,ROR2,PRKN,PFDN5,WNT4,PIN1,NLE1,TMEM64,PPM1A,PPP1CA,PPP2R3A,DAB2IP,PSMA4,PSMA7,PSMB1,PSMB2,PSMB3…
GO: Biological Process	GO:0048858	cell projection morphogenesis	1.033e-08	0.000118	5.868e-07	5.821e-06	204	762	PICALM,AMIGO1,IGSF9,SEMA6A,ALCAM,ULK1,APBB1,GAS7,ZSWIM6,APOE,SEMA4G,ARHGAP4,ARHGDIA,KLF7,ATP5MC1,BDNF,SYNGAP1,BMP7,BMPR2,BRAF,BSG,ARHGEF7,EIF2B2,DDR1,WASL,CDH4,CDH11,DCLK1,ARHGAP33,CDK5,NOG,RPS6KA5,TAOK2,CLU,ROCK2,AKAP5,MINK1,CRABP2,CREB1,KIF20B,TSKU,CSF1R,NSMF,SS18L1,NEXN,DBN1,CUL7,ZEB2,FBXW8,SNAP91,DLG4,NYAP1,DNM2,ABI1,HDAC6,DVL1,DVL2,RANBP9,DVL3,DNM1L,SEMA3D,EFNA1,EFNA4,EFNA5,SH3GLB1,CELSR2,ME…
GO: Biological Process	GO:0070125	mitochondrial translational elongation	1.052e-08	0.0001201	5.945e-07	5.898e-06	40	89	GADD45GIP1,MRPS34,MRPL49,MRPL54,MRPS16,TSFM,MRPL2,MRPL4,MRPS7,MRPL37,MRPL30,MRPL27,MRPL10,MRPL28,MRPS23,MRPS33,MRPL58,MRPL42,MRPL22,OXA1L,MRPS21,MRPL55,MRPL16,AURKAIP1,MRPS18A,MRPL23,MRPL12,MRPS12,MRPL21,TUFM,MRPL14,MRPS26,MRPS15,MRPS11,MRPL41,MRPL40,MRPL38,MRPL11,MRPL9,MRPL52
GO: Biological Process	GO:0045892	negative regulation of transcription, DNA-templated	1.205e-08	0.0001376	6.776e-07	6.722e-06	324	1316	NRIP1,RBM10,NMRAL1,ZC3H6,BAP1,CDC45,FZD1,PARP1,MTA3,AEBP1,TLE5,CUL3,APBB1,BIRC5,CBX4,MIER1,KLF7,ZBTB10,SIX5,CCAR2,ZFHX3,URI1,ATRX,BMI1,BMP4,BMP7,LDB1,TIMELESS,FOXK1,UBA3,CBFB,CCND3,MTA1,CD38,CDK5,CDKN1B,NOG,RPS6KA5,CHD4,CREBZF,TCEAL1,RPL23,CBY1,ZNF358,DNAJB5,BRMS1,MAGED1,NELFB,CLOCK,CREB1,ATF2,CREM,CRY1,CRY2,NCOR2,FOXP4,PPM1F,ZNF451,CTBP1,KDM4A,ZBTB20,IRF2BP1,NOC2L,BCLAF1,IFT172,DACH1,DAP,ZEB2,MY…
GO: Biological Process	GO:2001252	positive regulation of chromosome organization	1.212e-08	0.0001383	6.78e-07	6.726e-06	69	193	CUL3,OGT,MIER1,ARRB1,ATRX,RPS6KA4,CDK9,RPS6KA5,NEK7,CTBP1,ESPL1,SART3,DLGAP5,RNF40,DNMT1,TRIM28,ERCC1,NAF1,FEN1,ANAPC5,SLF1,FMR1,CCT7,SIRT6,AKAP8L,SLX4,RTEL1,GATA3,KAT2A,RUVBL2,ARID5A,KAT7,GTF2H2,PNKP,HNRNPA2B1,SGO2,LIG4,PAXBP1,MAP3K4,MEN1,NUMA1,PHF1,NABP2,PML,PPP1R10,MPHOSPH8,MAPK3,PIH1D1,RB1,RIF1,RESF1,ASXL2,MTF2,SNW1,CCT5,SNAI2,SMARCB1,DHX36,KMT2E,SMC5,TASOR,TERF1,SIRT1,TP53,PINK1,SPHK2,ACD,CD…
GO: Biological Process	GO:2001234	negative regulation of apoptotic signaling pathway	1.241e-08	0.0001416	6.907e-07	6.852e-06	87	263	AKT1,MRTFA,MADD,ARRB2,CCAR2,PEA15,URI1,FADD,BCL2L1,BCL2L2,BDNF,BID,BMI1,BMP4,BOK,PTTG1IP,CDK11B,ARHGEF2,NOG,MPV17L,CLU,COL2A1,MAPK8IP1,RRM2B,ZNF385A,NOC2L,RB1CC1,NDUFA13,TRAP1,SH3GLB1,AATF,CTTN,ENO1,EYA4,EYA2,FGF10,ACAA2,HYOU1,ZC3HC1,FXN,SYVN1,PRELID1,GCLC,GCLM,GNAI2,HTRA2,GPX1,GRINA,GSTP1,HELLS,HGF,HIF1A,PARK7,HSPA1B,ITGAV,MAZ,MIF,TMEM14A,NDUFS3,PRKN,WNT4,NLE1,MAPK7,PTGS2,TMEM161A,PIH1D1,QARS1,P…
GO: Biological Process	GO:0030178	negative regulation of Wnt signaling pathway	1.269e-08	0.0001448	7.031e-07	6.975e-06	76	220	FZD1,TLE5,IFT80,CUL3,APOE,LATS1,NOG,SLC9A3R1,CBY1,TSKU,MAPK14,CTNND1,DVL1,DVL2,DVL3,PTPRU,EGR1,GREM1,EMD,APC2,RACK1,MAD2L2,LZTS2,INVS,RUVBL2,GLI1,RAPGEF1,GSK3A,HIC1,IGFBP2,NKD1,LRP1,LRP4,MDFI,NFATC4,NOTCH1,ROR2,PRKN,PFDN5,TMEM64,PPP2R3A,DAB2IP,PSMA4,PSMA7,PSMB1,PSMB2,PSMB3,PSMB4,PSMB5,PSMB6,PSMC1,PSMC3,PSMC4,PSMC5,PSMD2,PSMD3,PSMD4,PSMD7,PSMD8,PSMD13,PSME1,PSME2,JADE1,SFRP4,SIX3,CXXC4,SNAI2,SOX9,…
GO: Biological Process	GO:0000902	cell morphogenesis	1.494e-08	0.0001705	8.238e-07	8.172e-06	294	1178	ADAM8,PICALM,BRWD3,AMIGO1,IGSF9,SEMA6A,ALCAM,ULK1,ALDOA,CUL3,APBB1,GAS7,ZSWIM6,APOE,THOC5,SEMA4G,RHOB,RHOG,ARHGAP4,ARHGDIA,KLF7,ATP5MC1,BDNF,SYNGAP1,BMP7,BMPR2,BRAF,BSG,ARHGEF7,EIF2B2,DDR1,WASL,PLOD3,RILPL1,FMNL3,LATS1,ARHGEF2,CDH4,CDH6,CDH11,DCLK1,ZMYM3,ZMYM5,ARHGAP33,CDK5,NOG,RPS6KA5,TAOK2,SLC9A3R1,CLU,ROCK2,COL6A2,AKAP5,MINK1,NOX4,ZNF385A,CRABP2,CREB1,KIF20B,TSKU,MAPK14,CSF1R,NSMF,SS18L1,NEXN,…
GO: Biological Process	GO:0000028	ribosomal small subunit assembly	1.565e-08	0.0001787	8.589e-07	8.521e-06	16	21	MRPS7,RRP7A,RPSA,ABT1,PWP2,RPL38,RPS2,RPS5,RPS10,RPS14,RPS15,RPS19,RPS25,RPS27,RPS28,MRPS11
GO: Biological Process	GO:0000375	RNA splicing, via transesterification reactions	1.593e-08	0.0001818	8.7e-07	8.63e-06	118	391	ESS2,RBM10,DHX16,SUGP1,LSM2,PRPF4B,PTBP2,SART1,SRSF11,EFTUD2,CIRBP,CACTIN,RBM25,PRPF40B,DDX23,LSM4,GEMIN5,PRDX6,AAR2,CSTF3,SF3B5,SART3,PRPF31,EIF4A3,DHX38,SREK1,YTHDC1,DHX8,RBM19,PTBP3,MBNL2,RBM7,ELAVL2,DBR1,SF3A1,MALAT1,PRMT5,DDX41,SYNCRIP,FMR1,PRPF8,PCF11,SRRT,CELF2,LUC7L2,RBMX2,PPIL1,LSM7,LSM8,SRSF10,RBMXL1,RNPS1,HNRNPA0,PRPF19,SF3B2,SNRNP35,BUD13,PHF5A,GTF2F1,STRAP,HNRNPA2B1,HNRNPH1,HNRNPH3,M…
GO: Biological Process	GO:0043067	regulation of programmed cell death	1.674e-08	0.000191	9.098e-07	9.025e-06	427	1811	AARS1,ABR,RBM10,ACTN3,ADAM8,ADAR,PLEKHG5,PARP1,GRK2,TLE5,PLA2G6,AKT1,AKT2,ALDH2,AKR1B1,MRTFA,ANGPT1,ANXA4,APBB1,APEX1,XIAP,BIRC5,GPAM,CBX4,APOE,ARAF,MADD,ARF4,RHOB,ARHGDIA,ARRB1,ARRB2,RUVBL1,ASNS,MARK4,CCAR2,ATF4,ATOX1,PEA15,HYAL2,URI1,BAK1,FADD,BCL2L1,BCL2L2,BDNF,DIPK2A,BID,SYNGAP1,BMI1,BMP4,BMP7,BNIP1,BNIP3,BOK,BRAF,ZFP36L1,ARHGEF7,ZPR1,EIF2B5,PTTG1IP,CAMK2D,CAPN1,HIP1R,CASP6,UBE2M,KRIT1,LATS1,…
GO: Biological Process	GO:0048589	developmental growth	1.773e-08	0.0002024	9.592e-07	9.515e-06	216	821	ACTN3,SLC25A25,PICALM,AKT1,SEMA6A,ALCAM,ULK1,ANXA6,GPAM,APOE,SEMA4G,ARHGAP4,ATP5MC1,ATRX,BDNF,DIPK2A,CCN4,BMP4,BMPR2,PYGO2,BRCA2,ZFP36L1,FUBP1,ZPR1,EIF2B2,DDR1,CAMK2D,LATS1,CD9,CD81,CDH4,DCLK1,CDK4,CDK5,CDKN1B,NOG,TRIP10,COL6A2,POC1A,CRABP2,CREB1,MAPK14,INTS1,DBN1,ZEB2,CCM2,FGF20,DHCR7,MED12,DNM2,HDAC6,DVL1,SEMA3D,EFNA5,SH3GLB1,MEGF8,TRIM28,PLEKHA1,CTTN,ENO3,EPHA7,SPRY1,SPRY2,ERCC1,ERCC2,CITED2,S…
GO: Biological Process	GO:0006352	DNA-templated transcription, initiation	1.833e-08	0.0002092	9.869e-07	9.789e-06	85	257	TEAD2,POLR1F,TAF1C,CBFB,CCNC,CCNH,CDK4,CDK7,CDK8,CDK9,GTF3C5,MED27,POLR1A,POLR1C,CREB1,ZNF451,BCLAF1,MED24,MED12,MED13,NR1D2,DR1,MED16,E2F2,TRIM28,NR2F6,ERCC2,ERCC3,POLR1B,MED15,POLR1G,CRCP,SUB1,NR3C1,GTF2A2,GTF2F1,GTF2H2,GTF2H4,GTF3C1,MAZ,MITF,NOTCH1,NOTCH2,PGR,NRBP1,POLR2C,POLR2E,POLR2F,POLR2I,POLR2J,POLRMT,CAVIN1,MAPK3,PSMC3,PSMC4,PSMC5,PTEN,PIH1D1,RARA,RARG,RORA,RXRA,RXRB,SGF29,SNW1,SMARCA4,S…
GO: Biological Process	GO:0042273	ribosomal large subunit biogenesis	1.847e-08	0.0002108	9.896e-07	9.817e-06	34	71	AAMP,RPL14,NOC2L,URB1,MRTO4,NIP7,TRAF7,FTSJ3,GTF3A,RPL35,EIF6,RPL10A,SNU13,NOP2,NLE1,NOP53,NOL9,RPL3,RPL5,RPL6,RPL7,RPL7A,RPL10,RPL12,RPL23A,RPL26,RPL38,RPLP0,NHP2,BOP1,PES1,PPAN,RPL7L1,MRPL11
GO: Biological Process	GO:0032270	positive regulation of cellular protein metabolic process	1.867e-08	0.0002131	9.96e-07	9.88e-06	419	1774	ABCF1,MIF4GD,ACVR2A,ADAM8,PICALM,ADCY6,FZD1,RPTOR,OSBPL8,PLA2G6,AKT1,TAOK1,C1QTNF1,AKT2,ARRDC3,CUL3,OGT,ANGPT1,XIAP,DGKZ,DGKE,CAMK1,APOE,CDC14B,CDK10,ARAF,MADD,ARRB1,ARRB2,RUVBL1,PLPP3,ASPH,EIF3C,EIF3D,RAP2C,PEA15,ATP6AP1,TICAM1,BAK1,FADD,BDNF,BID,BMI1,KSR1,BMP4,BMP7,BMPR2,BOK,BRAF,EIF2B5,PTTG1IP,RPS6KA4,CALM3,CAMK2D,MAP3K14,HIP1R,CCND3,UNC119,CCNT1,CCNT2,MTA1,LATS1,AIFM1,NEURL1,CD81,ARHGEF2,CDC2…
GO: Biological Process	GO:0098781	ncRNA transcription	1.976e-08	0.0002255	1.049e-06	1.04e-05	46	111	INTS2,CCNT1,CCNT2,CDK7,CDK9,GTF3C5,POLR1A,INTS1,INTS6,POLR1B,SRRT,NIFK,MTOR,POLR1G,GTF2A2,GTF2F1,GTF3A,GTF3C1,NABP2,NOP53,POLR2C,POLR2E,POLR2F,POLR2I,POLR2J,CAVIN1,INTS11,PIH1D1,ELL2,SMARCA4,SMARCB1,SNAPC2,SNAPC3,SNAPC4,TAF8,TAF6,TAF9,TCOF1,INTS5,POLR1E,TOP1,TP53,NABP1,INTS3,INTS12,ELL
GO: Biological Process	GO:1901987	regulation of cell cycle phase transition	2.17e-08	0.0002477	1.147e-06	1.137e-05	145	508	CDC45,CNOT6,MTA3,RPTOR,MAD1L1,AKT1,TAOK1,CUL3,APEX1,BIRC5,DGKZ,CDC14B,CDK10,CNOT6L,HAUS1,SSNA1,BID,ZFP36L1,CACNB4,CAMK2D,CTDSP1,CCND3,CDC20,CDC25B,CDC25C,CDK4,CDKN1B,TAOK2,CIRBP,ZNF385A,ESPL1,DLGAP5,DCTN1,DDB1,FBXO5,DYNC1H1,E2F1,ACTR1A,EIF4G1,ERCC2,CDK2AP2,ERCC3,FZR1,TUBB4B,ANAPC10,FGF10,MAD2L2,ANAPC5,ANAPC7,LCMT1,CARM1,DCTN2,ANP32B,DTL,BRSK1,PLK4,VPS4A,GLI1,PPP1R9B,UBE2C,CEP250,DCTN3,PHB2,HAUS8,…
GO: Biological Process	GO:0016358	dendrite development	2.193e-08	0.0002503	1.153e-06	1.144e-05	94	294	PICALM,IGSF9,NLGN2,CAMK1,APOE,ARF4,KLF7,BDNF,SYNGAP1,BMP7,WASL,NEURL1,CDC20,DCLK1,ARHGAP33,CDK5,DLG5,TAOK2,ROCK2,AKAP5,MINK1,NSMF,SS18L1,DBN1,CUL7,FBXW8,DLG4,ABI1,HDAC6,DVL1,DNM1L,EFNA1,SH3GLB1,CELSR2,FARP1,ELAVL4,EPHB2,EPHB3,PAK4,DTNBP1,ANKRD27,SEMA3A,ACSL4,TRAPPC4,CARM1,FMR1,MTOR,GHRL,PPP1R9B,GRN,NR3C1,GSK3A,ID1,SHANK3,ILK,LRP4,MAP1A,MAP2,MEF2A,MEF2C,GIT1,DBNL,MYO5B,NFATC4,NGFR,PAK3,PALM,ANAPC2…
GO: Biological Process	GO:0048812	neuron projection morphogenesis	2.235e-08	0.0002551	1.17e-06	1.161e-05	198	742	PICALM,AMIGO1,IGSF9,SEMA6A,ALCAM,ULK1,APBB1,GAS7,ZSWIM6,APOE,SEMA4G,ARHGAP4,ARHGDIA,KLF7,ATP5MC1,BDNF,SYNGAP1,BMP7,BMPR2,BRAF,BSG,EIF2B2,DDR1,WASL,CDH4,CDH11,DCLK1,ARHGAP33,CDK5,NOG,RPS6KA5,TAOK2,CLU,ROCK2,AKAP5,MINK1,CRABP2,CREB1,KIF20B,TSKU,CSF1R,NSMF,SS18L1,NEXN,DBN1,CUL7,ZEB2,FBXW8,SNAP91,DLG4,NYAP1,DNM2,ABI1,HDAC6,DVL1,DVL2,RANBP9,DVL3,DNM1L,SEMA3D,EFNA1,EFNA4,EFNA5,SH3GLB1,CELSR2,MEGF8,FARP…
GO: Biological Process	GO:0060548	negative regulation of cell death	2.245e-08	0.0002563	1.17e-06	1.161e-05	296	1192	AARS1,ADAM8,ADAR,FZD1,GRK2,AKT1,AKT2,ALDH2,AKR1B1,MRTFA,TEAD2,OGT,ANGPT1,ANXA4,XIAP,BIRC5,GPAM,CBX4,APOE,MEAK7,ARAF,MADD,ARF4,ARHGDIA,ARRB1,ARRB2,ASNS,CCAR2,ATF4,ATOX1,PEA15,URI1,FADD,BCL2L1,BCL2L2,BDNF,DIPK2A,BID,SYNGAP1,BMI1,CCN4,BMP4,BMP7,BNIP1,BNIP3,BOK,BRAF,ZPR1,PTTG1IP,HIP1R,KRIT1,ARHGEF1,CD38,CDK11B,ARHGEF2,CDK5,CDKN1B,NOG,MPV17L,TRIP10,CLU,TMEM259,QKI,COL2A1,MAPK8IP1,RRM2B,ZNF385A,CREB1,C…
GO: Biological Process	GO:0097435	supramolecular fiber organization	2.352e-08	0.0002684	1.22e-06	1.21e-05	195	729	KIF18A,ACTG1,TUBGCP5,AEBP1,TAOK1,MICAL3,CEP126,ALDOA,CUL3,CAMSAP3,GAS7,APOE,NCKAP5L,GBA2,RHOB,RHOG,ARRB1,B2M,BRAF,WASL,PLOD3,CAPN1,HIP1R,SERPINH1,LATS1,ARHGEF2,CDKN1B,CFL2,PRUNE1,CLU,COL1A1,COL2A1,ROCK2,COL5A1,NOX4,MICAL2,PPM1F,CSRP1,CSRP2,CST3,NEURL2,IFT172,AIF1L,DBN1,DCTN1,HDGFL3,DES,FCHSD2,FBXO5,VILL,DYNC1H1,ESPN,ABI1,HDAC6,WASHC1,DVL1,RANBP9,ARPC4,ARPC3,ARPC1B,SORBS3,GREM1,CTTN,EFS,APC2,KATNB…
GO: Biological Process	GO:1901990	regulation of mitotic cell cycle phase transition	2.402e-08	0.0002741	1.24e-06	1.23e-05	136	470	CDC45,CNOT6,MTA3,RPTOR,MAD1L1,AKT1,TAOK1,CUL3,APEX1,BIRC5,DGKZ,CDC14B,CDK10,CNOT6L,HAUS1,SSNA1,BID,ZFP36L1,CACNB4,CAMK2D,CTDSP1,CCND3,CDC20,CDC25B,CDC25C,CDK4,CDKN1B,TAOK2,ZNF385A,ESPL1,DLGAP5,DCTN1,DDB1,FBXO5,DYNC1H1,E2F1,ACTR1A,EIF4G1,ERCC2,CDK2AP2,ERCC3,FZR1,TUBB4B,ANAPC10,FGF10,MAD2L2,ANAPC5,ANAPC7,LCMT1,CARM1,DCTN2,ANP32B,DTL,BRSK1,PLK4,VPS4A,PPP1R9B,UBE2C,CEP250,DCTN3,PHB2,HAUS8,PRMT2,PRMT1…
GO: Biological Process	GO:0009890	negative regulation of biosynthetic process	2.431e-08	0.0002775	1.25e-06	1.24e-05	423	1797	NRIP1,ACADVL,RBM10,NMRAL1,ZC3H6,BAP1,CDC45,FZD1,PARP1,AP2A1,MTA3,AEBP1,TLE5,ABCD1,CUL3,APBB1,APEX1,BIRC5,CBX4,APOE,MIER1,CNOT6L,KLF7,ZBTB10,SIX5,CCAR2,ZFHX3,ATF4,ATP1A1,ATP5MC1,URI1,ATRX,BMI1,BMP4,BMP7,BMPR2,LDB1,BRCA2,ZFP36L1,TIMELESS,FOXK1,UBA3,CBFB,CCND3,MTA1,CD38,CDK5,CDKN1B,NOG,RPS6KA5,MPV17L,CHD4,CREBZF,TCEAL1,CIRBP,RPL23,CBY1,ZNF358,DNAJB5,QKI,BRMS1,ROCK2,MAGED1,FXR2,SMARCAL1,NELFB,CLOCK,C…
GO: Biological Process	GO:0051301	cell division	2.482e-08	0.0002833	1.27e-06	1.26e-05	194	725	TMEM250,MAD1L1,MICAL3,CUL3,RAE1,BIRC5,CDC14B,THOC5,SPC24,RHOB,ARL3,CCDC124,RUVBL1,HAUS1,MARK4,BCL2L1,BDNF,BMI1,BMP4,BRCA2,ZFP36L1,FUBP1,TIMELESS,WASL,CALM3,CCND3,CCNF,UNC119,CCNT1,CCNT2,LATS1,CCNE2,ARHGEF2,CDC20,CDC25B,CDC25C,CDK4,CDK5,CDK7,CENPC,CKS2,ANAPC13,ROCK2,KIF20B,ESPL1,RAB11FIP3,CDCA3,SART3,CUL7,DCTN1,FBXO5,KLHL21,NCAPD2,DYNC1H1,HDAC5,WASHC1,SMC4,E4F1,KIF20A,SH3GLB1,AATF,ERCC2,CDK2AP2,CE…
GO: Biological Process	GO:0072521	purine-containing compound metabolic process	2.533e-08	0.0002891	1.291e-06	1.28e-05	169	614	ACADSB,ACTN3,ADCY6,PARP1,ADSL,AHCY,ABCD1,ALDOA,TPST2,AMPD2,OGT,RAE1,GPAM,APRT,GADD45GIP1,ATP5F1A,DGAT1,ATP5F1B,ATP5F1D,ATP5MC1,ATP5MC2,ATP5ME,ATP5PO,BCL2L1,BDNF,BID,ACSF3,FOXK1,CACNB4,COX7A2L,COX4I1,TECR,COX6B1,COX7A2,COX7C,COX8A,ATP5MF,GTPBP1,VPS9D1,MACROD2,CYC1,ZBTB20,DCK,POM121,NDUFA13,EPHA2,NME6,ENO1,ENO3,COQ7,ACSL3,ACSL4,BPNT1,FASN,ACAA2,FAR1,ATP5PD,UQCC2,FXN,SIRT6,PMVK,UQCRQ,FZD2,GALK1,GALT…
GO: Biological Process	GO:0042274	ribosomal small subunit biogenesis	3.101e-08	0.000354	1.573e-06	1.561e-05	33	69	DHX37,WDR46,TSR3,NGDN,MRPS7,RCL1,TBL3,RRP7A,FAM207A,RPSA,ABT1,PWP2,RPL38,RPS2,RPS5,RPS6,RPS7,RPS8,RPS10,RPS14,RPS15,RPS16,RPS17,RPS19,RPS21,RPS24,RPS25,RPS27,RPS28,RRP36,MRPS11,KRI1,UTP3
GO: Biological Process	GO:0000723	telomere maintenance	3.372e-08	0.0003849	1.703e-06	1.689e-05	61	167	PARP1,APEX1,ATRX,BRCA2,CCNE2,RECQL4,SMARCAL1,NEK7,TINF2,TELO2,ERCC1,NAF1,FEN1,MCRS1,CCT7,SIRT6,SLX4,XRCC6,RTEL1,PNKP,ZBTB48,HNRNPA2B1,HSP90AB1,TNKS1BP1,MAP3K4,HUS1B,TERF2IP,NABP2,XRN1,PML,EXOSC10,POLD1,POLD2,PPP1R10,MAPK3,TEN1,SMC6,UPF1,WRAP53,RFC5,RIF1,RPA2,RPA3,STN1,PIF1,CTC1,NHP2,CCT5,DHX36,SRC,SMC5,SMG5,TEP1,TERC,TERF1,TERT,DCLRE1C,POLA2,XRCC1,ACD,TFIP11
GO: Biological Process	GO:0016236	macroautophagy	3.579e-08	0.0004085	1.8e-06	1.785e-05	98	313	TOMM5,RPTOR,AKT1,ULK1,VAMP8,ATP6V0C,ATP6V1E1,ATP6V0B,LRSAM1,BNIP3,ATP6V0E1,CAPN1,CAPNS1,ATP6V0D1,HGS,CDK5,CDKN1B,ACBD5,CSNK2B,POLDIP2,CTSD,GPSM1,RUBCN,RAB33B,RB1CC1,MFN2,SESN2,HDAC6,MTERF3,SH3GLB1,WDR81,TCIRG1,TEX264,VTA1,NPRL2,MTOR,GAPDH,VPS4A,GBA,MAP1LC3A,CHMP2A,EHMT2,USP30,HTRA2,CDC37,SNF8,HIF1A,GABARAPL2,SCOC,ATG101,TP53INP1,LAMTOR2,TBK1,MTM1,PRKN,PIK3C2A,PIK3C2B,PIK3CA,ATG9A,TOMM7,PHF23,PRKA…
GO: Biological Process	GO:0042981	regulation of apoptotic process	3.732e-08	0.000426	1.869e-06	1.854e-05	418	1779	AARS1,ABR,RBM10,ACTN3,ADAM8,ADAR,PLEKHG5,PARP1,GRK2,TLE5,PLA2G6,AKT1,AKT2,ALDH2,AKR1B1,MRTFA,ANGPT1,ANXA4,APBB1,APEX1,XIAP,BIRC5,GPAM,CBX4,APOE,ARAF,MADD,ARF4,RHOB,ARHGDIA,ARRB1,ARRB2,RUVBL1,ASNS,CCAR2,ATF4,ATOX1,PEA15,HYAL2,URI1,BAK1,FADD,BCL2L1,BCL2L2,BDNF,DIPK2A,BID,SYNGAP1,BMI1,BMP4,BMP7,BNIP1,BNIP3,BOK,BRAF,ZFP36L1,ARHGEF7,ZPR1,EIF2B5,PTTG1IP,CAMK2D,CAPN1,HIP1R,CASP6,UBE2M,KRIT1,LATS1,AIFM1,…
GO: Biological Process	GO:0070126	mitochondrial translational termination	3.773e-08	0.0004306	1.88e-06	1.865e-05	39	89	GADD45GIP1,MRPS34,MRPL49,MRPL54,MRPS16,MRPL2,MRPL4,MRPS7,MRPL37,MRPL30,MRPL27,MRPL10,MRRF,MRPL28,MRPS23,MRPS33,MRPL58,MRPL42,MRPL22,OXA1L,MRPS21,MRPL55,MRPL16,AURKAIP1,MRPS18A,MRPL23,MRPL12,MRPS12,MRPL21,MRPL14,MRPS26,MRPS15,MRPS11,MRPL41,MRPL40,MRPL38,MRPL11,MRPL9,MRPL52
GO: Biological Process	GO:0060562	epithelial tube morphogenesis	4.067e-08	0.0004642	2.018e-06	2.002e-05	118	397	FZD1,TEAD2,ANGPT1,LMO4,RHOB,DCHS1,BMP4,BMP7,TIMELESS,DDR1,DLG5,NOG,COL4A1,ROCK2,MAGED1,KIF20B,CELSR1,CSF1R,MICAL2,CSNK2B,CTSD,CTSZ,IFT172,ZEB2,CCM2,MED12,HDAC5,DVL1,DVL2,DVL3,MEGF8,EPHA2,GREM1,COQ7,EPHA7,SPRY1,SPRY2,ETV4,ETV5,CITED2,FGF8,FGF10,FOXD1,DEAF1,SIRT6,LZTS2,SUFU,FZD2,GATA3,KAT2A,KDM2B,TMED2,NR3C1,HIF1A,PHB2,HOXA5,TNC,SHANK3,ZIC5,ILK,KRAS,LAMA5,CCDC39,GDF7,LRP5,MEF2C,ARL13B,MTHFD1,MTHFR,…
GO: Biological Process	GO:0051960	regulation of nervous system development	4.141e-08	0.0004727	2.046e-06	2.03e-05	272	1087	PICALM,ADCY6,AMIGO1,FZD1,AP2A1,AKT1,LRRC7,NLGN2,SEMA6A,ULK1,APBB1,CAMK1,ZSWIM6,APOE,SEMA4G,ARHGAP4,ARHGDIA,ASPA,ZFHX3,ATP5MC1,B2M,ADGRB2,BDNF,SYNGAP1,BMP4,BMP7,BMPR2,BRAF,FUBP1,ZPR1,EIF2B2,MYRF,CTDSP1,CD38,NEURL1,ARHGEF2,CDC20,MOSMO,CDH4,ARHGAP33,CDK5,DLG5,NOG,PRUNE1,QKI,AKAP5,CRABP2,CREB1,KIF20B,CELSR1,NSMF,TMEM98,SS18L1,CSPG4,LRRTM2,KDM4A,CTSZ,DBN1,CUL7,PRAG1,ZEB2,FBXW8,SNAP91,IL1RAPL2,FGF20,RN…
GO: Biological Process	GO:0051402	neuron apoptotic process	4.412e-08	0.0005036	2.17e-06	2.153e-05	96	306	AARS1,ADAM8,PARP1,AKT2,ANGPT1,XIAP,BIRC5,APOE,ARRB1,ARRB2,ATF4,FADD,BCL2L1,BDNF,BID,SYNGAP1,BNIP3,BOK,BRAF,ZPR1,CASP6,UBE2M,AIFM1,CDC34,CDK5,ATF2,NSMF,CTSZ,FGF20,FIS1,EGR1,EPHA7,SIGMAR1,FGF8,FMR1,HYOU1,AKT1S1,PIGT,G6PD,NES,GAPDH,GATA3,GCLC,GCLM,PRDX3,TOX3,KDM2B,GPI,GPX1,GRN,GRIK5,NR3C1,GSK3A,HIF1A,PARK7,HRAS,HSP90AB1,ILK,KRAS,LIG4,LRP1,MEF2C,MAP3K11,MYBL2,NFATC4,NGFR,PAK3,PRKN,PIK3CA,PIN1,USP53,M…
GO: Biological Process	GO:0070848	response to growth factor	4.686e-08	0.0005349	2.296e-06	2.277e-05	208	794	ACVR2A,FZD1,PARP1,GRK2,AKT1,SEMA6A,ULK1,LTBP4,ANGPT1,LEMD2,XIAP,STK16,ARRB2,ZFHX3,HYAL2,URI1,BDNF,BMP4,BMP7,BMPR2,ZFP36L1,ZPR1,CPNE3,CAD,HGS,FIBP,CD63,CDC34,SLC33A1,NOG,MAPKAPK2,COL1A1,COL2A1,ROCK2,COL4A2,NOX4,ADGRA2,CREB1,IER2,MAPK14,ZNF451,NUS1,APPL1,ZFYVE16,EIF4A3,DBN1,FGF20,DMD,USP15,DNM2,DNMT1,HDAC6,E2F1,ARPC3,EEF1A1,HEYL,EEF2,SH3GLB1,TOB1,MEGF8,EGR1,EPHA2,GREM1,EMD,MTSS2,SPRY1,SPRY2,ERBB2,R…
GO: Biological Process	GO:0045787	positive regulation of cell cycle	4.943e-08	0.0005642	2.411e-06	2.392e-05	125	428	CDC45,CNOT6,MTA3,RPTOR,AKT1,CUL3,APEX1,BIRC5,CDC14B,CDK10,THOC5,CNOT6L,ASNS,ATRX,BRCA2,CAMK2D,CCND3,CCNT1,CCNT2,CDC25B,CDC25C,CDK4,CDK9,CDKN1B,CCPG1,RPL23,CKS2,WIZ,ROCK2,POC1A,ZNF385A,KIF20B,SH2B1,POLDIP2,ESPL1,DLGAP5,FBXO5,DYNC1H1,E2F1,EIF4G1,CITED2,FEN1,FGF8,FGF10,ANAPC5,CARM1,MYBBP1A,SLF1,FNTB,ANP32B,DTL,RAB11FIP4,PLK4,GIPC1,USP19,GLI1,PSRC1,UBE2C,HCFC1,PHB2,PRMT1,HSF1,HSP90AB1,ID2,IGF2,TNKS1B…
GO: Biological Process	GO:2000113	negative regulation of cellular macromolecule biosynthetic process	4.977e-08	0.0005681	2.417e-06	2.398e-05	381	1605	NRIP1,RBM10,NMRAL1,ZC3H6,BAP1,CDC45,FZD1,PARP1,MTA3,AEBP1,TLE5,CUL3,APBB1,BIRC5,CBX4,MIER1,CNOT6L,KLF7,ZBTB10,SIX5,CCAR2,ZFHX3,ATF4,URI1,ATRX,BMI1,BMP4,BMP7,BMPR2,LDB1,BRCA2,ZFP36L1,TIMELESS,FOXK1,UBA3,CBFB,CCND3,MTA1,CD38,CDK5,CDKN1B,NOG,RPS6KA5,CHD4,CREBZF,TCEAL1,CIRBP,RPL23,CBY1,ZNF358,DNAJB5,QKI,BRMS1,ROCK2,MAGED1,FXR2,SMARCAL1,NELFB,CLOCK,CREB1,ATF2,CREM,CRY1,CRY2,NCOR2,FOXP4,PPM1F,ZNF451,CT…
GO: Biological Process	GO:0000226	microtubule cytoskeleton organization	5.721e-08	0.000653	2.767e-06	2.745e-05	219	846	KIF18A,TUBGCP5,TBC1D32,ODF2L,TAOK1,IFT80,CEP126,RAE1,CAMSAP3,BIRC5,NCKAP5L,GBA2,CDC14B,CDK10,ARL3,HAUS1,MARK4,SSNA1,ATRX,BICD1,BRCA2,ZPR1,WRAP73,WDR90,RILPL1,CCNF,ATP6V0D1,NEURL1,ARHGEF2,CDC20,EVI5L,CDK5,CDKN1B,CHD3,PRUNE1,TBC1D22A,CBY1,SUN2,TTLL1,ATXN10,SCLT1,ROCK2,POC1A,NEK7,PTPN23,DNAH1,TBC1D10B,GCC2,IQCB1,SENP6,CROCC,ESPL1,IFT140,IFT172,CUL7,DCTN1,HDGFL3,FBXO5,TEKT1,DYNLRB1,DYNC1H1,DNM2,HDAC6…
GO: Biological Process	GO:0048013	ephrin receptor signaling pathway	6.243e-08	0.0007126	3.007e-06	2.983e-05	38	87	ACTG1,AP2A1,AP2A2,ARHGEF7,WASL,AP2M1,AP2S1,ROCK2,DNM1,ARPC4,ARPC3,ARPC1B,EFNA1,EFNA4,EFNA5,APH1A,EPHA2,EPHA7,EPHB2,EPHB3,EPHB4,VAV3,ARPC1A,HRAS,MMP2,GIT1,NCK1,NOTCH1,PAK3,RASA1,ROCK1,SDC2,PSENEN,SRC,ANKS1A,NCSTN,VAV2,YES1
GO: Biological Process	GO:0080135	regulation of cellular response to stress	6.272e-08	0.0007159	3.008e-06	2.984e-05	212	815	FZD1,PARP1,RPTOR,AKT1,TAOK1,ABCD1,OGT,RAE1,APBB1,MEAK7,THOC5,CCAR2,ATF4,B2M,BAK1,BCL2L1,BID,BMP7,BOK,BRAF,TIMELESS,PTTG1IP,NSMCE1,CAMK2D,ARHGEF2,CDK9,MAPKAPK2,TAOK2,ERCC8,CLU,TMEM259,ROCK2,MAPK8IP1,EEF1E1,MINK1,ZNF385A,RWDD3,ATF6B,CRY1,TRAF4,BCLAF1,RB1CC1,ZEB2,POM121,FBXO5,HDAC6,DVL2,DVL3,TRAP1,TRIM28,EIF4G1,RNFT1,UBAC2,GREM1,ENDOG,ENO1,ERCC1,EYA4,MECOM,EYA2,DTNBP1,SEMA3A,RACK1,FGF10,MAD2L2,FKBP4…
GO: Biological Process	GO:0010558	negative regulation of macromolecule biosynthetic process	6.446e-08	0.0007357	3.078e-06	3.054e-05	400	1700	NRIP1,RBM10,NMRAL1,ZC3H6,BAP1,CDC45,FZD1,PARP1,AP2A1,MTA3,AEBP1,TLE5,CUL3,APBB1,APEX1,BIRC5,CBX4,MIER1,CNOT6L,KLF7,ZBTB10,SIX5,CCAR2,ZFHX3,ATF4,URI1,ATRX,BMI1,BMP4,BMP7,BMPR2,LDB1,BRCA2,ZFP36L1,TIMELESS,FOXK1,UBA3,CBFB,CCND3,MTA1,CD38,CDK5,CDKN1B,NOG,RPS6KA5,CHD4,CREBZF,TCEAL1,CIRBP,RPL23,CBY1,ZNF358,DNAJB5,QKI,BRMS1,ROCK2,MAGED1,FXR2,SMARCAL1,NELFB,CLOCK,CREB1,ATF2,CREM,CRY1,CRY2,NCOR2,FOXP4,PPM…
GO: Biological Process	GO:0006508	proteolysis	7.362e-08	0.0008403	3.501e-06	3.473e-05	444	1915	CLPP,ACY1,MBD6,ADAM8,TRRAP,PICALM,MYSM1,ZUP1,BAP1,PARP1,GRK2,OTULIN,AEBP1,AGA,HACE1,AKT1,AKT2,ALAD,ULK1,FBXO33,LTBP4,MRTFA,CUL3,OGT,APEH,XIAP,BIRC5,APOE,ARAF,ARRB1,ARRB2,RUVBL1,ASPH,CCAR2,EIF3F,EIF3H,KDM1B,MBTPS1,AUP1,LRSAM1,BAK1,FADD,BCL2L1,BID,BMP1,BOK,SERPING1,MYRF,SPSB3,FOXK1,CAPN1,CAPNS1,HIP1R,CASP6,UBA3,SERPINH1,CCNF,MTA1,LATS1,AIFM1,HGS,PCSK7,CDC20,CDC34,CDK5,SOCS6,RPL23,ERCC8,LONP1,CLU,TM…
GO: Biological Process	GO:0045944	positive regulation of transcription by RNA polymerase II	7.599e-08	0.0008674	3.599e-06	3.57e-05	319	1315	NRIP1,ACVR2A,MYSM1,PARP1,AKT1,AKT2,MRTFA,EBF4,TEAD2,OGT,APBB1,CAMK1,LMO4,ARF4,STK16,ARRB1,KLF7,RFXANK,SIX5,ZFHX3,ATF4,HYAL2,ATRX,FADD,BMP4,BMP7,BMPR2,LDB1,KLF9,FUBP3,WASL,RPS6KA4,CBFB,CCNC,CCNH,CCNT1,CCNT2,CD81,ARHGEF2,CDK7,CDK8,CDK9,CCPG1,NOG,RPS6KA5,ZNF358,KLF6,CLOCK,CREB1,ATF2,ATF6B,CREM,IER2,MAPK14,MICAL2,SS18L1,IRF2BP1,EIF4A3,DLGAP5,DBP,ZEB2,ZMIZ2,RNF10,SESN2,TTC5,MED12,MED13,NR1D2,DMTF1,DR1…
GO: Biological Process	GO:0006260	DNA replication	8.116e-08	0.0009264	3.828e-06	3.797e-05	91	289	CHAF1B,WDR18,ESCO1,CDC45,MCM9,ATRX,BRCA2,ZPR1,TIMELESS,CCNE2,CDC34,CDK9,LRWD1,WIZ,RECQL4,CIZ1,RRM2B,SMARCAL1,CST3,DACH1,FBXO5,GRWD1,CHAF1A,E4F1,ESCO2,FEN1,FGF10,POLK,KAT5,RNASEH2A,RTF2,DTL,STAG2,SLX4,RTEL1,EHMT2,GLI1,POLL,KAT7,FBH1,TBRG1,POLG2,PNKP,HRAS,IGHMBP2,INPPL1,LIG1,LIG4,MCM2,MCM3,MCM5,MCM7,GEN1,NFIB,NFIC,TONSL,ORC4,POLD1,POLD2,POLH,PPP2R1A,MAPK8,CHTF8,PURA,RAD9A,RBMS1,UPF1,REV3L,RFC5,RPA2…
GO: Biological Process	GO:0055114	oxidation-reduction process	8.271e-08	0.000944	3.885e-06	3.854e-05	301	1231	ACADS,ACADSB,ACADVL,ACO1,ACTN3,ACVR2A,SLC25A25,ADSL,AKT1,AKT2,MICAL3,ABCD1,ALDH2,ALDOA,AKR1B1,OGT,RAE1,KCNAB2,APEX1,APOE,AGPS,PIR,ASPH,ALDH4A1,KDM1B,DGAT1,ATP5F1D,AUH,BCAT2,BCKDHA,BDNF,BID,BLVRB,BNIP3,FOXK1,WASL,PLOD3,CALM3,AIFM1,SCARB1,COX7A2L,TBRG4,GRHPR,PGLS,FADS2,TXN2,COX4I1,TECR,RRM2B,COX6B1,COX7A2,COX7C,COX8A,NOX4,H6PD,CPOX,CPT2,CRAT,PRDX6,MAPK14,MICAL2,NUS1,SLC25A10,CTBP1,KDM4A,CYC1,COX20,…
GO: Biological Process	GO:0006325	chromatin organization	8.64e-08	0.0009862	4.042e-06	4.009e-05	217	841	CHAF1B,TRRAP,MYSM1,BAP1,CDC45,CENPP,MTA3,OGT,HIRIP3,APBB1,CBX4,CAMK1,MIER1,ARRB1,RUVBL1,KDM1B,ATRX,BMI1,PYGO2,LDB1,BRCA2,MCM3AP,RPS6KA4,CAMK2D,MTA1,CDK5,CDK9,LRWD1,RPS6KA5,CENPC,CHD3,CHD4,BRMS1,CLOCK,ATF2,PPM1F,ZNF451,SS18L1,CTBP1,KDM4A,INO80B,SART3,KMT2B,NOC2L,DAPK3,RNF40,DDB1,MED24,ZMIZ2,USP15,DNMT1,DR1,HDAC6,GRWD1,HDAC5,CHAF1A,PHC1,TRIM28,EYA4,CENPW,FBL,MECOM,EYA2,HMG20B,SCML2,PRMT5,MCRS1,ZNHI…
GO: Biological Process	GO:0045664	regulation of neuron differentiation	8.786e-08	0.001003	4.093e-06	4.06e-05	206	791	PICALM,ADCY6,AMIGO1,FZD1,AP2A1,AKT1,LRRC7,NLGN2,SEMA6A,ULK1,APBB1,CAMK1,ZSWIM6,APOE,SEMA4G,ARHGAP4,ARHGDIA,ZFHX3,ATP5MC1,B2M,BDNF,SYNGAP1,BMP4,BMP7,BMPR2,BRAF,EIF2B2,CTDSP1,CD38,NEURL1,ARHGEF2,CDC20,MOSMO,CDH4,ARHGAP33,CDK5,DLG5,QKI,AKAP5,CRABP2,NSMF,SS18L1,CSPG4,KDM4A,CTSZ,DBN1,CUL7,PRAG1,ZEB2,FBXW8,SNAP91,FGF20,DLG4,DMD,DNM2,DTX1,DVL1,DVL2,DVL3,DNM1L,EEF1A1,HEYL,SEMA3D,EFNA1,EFNA5,SH3GLB1,MEGF8…
GO: Biological Process	GO:0061136	regulation of proteasomal protein catabolic process	9.113e-08	0.00104	4.228e-06	4.194e-05	67	194	AKT1,ALAD,OGT,APOE,ARAF,CCAR2,CLU,TMEM259,ARIH1,RNF40,KEAP1,FBXW8,DVL1,RNFT1,UBAC2,STUB1,RACK1,FMR1,GIPC1,GBA,ERLEC1,USP19,GCLC,OS9,GPX1,GSK3A,UBE2K,PARK7,GABARAPL2,HSPA1B,HSP90AB1,SVIP,MAP1A,ATXN3,MTM1,RNF19B,TMTC3,NFE2L1,PRKN,PKD1,NOP53,PRKACA,MAPK8,DAB2IP,PSMC1,PSMC4,PSME1,PSME2,RAD23A,DET1,YOD1,SGTA,EDEM2,RNF217,AURKA,STYX,TAF9,RHBDF1,COP1,UFL1,TMF1,HSPBP1,PINK1,UBQLN4,BAG6,USP5,SOCS4
GO: Biological Process	GO:0010639	negative regulation of organelle organization	9.32e-08	0.001064	4.307e-06	4.272e-05	127	441	PARP1,ODF2L,MAD1L1,AKT1,TAOK1,CAMSAP3,BIRC5,CDK10,ARRB2,ATRX,BCL2L1,BMP4,BMP7,BNIP3,BOK,CAPN1,HIP1R,CCNF,ARHGEF2,CDC20,EVI5L,MPV17L,CLU,RECQL4,ZNF451,CTBP1,KDM4A,ESPL1,NOC2L,DBN1,HDGFL3,FBXO5,VILL,TINF2,DNM2,DNMT1,NBDY,ESPN,HDAC6,DNM1L,NME6,ERCC1,APC2,KATNB1,ANKRD27,MCRS1,ACAA2,MAD2L2,FKBP4,LCMT1,VAT1,EVL,CIB1,TCHP,ARFGEF1,FXN,GAS2L1,SLX4,PRELID1,RTEL1,KAT2A,CHMP2A,EHMT2,GCLC,USP30,HTRA2,GPX1,TRI…
GO: Biological Process	GO:0050770	regulation of axonogenesis	1.018e-07	0.001162	4.685e-06	4.647e-05	72	214	PICALM,AMIGO1,SEMA6A,ULK1,ZSWIM6,APOE,SEMA4G,ARHGAP4,ARHGDIA,ATP5MC1,BDNF,SYNGAP1,BMPR2,BRAF,EIF2B2,CDH4,CDK5,CRABP2,DBN1,ZEB2,SNAP91,DNM2,SEMA3D,EFNA1,EFNA5,MEGF8,MARK2,CTTN,EPHA7,EPHB2,EPHB3,SEMA3A,SEMA6C,SEMA4B,SEMA3C,FXN,BRSK1,TWF2,ILK,LIMK1,LRP1,LRP4,MAP2,DBNL,MYO5B,NGFR,PAK3,METRN,SEMA5B,ANAPC2,PLXNA1,PLXNB1,MAP2K2,PTEN,SEMA4C,PTPRS,ROBO2,SEMA3F,PLXNA3,SKIL,TRAK1,SLIT1,RAB21,ZSWIM8,PLXND1,C…
GO: Biological Process	GO:0022603	regulation of anatomical structure morphogenesis	1.234e-07	0.001409	5.659e-06	5.613e-05	312	1288	ABR,PICALM,BRWD3,AMIGO1,FZD1,AP2A1,AP2A2,SEMA6A,ULK1,ALDOA,GAS7,CAMK1,ZSWIM6,APOE,SEMA4G,RHOB,RHOG,ARHGAP4,ARHGDIA,ARRB2,ATP5MC1,ADGRB2,BCR,BDNF,SYNGAP1,BMP4,BMP7,BMPR2,BNIP3,BRAF,ARHGEF7,EIF2B2,CASP6,KRIT1,FMNL3,HGS,CDH4,ZMYM3,ZMYM5,ARHGAP33,CDK5,NOG,TAOK2,AP2M1,AP2S1,SLC9A3R1,ROCK2,COL4A2,COL5A1,AKAP5,MAGED1,CRABP2,ADGRA2,ATF2,CELSR1,MAPK14,CSF1R,NSMF,SS18L1,CST3,DAPK3,DBN1,CUL7,PRAG1,ZEB2,FBXW…
GO: Biological Process	GO:0006913	nucleocytoplasmic transport	1.243e-07	0.001419	5.677e-06	5.631e-05	112	379	ADAR,XPO5,AKT1,ANGPT1,RAE1,RANBP3,CAMK1,THOC5,HYAL2,MBTPS1,INPP4B,BMP4,ZPR1,MCM3AP,PTTG1IP,CDK5,SRSF11,RPL23,AKAP5,GEMIN5,CRY2,MAPK14,IPO13,APPL1,EIF4A3,DHX38,YTHDC1,ZC3H11A,POM121,FRAT1,ZNF593,TRIM28,EMD,AGAP3,FLNA,FYTTD1,CTDSPL2,ANP32B,HIKESHI,POLDIP3,THOC3,AKAP8L,LZTS2,SUFU,MALT1,RNPS1,CPSF6,PKIG,RITA1,PARK7,PHB2,HNRNPA2B1,AGFG1,EIF6,JUP,KPNA4,TNPO1,RANGRF,PPP1R12A,PIK3R2,PKD1,RBM15B,CPSF1,PML…
GO: Biological Process	GO:0071363	cellular response to growth factor stimulus	1.3e-07	0.001484	5.912e-06	5.864e-05	199	763	ACVR2A,FZD1,PARP1,GRK2,AKT1,SEMA6A,ULK1,LTBP4,ANGPT1,LEMD2,XIAP,STK16,ARRB2,HYAL2,URI1,BDNF,BMP4,BMP7,BMPR2,ZFP36L1,ZPR1,CPNE3,CAD,HGS,FIBP,CD63,SLC33A1,NOG,MAPKAPK2,COL1A1,COL2A1,COL4A2,NOX4,ADGRA2,CREB1,MAPK14,ZNF451,NUS1,APPL1,ZFYVE16,EIF4A3,DBN1,FGF20,DMD,USP15,DNM2,DNMT1,E2F1,ARPC3,EEF1A1,HEYL,EEF2,SH3GLB1,TOB1,MEGF8,EGR1,GREM1,EMD,MTSS2,SPRY1,SPRY2,ERBB2,RAMP2,STUB1,ECSIT,CITED2,RACK1,FGF8,…
GO: Biological Process	GO:0009628	response to abiotic stimulus	1.384e-07	0.001579	6.267e-06	6.217e-05	330	1375	ABAT,ACADVL,ADAM8,PARP1,ADSL,RPTOR,AHCY,TP53I13,AKT1,AKT2,ALAD,AKR1B1,OGT,RAE1,UVSSA,APBB1,RHOB,ARHGDIA,ARRB1,ARRB2,ASNS,CCAR2,ATF4,ATP1A1,ATP1A2,ATP2B1,HYAL2,B4GALT2,ATP6AP1,CDS2,BAK1,FADD,BCL2L1,SYNGAP1,BMP7,BNIP3,BRAF,BRCA2,ZFP36L1,EIF2B4,EIF2B2,EIF2B5,AP1S2,TIMELESS,CACNB3,CACNB4,TRPA1,CAMK2D,MAP3K14,UNC119,MTA1,ATP6V0D1,CD9,AIFM1,CD38,ARHGEF2,CDK4,CDK5,CDKN1B,NOG,MAPKAPK2,TRIP10,CHRNA4,CIRBP…
GO: Biological Process	GO:0048729	tissue morphogenesis	1.442e-07	0.001646	6.507e-06	6.455e-05	220	860	ACVR2A,ADAM8,FZD1,AP2A1,AP2A2,CUL3,TEAD2,ANGPT1,CAMSAP3,LMO4,RHOB,ARRB2,PLPP3,DCHS1,BMP4,BMP7,BMPR2,LDB1,TIMELESS,DDR1,PLOD3,CD151,DLG5,NOG,AP2M1,AP2S1,SLC9A3R1,COL4A1,ROCK2,COL4A2,COL5A1,COL6A2,MAGED1,KIF20B,CELSR1,CSF1R,MICAL2,CSNK2B,CTNND1,CTSD,CTSZ,IFT172,ZEB2,CCM2,MED12,HDAC5,DVL1,DVL2,DVL3,HEYL,CELSR2,MEGF8,TRIM28,EPHA2,GREM1,COQ7,EPHA7,SPRY1,SPRY2,ETV4,ETV5,EXT2,EYA2,ECSIT,CITED2,SEMA3A,RA…
GO: Biological Process	GO:0048199	vesicle targeting, to, from or within Golgi	1.481e-07	0.001691	6.656e-06	6.603e-05	135	479	TBC1D32,ODF2L,IFT80,CEP126,CUL3,CDC14B,CDK10,ARL3,HAUS1,MARK4,SSNA1,GBF1,NAPA,DIPK2A,WRAP73,WDR90,RILPL1,ATP6V0D1,NEURL1,EVI5L,TRAPPC1,TBC1D22A,CBY1,TTLL1,ATXN10,SCLT1,POC1A,PTPN23,DNAH1,TBC1D10B,SEC24C,IQCB1,CROCC,CTSZ,IFT140,IFT172,DCTN1,TEKT1,DYNLRB1,TRAPPC9,DYNC1H1,DNM2,HDAC6,TPGS1,PREB,ACTR1A,CELSR2,TBC1D10A,BET1,F8,TBC1D16,ARL6,TUBB4B,TRAPPC4,FLNA,TCHP,DCTN2,BBIP1,TMEM107,ARFGAP2,EXOC5,B9D1…
GO: Biological Process	GO:0022604	regulation of cell morphogenesis	1.657e-07	0.001891	7.415e-06	7.356e-05	151	550	PICALM,BRWD3,AMIGO1,SEMA6A,ULK1,ALDOA,GAS7,ZSWIM6,APOE,SEMA4G,RHOB,RHOG,ARHGAP4,ARHGDIA,ATP5MC1,BDNF,SYNGAP1,BMPR2,BRAF,ARHGEF7,EIF2B2,FMNL3,CDH4,ZMYM3,ZMYM5,ARHGAP33,CDK5,TAOK2,SLC9A3R1,AKAP5,CRABP2,CSF1R,NSMF,SS18L1,DAPK3,DBN1,CUL7,PRAG1,ZEB2,FBXW8,SNAP91,DLG4,DNM2,DVL1,DVL2,DVL3,DNM1L,SEMA3D,EFNA1,EFNA5,SH3GLB1,MEGF8,MARK2,CTTN,PLEKHO1,EPHA7,EPHB2,EPHB3,DTNBP1,ANKRD27,SEMA3A,FBLN1,FGD1,SEMA6C,…
GO: Biological Process	GO:0032543	mitochondrial translation	1.678e-07	0.001915	7.481e-06	7.421e-05	51	136	AARS2,GADD45GIP1,MRPS34,MRPL49,MTG2,MTERF3,MRPL54,MRPS16,TSFM,MRPL2,MRPL4,MRPS7,MRPL37,MRPL30,MRPL27,MRPL10,MRRF,MRPL28,UQCC2,MRPS23,MRPS33,HARS1,MRPL58,COA3,MRPL42,MRPL22,NDUFA7,OXA1L,MRPS21,MRPL55,MRPL16,AURKAIP1,MRPS18A,MRPL23,MRPL12,MRPS12,MTIF3,SHMT2,TARS2,MRPL21,TUFM,MRPL14,MRPS26,MRPS15,MRPS11,MRPL41,MRPL40,MRPL38,MRPL11,MRPL9,MRPL52
GO: Biological Process	GO:0043549	regulation of kinase activity	1.812e-07	0.002068	8.047e-06	7.982e-05	245	978	ADAM8,ADAR,ADCY6,RPTOR,OSBPL8,AKT1,TAOK1,ANGPT1,DGKZ,DGKE,CAMK1,APOE,LMO4,ARAF,MADD,ARRB1,ARRB2,RAP2C,PEA15,HYAL2,BDNF,KSR1,BMP4,BMP7,LDB1,BRAF,CALM3,MAP3K14,CCNC,CCND3,CCNF,UNC119,CCNH,CCNT1,CCNT2,LATS1,CCNE2,HGS,NEURL1,CD81,CDC25B,CDC25C,CDK4,CDK5,CDK7,CDKN1B,MAPKAPK2,S1PR2,SOCS6,TAOK2,CKS2,SLC9A3R1,SHC2,CLU,MAPK8IP1,MAGED1,MINK1,NOX4,TRAF4,MAPK14,CSF1R,CSK,PPM1F,CSNK2B,CSPG4,CTNND1,RUBCN,ZEB2,…
GO: Biological Process	GO:0000904	cell morphogenesis involved in differentiation	1.883e-07	0.00215	8.332e-06	8.265e-05	222	872	PICALM,AMIGO1,IGSF9,SEMA6A,ALCAM,ULK1,CUL3,APBB1,ZSWIM6,APOE,SEMA4G,ARHGAP4,ARHGDIA,KLF7,ATP5MC1,BDNF,SYNGAP1,BMP7,BMPR2,BRAF,BSG,ARHGEF7,EIF2B2,WASL,PLOD3,RILPL1,LATS1,CDH4,CDH11,DCLK1,ARHGAP33,CDK5,NOG,RPS6KA5,TAOK2,SLC9A3R1,ROCK2,COL6A2,AKAP5,MINK1,ZNF385A,CRABP2,CREB1,TSKU,CSF1R,NSMF,SS18L1,NEXN,DBN1,CUL7,ZEB2,FBXW8,SNAP91,DLG4,DNM2,ABI1,HDAC6,DVL1,RANBP9,DNM1L,SEMA3D,EFNA1,EFNA4,EFNA5,SH3GLB…
GO: Biological Process	GO:0060828	regulation of canonical Wnt signaling pathway	1.902e-07	0.002171	8.378e-06	8.311e-05	92	298	FZD1,OTULIN,TLE5,CUL3,XIAP,APOE,RUVBL1,JRK,CCAR2,LATS1,NOG,SLC9A3R1,CBY1,COL1A1,ADGRA2,MAPK14,CSNK1G2,CTNND1,DAPK3,FRAT1,DVL1,DVL2,DVL3,PTPRU,EGR1,GREM1,EMD,APC2,FGF10,GPC5,MAD2L2,LZTS2,INVS,RUVBL2,GLI1,GNAQ,RAPGEF1,GSK3A,IGFBP2,NKD1,ILK,JUP,LRP4,NOTCH1,ROR2,PRKN,PFDN5,PIN1,NLE1,TMEM64,PPM1A,PPP1CA,PPP2R3A,DAB2IP,PSMA4,PSMA7,PSMB1,PSMB2,PSMB3,PSMB4,PSMB5,PSMB6,PSMC1,PSMC3,PSMC4,PSMC5,PSMD2,PSMD3,…
GO: Biological Process	GO:0006415	translational termination	1.908e-07	0.002178	8.378e-06	8.311e-05	42	104	APEH,GADD45GIP1,MRPS34,MRPL49,MRPL54,MRPS16,MRPL2,MRPL4,MRPS7,MRPL37,MRPL30,MRPL27,MRPL10,MRRF,TRMT112,MRPL28,MRPS23,MRPS33,MRPL58,MRPL42,MRPL22,OXA1L,MRPS21,MRPL55,MRPL16,AURKAIP1,UPF1,MRPS18A,MRPL23,MRPL12,MRPS12,MRPL21,MRPL14,MRPS26,MRPS15,MRPS11,MRPL41,MRPL40,MRPL38,MRPL11,MRPL9,MRPL52
GO: Biological Process	GO:0051169	nuclear transport	1.944e-07	0.002219	8.501e-06	8.433e-05	112	382	ADAR,XPO5,AKT1,ANGPT1,RAE1,RANBP3,CAMK1,THOC5,HYAL2,MBTPS1,INPP4B,BMP4,ZPR1,MCM3AP,PTTG1IP,CDK5,SRSF11,RPL23,AKAP5,GEMIN5,CRY2,MAPK14,IPO13,APPL1,EIF4A3,DHX38,YTHDC1,ZC3H11A,POM121,FRAT1,ZNF593,TRIM28,EMD,AGAP3,FLNA,FYTTD1,CTDSPL2,ANP32B,HIKESHI,POLDIP3,THOC3,AKAP8L,LZTS2,SUFU,MALT1,RNPS1,CPSF6,PKIG,RITA1,PARK7,PHB2,HNRNPA2B1,AGFG1,EIF6,JUP,KPNA4,TNPO1,RANGRF,PPP1R12A,PIK3R2,PKD1,RBM15B,CPSF1,PML…
GO: Biological Process	GO:0043523	regulation of neuron apoptotic process	2.13e-07	0.002431	9.28e-06	9.205e-05	86	274	AARS1,ADAM8,PARP1,ANGPT1,XIAP,BIRC5,APOE,ARRB1,ARRB2,ATF4,BCL2L1,BDNF,SYNGAP1,BOK,BRAF,ZPR1,CASP6,UBE2M,AIFM1,CDC34,CDK5,ATF2,NSMF,CTSZ,FGF20,FIS1,EGR1,EPHA7,SIGMAR1,FGF8,FMR1,HYOU1,AKT1S1,G6PD,NES,GATA3,GCLC,GCLM,PRDX3,TOX3,KDM2B,GPI,GRN,GRIK5,NR3C1,GSK3A,HIF1A,PARK7,HRAS,HSP90AB1,ILK,KRAS,LIG4,LRP1,MEF2C,MAP3K11,MYBL2,NFATC4,NGFR,PAK3,PRKN,PIK3CA,PIN1,MIR15B,MAPK8,LGMN,PTPRF,EGLN2,RASA1,ROCK1,C…
GO: Biological Process	GO:0050767	regulation of neurogenesis	2.222e-07	0.002537	9.645e-06	9.568e-05	243	971	PICALM,ADCY6,AMIGO1,FZD1,AP2A1,AKT1,LRRC7,NLGN2,SEMA6A,ULK1,APBB1,CAMK1,ZSWIM6,APOE,SEMA4G,ARHGAP4,ARHGDIA,ASPA,ZFHX3,ATP5MC1,B2M,BDNF,SYNGAP1,BMP4,BMP7,BMPR2,BRAF,FUBP1,EIF2B2,CTDSP1,CD38,NEURL1,ARHGEF2,CDC20,MOSMO,CDH4,ARHGAP33,CDK5,DLG5,NOG,PRUNE1,QKI,AKAP5,CRABP2,CREB1,KIF20B,NSMF,TMEM98,SS18L1,CSPG4,KDM4A,CTSZ,DBN1,CUL7,PRAG1,ZEB2,FBXW8,SNAP91,FGF20,RNF10,DLG4,DMD,DNM2,DTX1,DVL1,DVL2,DVL3,DN…
GO: Biological Process	GO:0006903	vesicle targeting	2.451e-07	0.002797	1.06e-05	0.0001051	138	496	TBC1D32,ODF2L,IFT80,CEP126,CUL3,CDC14B,CDK10,ARL3,HAUS1,MARK4,SSNA1,GBF1,NAPA,DIPK2A,WRAP73,WDR90,RILPL1,ATP6V0D1,NEURL1,EVI5L,TRAPPC1,TBC1D22A,CBY1,TTLL1,ATXN10,SCLT1,POC1A,PTPN23,DNAH1,TBC1D10B,SEC24C,IQCB1,CROCC,CTSZ,IFT140,IFT172,DCTN1,TEKT1,DYNLRB1,TRAPPC9,DYNC1H1,DNM2,HDAC6,TPGS1,PREB,ACTR1A,CELSR2,TBC1D10A,STARD3NL,BET1,F8,TBC1D16,ARL6,TUBB4B,TRAPPC4,FLNA,TCHP,DCTN2,BBIP1,TMEM107,ARFGAP2,E…
GO: Biological Process	GO:0090090	negative regulation of canonical Wnt signaling pathway	2.479e-07	0.00283	1.068e-05	0.0001059	63	183	FZD1,TLE5,CUL3,APOE,LATS1,NOG,SLC9A3R1,CBY1,MAPK14,CTNND1,DVL1,DVL2,DVL3,PTPRU,EGR1,GREM1,EMD,APC2,MAD2L2,LZTS2,INVS,RUVBL2,GLI1,RAPGEF1,GSK3A,IGFBP2,NKD1,LRP4,NOTCH1,ROR2,PRKN,PFDN5,TMEM64,PPP2R3A,DAB2IP,PSMA4,PSMA7,PSMB1,PSMB2,PSMB3,PSMB4,PSMB5,PSMB6,PSMC1,PSMC3,PSMC4,PSMC5,PSMD2,PSMD3,PSMD4,PSMD7,PSMD8,PSMD13,PSME1,PSME2,JADE1,SFRP4,SNAI2,SOX9,STK11,TLE2,TLE3,NPHP4
GO: Biological Process	GO:0044839	cell cycle G2/M phase transition	2.496e-07	0.002849	1.071e-05	0.0001062	87	279	MTA3,TAOK1,BIRC5,CDC14B,HAUS1,SSNA1,CALM3,CAMK2D,CCNH,LATS1,CDC25B,CDC25C,CDK4,CDK7,TAOK2,DCTN1,FBXO5,DYNC1H1,DNM2,ACTR1A,FZR1,TUBB4B,LCMT1,FOXM1,DCTN2,DTL,AKAP8L,BRSK1,PLK4,NES,VPS4A,CEP250,DCTN3,HAUS8,FOXO4,HUS1B,BABAM1,PPP1R12A,PBX1,PCNT,NOP53,FBXL15,BRCC3,PPP1CB,PPP2R1A,PRKACA,HAUS6,PSMA4,PSMA7,PSMB1,PSMB2,PSMB3,PSMB4,PSMB5,PSMB6,PSMC1,PSMC3,PSMC4,PSMC5,PSMD2,PSMD3,PSMD4,HAUS3,PSMD7,PSMD8,PSM…
GO: Biological Process	GO:0060560	developmental growth involved in morphogenesis	2.541e-07	0.0029	1.086e-05	0.0001077	86	275	PICALM,SEMA6A,ALCAM,ULK1,APOE,SEMA4G,ARHGAP4,ATP5MC1,BDNF,BMP4,BMPR2,EIF2B2,DDR1,CDH4,DCLK1,CDK5,CRABP2,DBN1,ZEB2,MED12,DNM2,HDAC6,DVL1,SEMA3D,EFNA5,SH3GLB1,MEGF8,TRIM28,CTTN,EPHA7,SPRY1,SPRY2,SEMA3A,FGF10,SEMA6C,SEMA4B,SEMA3C,FXN,SIRT6,LZTS2,TWF2,HOXD13,HSP90AB1,TNC,NKD1,ILK,ITGA4,LAMB2,LIMK1,LRP1,MAP2,DBNL,MYO5B,TMTC3,NOTCH1,PRKN,SEMA5B,ANAPC2,PLXNA1,PPP2R3A,PPP3CB,PTK7,SEMA4C,PTPRS,MUL1,RARG,S…
GO: Biological Process	GO:0043543	protein acylation	2.623e-07	0.002994	1.117e-05	0.0001108	84	267	ABHD17A,TRRAP,ESCO1,TAOK1,OGT,APBB1,CAMK1,ARRB1,RUVBL1,BMI1,PYGO2,LDB1,BRCA2,MCM3AP,RPS6KA4,RPS6KA5,SELENOK,CLOCK,ATF2,ZNF451,CTBP1,NAT9,NOC2L,MED24,DR1,HDAC5,ESCO2,ABHD17B,MCRS1,TADA3,ZDHHC18,KAT5,NATD1,MBIP,GATA3,BLOC1S1,KAT2A,SRCAP,RUVBL2,ARID5A,HINT2,KAT7,HCFC1,PARK7,KANSL1L,MDH2,MBD3,ZDHHC21,NMT1,OGDH,ZDHHC1,ZDHHC8,TERF2IP,ING3,POR,PPM1A,PPM1B,MAPK3,KANSL2,PIH1D1,NAA16,ELP3,JADE1,SGF29,ZDHHC…
GO: Biological Process	GO:0018205	peptidyl-lysine modification	2.642e-07	0.003015	1.121e-05	0.0001112	122	427	TRRAP,ESCO1,OGT,RAE1,APBB1,CBX4,CAMK1,ARRB1,RUVBL1,ATRX,BMI1,PYGO2,LDB1,BRCA2,MCM3AP,PLOD3,RPS6KA4,RPS6KA5,RWDD3,CLOCK,ATF2,ZNF451,SENP6,CTBP1,KDM4A,DOHH,KMT2B,NOC2L,SENP3,MED24,POM121,ZMIZ2,DHPS,DNMT1,DR1,HDAC6,HDAC5,SAE1,EGR1,TRIM28,MECOM,HMG20B,PIAS3,MCRS1,TADA3,TRAF7,KAT5,MBIP,P3H4,PIAS4,DOT1L,ARID4B,GATA3,BLOC1S1,KAT2A,SRCAP,RUVBL2,ARID5A,EHMT2,HINT2,LOXL3,KMT5C,KAT7,HCFC1,PARK7,KANSL1L,LOX,…
GO: Biological Process	GO:0031327	negative regulation of cellular biosynthetic process	2.9e-07	0.00331	1.226e-05	0.0001216	408	1761	NRIP1,ACADVL,RBM10,NMRAL1,ZC3H6,BAP1,CDC45,FZD1,PARP1,AP2A1,MTA3,AEBP1,TLE5,CUL3,APBB1,APEX1,BIRC5,CBX4,MIER1,CNOT6L,KLF7,ZBTB10,SIX5,CCAR2,ZFHX3,ATF4,ATP1A1,URI1,ATRX,BMI1,BMP4,BMP7,BMPR2,LDB1,BRCA2,ZFP36L1,TIMELESS,FOXK1,UBA3,CBFB,CCND3,MTA1,CD38,CDK5,CDKN1B,NOG,RPS6KA5,MPV17L,CHD4,CREBZF,TCEAL1,CIRBP,RPL23,CBY1,ZNF358,DNAJB5,QKI,BRMS1,ROCK2,MAGED1,FXR2,SMARCAL1,NELFB,CLOCK,CREB1,ATF2,CREM,CRY1…
GO: Biological Process	GO:0032200	telomere organization	3.012e-07	0.003438	1.269e-05	0.0001258	62	180	PARP1,APEX1,ATRX,BRCA2,CCNE2,RECQL4,SMARCAL1,NEK7,TINF2,TELO2,ERCC1,NAF1,FEN1,MCRS1,CCT7,SIRT6,DOT1L,SLX4,XRCC6,RTEL1,PNKP,ZBTB48,HNRNPA2B1,HSP90AB1,TNKS1BP1,MAP3K4,HUS1B,TERF2IP,NABP2,XRN1,PML,EXOSC10,POLD1,POLD2,PPP1R10,MAPK3,TEN1,SMC6,UPF1,WRAP53,RFC5,RIF1,RPA2,RPA3,STN1,PIF1,CTC1,NHP2,CCT5,DHX36,SRC,SMC5,SMG5,TEP1,TERC,TERF1,TERT,DCLRE1C,POLA2,XRCC1,ACD,TFIP11
GO: Biological Process	GO:0070646	protein modification by small protein removal	3.142e-07	0.003586	1.315e-05	0.0001305	92	301	MBD6,TRRAP,MYSM1,BAP1,OTULIN,OGT,ARRB2,RUVBL1,EIF3F,KDM1B,FOXK1,HGS,CDC20,SENP6,INO80B,SART3,SENP3,KEAP1,COPS7A,USP15,TANK,TNIP1,MCRS1,TAB1,TADA3,USP16,USP21,GATA3,KAT2A,USP20,USP19,COPS6,USP30,ADRM1,GPS1,HCFC1,HIF1A,USP45,PARK7,JOSD2,FOXK2,ATXN3,FOXO4,BABAM1,NEDD8,PRKN,USP53,NOP53,BRCC3,OTUD4,ZRANB1,PSMA4,PSMA7,PSMB1,PSMB2,PSMB3,PSMB4,PSMB5,PSMB6,PSMC1,PSMC3,PSMC4,PSMC5,PSMD2,PSMD3,PSMD4,PSMD7,P…
GO: Biological Process	GO:0009896	positive regulation of catabolic process	3.146e-07	0.003591	1.315e-05	0.0001305	130	463	ACTN3,ADAM8,AKT1,AKT2,ABCD1,ULK1,APOE,CNOT6L,TICAM1,LRSAM1,BID,BNIP3,ZFP36L1,PTTG1IP,CD81,CDKN1B,CLU,TMEM259,ARIH1,QKI,ROCK2,GTPBP1,GPSM1,GGA1,ZBTB20,RNF40,KEAP1,DDB1,FBXL5,FBXW8,MFN2,SESN2,DXO,HDAC6,DVL1,NDUFA13,SH3GLB1,TOB1,RNFT1,ENDOG,MTDH,RIDA,STUB1,APC2,PLEKHN1,FZR1,RACK1,SNX9,KAT5,FMR1,DTL,UQCC2,NPRL2,GBA,GCLC,SGSM3,MID2,WWP1,WWP2,GSK3A,CDC37,SNF8,HIF1A,PARK7,SCOC,HSF1,HSPA1B,SNX33,NKD1,LDL…
GO: Biological Process	GO:0010506	regulation of autophagy	3.216e-07	0.003671	1.34e-05	0.0001329	102	343	RPTOR,AKT1,ULK1,ATP6V0C,ATP6V1E1,ATP6V0B,TICAM1,LRSAM1,BID,BNIP3,BOK,FOXK1,ATP6V0E1,CAPN1,CAPNS1,ATP6V0D1,CDK5,SOGA1,KDM4A,POLDIP2,GPSM1,RUBCN,DAP,DAPK3,RB1CC1,MFN2,SESN2,HDAC6,WASHC1,DNM1L,EEF1A1,SH3GLB1,EIF4G1,CTTN,MTDH,HAX1,WDR24,KAT5,CISD2,LARS1,NPRL2,MTOR,MFSD8,GAPDH,GBA,EHMT2,GOLGA2,USP30,MID2,HTRA2,GSK3A,CDC37,WDR6,HGF,HIF1A,PARK7,SCOC,ATG101,TAB3,FOXK2,SVIP,TP53INP1,TPCN1,LAMTOR2,TBK1,MTM…
GO: Biological Process	GO:0031056	regulation of histone modification	3.55e-07	0.004052	1.473e-05	0.0001462	60	173	OGT,CAMK1,ARRB1,ATRX,PYGO2,RPS6KA4,CAMK2D,CDK9,RPS6KA5,ZNF451,CTBP1,KDM4A,SART3,KMT2B,NOC2L,RNF40,DNMT1,HDAC5,ZNHIT1,TADA3,FMR1,AKAP8L,GATA3,KAT2A,RUVBL2,ARID5A,EHMT2,KAT7,IGF2,PAXBP1,MEN1,MLLT6,MTHFR,PHF1,PML,MAPK3,MAPK8,PIH1D1,RIF1,ASXL2,MTF2,OTUB1,SNW1,ZNF335,SNAI2,SMARCB1,SNCA,KDM4B,KMT2E,SUPT6H,TCF21,TERT,SIRT1,TP53,TWIST1,UBE2B,EID1,PINK1,SPHK2,NELFE
GO: Biological Process	GO:0019318	hexose metabolic process	3.666e-07	0.004185	1.516e-05	0.0001504	85	273	ACTN3,AKT1,C1QTNF1,AKT2,SLC25A11,ALDOA,AKR1B1,OGT,ATF4,FPGT,FOXK1,H6PD,CREM,CRY1,MAPK14,SOGA1,SLC25A10,DDB1,SESN2,ENO1,ENO3,FABP5,LCMT1,G6PC3,MTOR,FUT9,FUCA1,G6PD,SLC37A4,GAA,GALK1,GHRL,GALT,GAPDH,KAT2A,GLB1,GOT2,GPI,NR3C1,GSK3A,NISCH,FAM3A,HIF1A,HK1,IGF2,C1QTNF12,FOXK2,INPPL1,LRP5,MAN2A2,MAN2B1,MDH2,MPI,FUOM,NFE2L1,HECTD4,PRKN,PC,PCK2,PFKFB2,PFKL,PGAM1,PGK1,PGM1,PIK3CA,PKM,PGP,PMM1,PPP1CA,PPP1CB…
GO: Biological Process	GO:0097190	apoptotic signaling pathway	3.777e-07	0.004311	1.555e-05	0.0001542	176	669	PARP1,PLA2G6,AKT1,MRTFA,CUL3,ANXA6,MADD,ARRB2,CCAR2,ATF4,PEA15,HYAL2,URI1,TICAM1,BAK1,FADD,BCL2L1,BCL2L2,BDNF,BID,BMI1,BMP4,BNIP3,BOK,BRCA2,PTTG1IP,HIP1R,AIFM1,CD38,CDK11B,ARHGEF2,NOG,MPV17L,SELENOK,SLC9A3R1,CLU,COL2A1,ROCK2,MAPK8IP1,MAGED1,EEF1E1,RRM2B,ZNF385A,PPM1F,APPL1,NOC2L,BCLAF1,DAP,DAPK3,RB1CC1,CASP8AP2,DNM1L,E2F1,E2F2,FIS1,NDUFA13,TRAP1,SH3GLB1,EPHA2,AATF,CTTN,TM2D1,ENO1,DDX47,EYA4,EYA2,…
GO: Biological Process	GO:0006354	DNA-templated transcription, elongation	3.787e-07	0.004323	1.555e-05	0.0001542	45	117	THOC5,CCAR2,POLR1F,LDB1,TAF1C,CCNH,CCNT1,CCNT2,CDK7,CDK9,POLR1A,POLR1C,NELFB,TSFM,ERCC2,ERCC3,POLR1B,NELFCD,ELOF1,POLR1G,ADRM1,GTF2F1,GTF2H2,GTF2H4,MLLT1,POLR2C,POLR2E,POLR2F,POLR2I,POLR2J,CDC73,ELP3,ZNF326,ELL2,SSRP1,SUPT4H1,SUPT5H,SUPT6H,TCEA1,ELOC,ELOB,POLR1E,UBTF,NELFE,ELL
GO: Biological Process	GO:0010976	positive regulation of neuron projection development	4.06e-07	0.004634	1.661e-05	0.0001647	108	370	PICALM,AMIGO1,FZD1,AP2A1,LRRC7,NLGN2,APBB1,CAMK1,APOE,ARHGDIA,ATP5MC1,BDNF,BMP4,BMP7,BMPR2,BRAF,EIF2B2,NEURL1,CDH4,DLG5,QKI,AKAP5,CRABP2,SS18L1,DBN1,CUL7,ZEB2,FBXW8,SNAP91,DLG4,DMD,DVL1,DVL2,DVL3,DNM1L,EEF1A1,EFNA5,SH3GLB1,MEGF8,ELAVL4,MARK2,KATNB1,ANKRD27,FMR1,NCKIPSD,FXN,NPTN,MTOR,EHD1,RAPGEF1,GRN,NR3C1,PTPN5,HGF,TWF2,SHANK3,ILK,ITGA3,LIMK1,LRP1,MIF,DBNL,MYO5B,NCK1,NGFR,NME2,PAK3,PALM,PRKN,SERP…
GO: Biological Process	GO:0016241	regulation of macroautophagy	4.445e-07	0.005074	1.812e-05	0.0001797	60	174	RPTOR,AKT1,ULK1,ATP6V0C,ATP6V1E1,ATP6V0B,LRSAM1,BNIP3,ATP6V0E1,CAPN1,CAPNS1,ATP6V0D1,CDK5,POLDIP2,GPSM1,RUBCN,RB1CC1,MFN2,SESN2,HDAC6,SH3GLB1,NPRL2,MTOR,GAPDH,GBA,EHMT2,USP30,HTRA2,CDC37,HIF1A,SCOC,ATG101,LAMTOR2,TBK1,MTM1,PRKN,PIK3CA,TOMM7,PHF23,PRKAB1,PRKACA,PRKAG1,MAPK3,MAPK8,RAB5A,RHEB,RNF5,RAB3GAP1,SUPT5H,MLST8,EXOC7,ATP13A2,SIRT1,TP53,TSC2,ATP6V0E2,PINK1,UBQLN4,NPRL3,RAB1B
GO: Biological Process	GO:0006361	transcription initiation from RNA polymerase I promoter	4.674e-07	0.005335	1.895e-05	0.0001879	21	38	POLR1F,TAF1C,CCNH,CDK7,POLR1A,POLR1C,ERCC2,ERCC3,POLR1B,POLR1G,GTF2H2,GTF2H4,POLR2E,POLR2F,CAVIN1,MAPK3,PIH1D1,SMARCA4,SMARCB1,POLR1E,UBTF
GO: Biological Process	GO:0043393	regulation of protein binding	4.681e-07	0.005343	1.895e-05	0.0001879	81	258	TLE5,AKT1,ANGPT1,CAMK1,APOE,ARRB1,ARRB2,TICAM1,B2M,BAK1,BDNF,BMP4,ARHGEF7,EIF2B4,HIP1R,KRIT1,CDK5,CCPG1,NOG,TRAF4,GPSM1,CTSZ,LDLRAP1,HDAC5,DVL1,EIF2B1,MARK2,STUB1,DTNBP1,CARM1,NES,GAS8,RUVBL2,GOLGA2,GTF2F1,PARK7,HOXA3,HSF1,HSP90AB1,ID1,ITGA4,STMN1,LFNG,LOX,LRP1,LRPAP1,MAP2,BTBD1,MEF2C,MEN1,NFATC4,PRKN,PIN1,PKD1,PPP1CA,PRKACA,MAPK3,MAPK8,DAB2IP,PTPRF,RIPOR1,CRTAC1,RFNG,ROCK1,ZFPM1,PACS1,SMARCD3,SR…
GO: Biological Process	GO:0072175	epithelial tube formation	5.055e-07	0.00577	2.039e-05	0.0002023	57	163	FZD1,TEAD2,LMO4,BMP4,BMP7,NOG,ROCK2,KIF20B,CELSR1,IFT172,ZEB2,MED12,DVL1,DVL2,DVL3,GREM1,COQ7,CITED2,FGF8,FGF10,DEAF1,SUFU,FZD2,GATA3,KAT2A,KDM2B,TMED2,HIF1A,SHANK3,ZIC5,GDF7,MTHFD1,MTHFR,WNT4,PRKACA,PRKACB,GATAD2A,PTK7,SEMA4C,RARA,RARG,RPS7,CEP290,IFT122,SOX4,SOX9,SOX11,HNF1B,SCRIB,TSC2,PLXNB2,TWIST1,KDM6A,VASP,OSR1,RGMA,FZD3
GO: Biological Process	GO:0010769	regulation of cell morphogenesis involved in differentiation	5.263e-07	0.006007	2.115e-05	0.0002098	105	359	PICALM,AMIGO1,SEMA6A,ULK1,ZSWIM6,APOE,SEMA4G,ARHGAP4,ARHGDIA,ATP5MC1,BDNF,SYNGAP1,BMPR2,BRAF,ARHGEF7,EIF2B2,CDH4,ARHGAP33,CDK5,AKAP5,CRABP2,NSMF,SS18L1,DBN1,CUL7,ZEB2,FBXW8,SNAP91,DNM2,DNM1L,SEMA3D,EFNA1,EFNA5,SH3GLB1,MEGF8,MARK2,CTTN,EPHA7,EPHB2,EPHB3,DTNBP1,ANKRD27,SEMA3A,FBLN1,SEMA6C,FLNA,SEMA4B,SEMA3C,CIB1,FMR1,FXN,BRSK1,TRIOBP,TWF2,ID1,SHANK3,ILK,LIMK1,LIMS1,LRP1,LRP4,MAP2,DBNL,MYO5B,NFATC4,…
GO: Biological Process	GO:0048813	dendrite morphogenesis	5.683e-07	0.006487	2.276e-05	0.0002257	61	179	PICALM,KLF7,WASL,DCLK1,ARHGAP33,CDK5,TAOK2,ROCK2,AKAP5,MINK1,NSMF,SS18L1,DBN1,CUL7,FBXW8,DLG4,ABI1,HDAC6,DVL1,DNM1L,EFNA1,SH3GLB1,CELSR2,FARP1,ELAVL4,EPHB2,EPHB3,DTNBP1,ANKRD27,SEMA3A,FMR1,ID1,SHANK3,ILK,LRP4,MAP2,MEF2A,DBNL,MYO5B,NFATC4,PAK3,ANAPC2,TMEM106B,PPP3CA,MAPK8,PTEN,PTN,PTPRD,PTPRF,FBXO31,SDC2,PPP1R9A,PREX2,TRAK1,RAB21,DHX36,CDKL5,STK11,ARC,OBSL1,UBE3A
GO: Biological Process	GO:0043069	negative regulation of programmed cell death	5.702e-07	0.006508	2.276e-05	0.0002257	262	1071	AARS1,ADAM8,ADAR,GRK2,AKT1,AKT2,ALDH2,AKR1B1,MRTFA,ANGPT1,ANXA4,XIAP,BIRC5,GPAM,CBX4,APOE,ARAF,MADD,ARF4,ARHGDIA,ARRB1,ARRB2,ASNS,CCAR2,ATOX1,PEA15,URI1,FADD,BCL2L1,BCL2L2,BDNF,DIPK2A,BID,SYNGAP1,BMI1,BMP4,BMP7,BNIP1,BNIP3,BOK,BRAF,ZPR1,PTTG1IP,HIP1R,KRIT1,CD38,CDK11B,ARHGEF2,CDKN1B,NOG,MPV17L,TRIP10,CLU,QKI,COL2A1,MAPK8IP1,RRM2B,ZNF385A,CSF1R,NOC2L,INTS1,DAD1,RB1CC1,DDB1,FGF20,DHCR24,DNMT1,NDUFA…
GO: Biological Process	GO:0031503	protein-containing complex localization	6.022e-07	0.006873	2.395e-05	0.0002376	177	678	TBC1D32,ODF2L,LRRC7,IFT80,CEP126,RAE1,BIRC5,CDC14B,CDK10,THOC5,ARL3,HAUS1,MARK4,SSNA1,MCM3AP,WRAP73,WDR90,AP3D1,WASL,RILPL1,ATP6V0D1,NEURL1,EVI5L,SRSF11,AP2M1,TBC1D22A,CBY1,TTLL1,ATXN10,SCLT1,AKAP5,POC1A,PTPN23,DNAH1,TBC1D10B,IQCB1,CROCC,IFT140,EIF4A3,IFT172,DHX38,DBN1,YTHDC1,DCTN1,ZC3H11A,POM121,KLHL21,IQSEC1,TEKT1,DYNLRB1,DLG4,DNM1,DYNC1H1,DNM2,HDAC6,TPGS1,ZNF593,ACTR1A,CELSR2,TBC1D10A,TBC1D16,…
GO: Biological Process	GO:0031331	positive regulation of cellular catabolic process	6.108e-07	0.006972	2.421e-05	0.0002401	112	390	ADAM8,AKT1,AKT2,ABCD1,ULK1,APOE,CNOT6L,TICAM1,LRSAM1,BID,BNIP3,ZFP36L1,PTTG1IP,CD81,CLU,TMEM259,ARIH1,QKI,ROCK2,GTPBP1,GPSM1,ZBTB20,RNF40,KEAP1,FBXL5,FBXW8,MFN2,SESN2,DXO,HDAC6,DVL1,SH3GLB1,TOB1,RNFT1,ENDOG,MTDH,RIDA,STUB1,PLEKHN1,RACK1,SNX9,KAT5,FMR1,UQCC2,NPRL2,GBA,GCLC,MID2,GSK3A,CDC37,HIF1A,PARK7,SCOC,HSF1,HSPA1B,SNX33,LDLR,LRP1,SVIP,TP53INP1,TPCN1,MIF,ATXN3,MOV10,GIT1,TBK1,RNF19B,TMTC3,FURIN…
GO: Biological Process	GO:0007167	enzyme linked receptor protein signaling pathway	6.234e-07	0.007115	2.462e-05	0.0002442	273	1124	ACTG1,ACVR2A,MYORG,FZD1,PARP1,AP2A1,AP2A2,OSBPL8,AKT1,AKT2,SEMA6A,ULK1,LTBP4,OGT,ANGPT1,LEMD2,XIAP,ARF4,ARRB2,ATP6V0C,ATP6V1E1,ATP6V0B,ATP6AP1,BCR,BDNF,BMP4,BMP7,BMPR2,ARHGEF7,CPNE3,DDR1,WASL,ATP6V0E1,HIP1R,CCND3,ATP6V0D1,HGS,NEURL1,FIBP,CD63,SLC33A1,CDK4,NOG,RPS6KA5,MAPKAPK2,AP2M1,AP2S1,SLC9A3R1,SHC2,STOML1,COL1A1,COL4A1,ROCK2,COL4A2,ADGRA2,CREB1,SH2B1,MAPK14,CSF1R,SOGA1,CSNK2B,ZNF451,NUS1,CSPG4…
GO: Biological Process	GO:0031330	negative regulation of cellular catabolic process	6.395e-07	0.007299	2.517e-05	0.0002497	83	268	RBM10,AKT1,ALAD,RIC1,OGT,CCAR2,FOXK1,MAPKAPK2,CIRBP,RPL23,QKI,MAPK14,CST3,KDM4A,POLDIP2,DHX34,RUBCN,DAP,WASHC1,E2F1,EFNA1,TOB1,EIF4G1,UBAC2,ATRAID,NAF1,SYNCRIP,FMR1,LARS1,PAIP1,MTOR,SUFU,GIPC1,ERLEC1,USP19,EHMT2,HNRNPA0,OS9,GOLGA2,USP30,HTRA2,GSK3A,WDR6,RBM46,HGF,PARK7,GABARAPL2,HSP90AB1,TAB3,FOXK2,SVIP,MAP1A,MTM1,FURIN,PIK3CA,PDCL3,SECISBP2,PML,PHF23,NOP53,CTSA,MEIOC,DAB2IP,PTBP1,RNF5,ROCK1,RPL5…
GO: Biological Process	GO:0000209	protein polyubiquitination	6.629e-07	0.007566	2.6e-05	0.0002579	94	314	HACE1,CUL3,XIAP,LRSAM1,CBFB,CCNF,CDC34,ERCC8,ARIH1,ANAPC13,DZIP3,IRF2BP1,RNF40,FBXL3,FBXL5,FBXW8,FBXO6,HDAC6,ZNRF2,STUB1,RNF187,FBXO30,FZR1,ANAPC10,SPSB4,ANAPC5,ANAPC7,DTL,RBCK1,SYVN1,RNF115,KLHL20,UBE2S,PRPF19,WWP1,WWP2,UBE2C,GPS2,UBE2K,SHPRH,MIB2,HECTD2,RNF19B,NFE2L1,PRKN,ANAPC2,FBXW5,RC3H2,FBXL15,FBXL19,PSMA4,PSMA7,PSMB1,PSMB2,PSMB3,PSMB4,PSMB5,PSMB6,PSMC1,PSMC3,PSMC4,PSMC5,PSMD2,PSMD3,PSMD4,P…
GO: Biological Process	GO:0007050	cell cycle arrest	7.093e-07	0.008096	2.773e-05	0.000275	77	244	CNOT6,RPTOR,AKT2,APBB1,GAS7,CDC14B,GADD45GIP1,CNOT6L,ZFHX3,CDC25C,CDK4,CDK5,CDK7,CDK9,CDKN1B,TBRG4,RPL23,ZNF385A,KIF20B,DHCR24,MFN2,E2F1,E4F1,FGF10,FOXM1,CARM1,MYBBP1A,GAS2L1,MTOR,GAS2,PPP1R9B,SGSM3,TBRG1,WDR6,HRAS,PRMT1,HSP90AB1,ID2,TNKS1BP1,ILK,IRF1,TP53INP1,MEN1,MIF,FOXO4,LAMTOR2,CNOT4,NOTCH1,NOTCH2,CNOT7,PKD1,PKD2,PLAGL1,PML,PPM1A,PPP2R5B,PRKAB1,PRKACA,PRKAG1,DAB2IP,RB1,RHEB,RPL26,MAPK12,RBM3…
GO: Biological Process	GO:0006367	transcription initiation from RNA polymerase II promoter	7.37e-07	0.008412	2.871e-05	0.0002848	64	192	TEAD2,CBFB,CCNC,CCNH,CDK4,CDK7,CDK8,CDK9,MED27,CREB1,ZNF451,MED24,MED12,MED13,NR1D2,DR1,MED16,E2F2,TRIM28,NR2F6,ERCC2,ERCC3,MED15,SUB1,NR3C1,GTF2A2,GTF2F1,GTF2H2,GTF2H4,MAZ,NOTCH1,NOTCH2,PGR,NRBP1,POLR2C,POLR2E,POLR2F,POLR2I,POLR2J,PSMC3,PSMC4,PSMC5,PTEN,RARA,RARG,RORA,RXRA,RXRB,SGF29,SNW1,SOX9,DHX36,TAF6,TAF9,TAF10,TCF4,HNF1B,TEAD3,NR2F1,THRA,TP53,NR1H2,CTNNBIP1,TAF15
GO: Biological Process	GO:0035295	tube development	8.891e-07	0.01015	3.448e-05	0.000342	304	1276	KIF18A,AAMP,ADAM8,FZD1,TBC1D32,OTULIN,AKT1,SEMA6A,AKR1B1,TEAD2,ANGPT1,APOE,LMO4,RHOB,DCHS1,ATP5F1B,ATRX,ADGRB2,BAK1,BDNF,BMI1,BMP4,BMP7,BMPR2,ZFP36L1,TIMELESS,DDR1,PLOD3,KRIT1,FMNL3,HGS,DLG5,NOG,ZNF358,HS6ST1,QKI,COL2A1,COL4A1,ROCK2,COL4A2,MAGED1,ADGRA2,CREB1,ATF2,KIF20B,NCOR2,FOXP4,TRAF4,CELSR1,MAPK14,CSF1R,MICAL2,CSNK2B,NUS1,CSPG4,CTSD,CTSZ,IFT140,IFT172,CUL7,ZEB2,PHGDH,CCM2,DHCR7,MED12,REC8,HD…
GO: Biological Process	GO:0000122	negative regulation of transcription by RNA polymerase II	8.91e-07	0.01017	3.448e-05	0.000342	231	931	NRIP1,RBM10,PARP1,MTA3,AEBP1,TLE5,CUL3,APBB1,CBX4,MIER1,KLF7,ZBTB10,ZFHX3,URI1,ATRX,BMI1,BMP4,LDB1,TIMELESS,FOXK1,CBFB,CCND3,MTA1,NOG,CHD4,TCEAL1,RPL23,DNAJB5,BRMS1,NELFB,ATF2,CREM,CRY1,CRY2,NCOR2,FOXP4,ZNF451,CTBP1,ZBTB20,IRF2BP1,NOC2L,IFT172,DACH1,ZEB2,MYEF2,NR1D2,DNMT1,DR1,HDAC5,E2F1,E2F2,E4F1,ZNF691,HEYL,KLF16,EFNA1,EGR1,TRIM28,SORBS3,ENO1,MTDH,COQ7,NR2F6,ZNF219,ERF,CITED2,PIAS3,PRMT5,N4BP2L2…
GO: Biological Process	GO:0051493	regulation of cytoskeleton organization	9.024e-07	0.0103	3.471e-05	0.0003444	154	578	KIF18A,TAOK1,RAE1,CAMSAP3,GBA2,CDK10,RHOB,RHOG,ARHGDIA,MARK4,BICD1,BRAF,WASL,CAPN1,HIP1R,CCNF,LATS1,ARHGEF2,CDK5,CDKN1B,CFL2,TAOK2,PRUNE1,ROCK2,POC1A,NOX4,CELSR1,CSF1R,PPM1F,SENP6,NEXN,DAPK3,DBN1,DCTN1,HDGFL3,FCHSD2,VILL,DYNC1H1,ESPN,HDAC6,WASHC1,ARPC4,ARPC3,ARPC1B,EFNA5,SORBS3,MARK2,CTTN,CDK2AP2,APC2,KATNB1,HAX1,SNX9,FKBP4,EVL,FLNA,CIB1,ARPC1A,ARFGEF1,CHORDC1,CDC42EP3,GAS2L1,MTOR,PLK4,STAG2,NES,…
GO: Biological Process	GO:0001838	embryonic epithelial tube formation	9.042e-07	0.01032	3.471e-05	0.0003444	54	154	FZD1,TEAD2,LMO4,BMP4,BMP7,NOG,ROCK2,KIF20B,CELSR1,IFT172,ZEB2,MED12,DVL1,DVL2,DVL3,GREM1,COQ7,CITED2,DEAF1,SUFU,FZD2,GATA3,KAT2A,KDM2B,TMED2,HIF1A,SHANK3,ZIC5,GDF7,MTHFD1,MTHFR,WNT4,PRKACA,PRKACB,GATAD2A,PTK7,SEMA4C,RARA,RARG,RPS7,IFT122,SOX4,SOX9,SOX11,HNF1B,SCRIB,TSC2,PLXNB2,TWIST1,KDM6A,VASP,OSR1,RGMA,FZD3
GO: Biological Process	GO:0043112	receptor metabolic process	9.063e-07	0.01034	3.471e-05	0.0003444	71	221	PICALM,GRK2,AP2A1,AP2A2,ULK1,ANGPT1,APOE,ARRB1,ARRB2,CAPN1,CD9,CD63,CD81,CDK5,AP2M1,AP2S1,AKAP5,LRRTM2,LDLRAP1,IQSEC1,DLG4,DMD,DNM1,DNM2,HDAC6,ECE1,SH3GLB1,GREM1,CALCRL,ANKRD13B,RAMP2,CNPY2,DTNBP1,TBC1D16,TRAPPC4,FMR1,SEC24A,PTPN5,GTF2H2,ATAD1,HIF1A,PARK7,HOXA5,HTR1B,ITGAV,LRP1,LRPAP1,MKLN1,GIT1,FURIN,NECAB2,PHETA1,PPP3R1,LGMN,RAB5A,PLEKHJ1,SYNJ2BP,PIK3R4,AP1AR,SFRP4,SH3GL2,SCAP,NAPB,SNAP25,SNCA,…
GO: Biological Process	GO:1903008	organelle disassembly	9.563e-07	0.01092	3.651e-05	0.0003621	43	113	ULK1,GBF1,BNIP3,ACBD5,CTSK,RB1CC1,MFN2,SESN2,HDAC6,DNM1L,FIS1,MARK2,CTTN,TEX264,HAX1,MRRF,CISD2,GBA,MAP1LC3A,GOLGA2,USP30,HTRA2,GSK3A,CDC37,HIF1A,PARK7,GABARAPL2,KIF5B,KLC1,PELO,PRKN,ATG9A,TOMM7,MUL1,PIK3R4,MTIF3,AMBRA1,SREBF2,ATG2A,ATP13A2,TP53,TSC2,PINK1
GO: Biological Process	GO:0009887	animal organ morphogenesis	1.044e-06	0.01192	3.973e-05	0.0003941	296	1240	DGCR6,ABR,ACTN3,FZD1,AP2A1,AP2A2,TLE5,SEMA6A,IFT80,CUL3,TEAD2,ANGPT1,ANXA6,LEMD2,TMEFF1,ARRB2,DCHS1,HYAL2,BAK1,BCR,BDNF,BMI1,BMP1,BMP4,BMP7,BMPR2,BRAF,BSG,TIMELESS,DDR1,PLOD3,CAPN1,CASP6,SERPINH1,DLG5,NOG,AP2M1,AP2S1,SLC9A3R1,RECQL4,COL1A1,COL2A1,COL5A1,COL6A2,SLC4A7,MAGED1,POC1A,NECTIN3,ATF2,TSKU,NCOR2,CELSR1,MAPK14,CSF1R,MICAL2,CTNND1,CTSD,CTSZ,RAB33B,IFT140,EIF4A3,IFT172,MFN2,MED12,DVL1,DVL2,D…
GO: Biological Process	GO:0032880	regulation of protein localization	1.077e-06	0.01229	4.083e-05	0.000405	285	1188	ABHD17A,ABAT,CNPY4,ADAM8,PICALM,BAP1,PARP1,XPO5,RPTOR,PLA2G6,AKT1,AKT2,NLGN2,C1QTNF4,OGT,ANGPT1,ANXA4,KCNAB2,APBB1,BIRC5,GPAM,CAMK1,APOE,MEAK7,THOC5,MADD,RHOG,ARHGDIA,ARRB1,KLF7,MARK4,ASPH,VAMP8,HYAL2,GBF1,BCL2L1,BDNF,BICD1,BID,CCN4,BMP4,ZPR1,CACNB3,WASL,CACNB4,TRPA1,CAMK2D,CCNE2,CD38,CD81,DCLK1,CDK5,SELENOK,AP2M1,ROCK2,AKAP5,MAGED1,POLR1A,PTPN23,CLOCK,KIF20B,MAPK14,CSF1R,CSK,TMEM98,PPM1F,GCC2,RA…
GO: Biological Process	GO:0007169	transmembrane receptor protein tyrosine kinase signaling pathway	1.163e-06	0.01327	4.395e-05	0.000436	195	767	ACTG1,MYORG,AP2A1,AP2A2,OSBPL8,AKT1,AKT2,SEMA6A,ULK1,OGT,ANGPT1,ARF4,ATP6V0C,ATP6V1E1,ATP6V0B,ATP6AP1,BCR,BDNF,BMP4,ARHGEF7,CPNE3,DDR1,WASL,ATP6V0E1,HIP1R,CCND3,ATP6V0D1,HGS,NEURL1,FIBP,CD63,CDK4,NOG,RPS6KA5,MAPKAPK2,AP2M1,AP2S1,SLC9A3R1,SHC2,COL1A1,COL4A1,ROCK2,COL4A2,ADGRA2,SH2B1,MAPK14,CSF1R,SOGA1,NUS1,CSPG4,APPL1,C2CD5,FGF20,DNM1,ABI1,ARPC4,ARPC3,ARPC1B,EFNA1,EFNA4,EFNA5,SH3GLB1,APH1A,EPHA2,P…
GO: Biological Process	GO:0051347	positive regulation of transferase activity	1.252e-06	0.01429	4.715e-05	0.0004677	187	731	ADAM8,ADCY6,SERINC1,RPTOR,OSBPL8,AKT1,TAOK1,ARRDC3,ANGPT1,DGKZ,DGKE,CAMK1,LMO4,CDC14B,ARAF,MADD,ARRB1,ARRB2,RAP2C,PEA15,BDNF,BMI1,BMP4,BRAF,CALM3,MAP3K14,CCND3,UNC119,CCNT1,CCNT2,NEURL1,CD81,CDC20,CDC25B,CDK5,CDKN1B,MAPKAPK2,S1PR2,TAOK2,CKS2,SHC2,CLU,MAGED1,MINK1,NEK7,NOX4,TRAF4,MAPK14,CSF1R,CSK,CSPG4,CTNND1,ZEB2,TELO2,DLG4,ABI1,DUSP9,DVL2,DVL3,EFNA1,EFNA5,SH3GLB1,EGR1,GREM1,MARK2,EPHB2,SPRY2,ERB…
GO: Biological Process	GO:0043066	negative regulation of apoptotic process	1.273e-06	0.01453	4.781e-05	0.0004743	255	1048	AARS1,ADAM8,ADAR,GRK2,AKT1,AKT2,ALDH2,AKR1B1,MRTFA,ANGPT1,ANXA4,XIAP,BIRC5,GPAM,CBX4,APOE,ARAF,MADD,ARF4,ARHGDIA,ARRB1,ARRB2,ASNS,CCAR2,ATOX1,PEA15,URI1,FADD,BCL2L1,BCL2L2,BDNF,DIPK2A,BID,SYNGAP1,BMI1,BMP4,BMP7,BNIP1,BNIP3,BOK,BRAF,ZPR1,PTTG1IP,HIP1R,KRIT1,CD38,CDK11B,ARHGEF2,CDKN1B,NOG,MPV17L,TRIP10,CLU,QKI,COL2A1,MAPK8IP1,RRM2B,ZNF385A,CSF1R,NOC2L,INTS1,DAD1,RB1CC1,DDB1,FGF20,DHCR24,DNMT1,NDUFA…
GO: Biological Process	GO:0035148	tube formation	1.31e-06	0.01495	4.901e-05	0.0004862	60	179	FZD1,TEAD2,LMO4,BMP4,BMP7,NOG,ROCK2,KIF20B,CELSR1,IFT172,ZEB2,MED12,DVL1,DVL2,DVL3,GREM1,COQ7,CITED2,FGF8,FGF10,DEAF1,SUFU,FZD2,GATA3,KAT2A,KDM2B,TMED2,HIF1A,SHANK3,ZIC5,GDF7,MTHFD1,MTHFR,NFIB,NOTCH1,WNT4,PRKACA,PRKACB,DAB2IP,GATAD2A,PTK7,SEMA4C,RARA,RARG,RPS7,CEP290,IFT122,SOX4,SOX9,SOX11,HNF1B,SCRIB,TSC2,PLXNB2,TWIST1,KDM6A,VASP,OSR1,RGMA,FZD3
GO: Biological Process	GO:1902749	regulation of cell cycle G2/M phase transition	1.315e-06	0.01501	4.905e-05	0.0004865	71	223	MTA3,TAOK1,CDC14B,HAUS1,SSNA1,CAMK2D,CDC25B,CDC25C,CDK4,TAOK2,DCTN1,FBXO5,DYNC1H1,ACTR1A,FZR1,TUBB4B,DCTN2,DTL,BRSK1,PLK4,VPS4A,CEP250,DCTN3,HAUS8,FOXO4,HUS1B,BABAM1,PBX1,PCNT,NOP53,BRCC3,PPP2R1A,PRKACA,HAUS6,PSMA4,PSMA7,PSMB1,PSMB2,PSMB3,PSMB4,PSMB5,PSMB6,PSMC1,PSMC3,PSMC4,PSMC5,PSMD2,PSMD3,PSMD4,HAUS3,PSMD7,PSMD8,PSMD13,PSME1,PSME2,HAUS2,ATAD5,CEP76,HAUS7,ATF5,CTC1,CEP290,TUBB,CEP164,CDK5RAP3,S…
GO: Biological Process	GO:0051962	positive regulation of nervous system development	1.323e-06	0.0151	4.92e-05	0.0004881	172	663	PICALM,AMIGO1,FZD1,AP2A1,LRRC7,NLGN2,SEMA6A,APBB1,CAMK1,APOE,ARHGDIA,ASPA,ATP5MC1,ADGRB2,BDNF,BMP4,BMP7,BMPR2,BRAF,FUBP1,EIF2B2,MYRF,NEURL1,ARHGEF2,CDC20,CDH4,DLG5,NOG,QKI,AKAP5,CRABP2,KIF20B,NSMF,SS18L1,LRRTM2,KDM4A,DBN1,CUL7,ZEB2,FBXW8,SNAP91,FGF20,RNF10,DLG4,DMD,DVL1,DVL2,DVL3,DNM1L,E2F1,EEF1A1,HEYL,EFNA5,SH3GLB1,MEGF8,EIF4G1,ELAVL4,MARK2,EPHB2,EPHB3,KATNB1,ETV5,ANKRD27,HMG20B,SEMA3A,PRMT5,FLN…
GO: Biological Process	GO:0006396	RNA processing	1.331e-06	0.01519	4.933e-05	0.0004893	344	1474	AARS1,ESS2,RBM10,CLK4,WDR18,ADAR,AARS2,INTS2,AKT2,CTU1,DHX16,DHX37,PHRF1,THOC5,PRX,RRP1,MTFMT,CNOT6L,SUGP1,CCAR2,LSM2,RNGTT,BICD1,BMP4,ZFP36L1,ZPR1,PRPF4B,PTBP2,RPL14,SART1,CCNH,CCNT1,RRP9,CDK11B,TRMT61A,CDK7,CDK9,TBRG4,WDR46,SRSF11,EFTUD2,CIRBP,SCAF1,CACTIN,PPIG,RBM25,PRPF40B,CLK1,ZRANB2,DDX23,LSM4,TSR3,SNORD82,QKI,GEMIN5,PRDX6,AAR2,NGDN,NCOR2,PTCD1,CSTF3,SF3B5,SART3,PRPF31,EIF4A3,SENP3,DHX38,IN…
GO: Biological Process	GO:0031346	positive regulation of cell projection organization	1.341e-06	0.01531	4.954e-05	0.0004915	131	479	PICALM,AMIGO1,FZD1,AP2A1,LRRC7,NLGN2,APBB1,CAMK1,APOE,ARHGDIA,MARK4,ATP5MC1,BDNF,BMP4,BMP7,BMPR2,BRAF,ARHGEF7,EIF2B2,WRAP73,WASL,NEURL1,CDH4,DLG5,QKI,AKAP5,CRABP2,SS18L1,CROCC,DBN1,CUL7,ZEB2,PLEKHM1,FBXW8,SNAP91,DLG4,DMD,DNM2,ESPN,WASHC1,DVL1,DVL2,DVL3,DNM1L,EEF1A1,EFNA5,SH3GLB1,MEGF8,ELAVL4,MARK2,KATNB1,ANKRD27,FMR1,NCKIPSD,FXN,CDC42EP3,NPTN,MTOR,KAT2A,EHD1,RAPGEF1,GRN,NR3C1,PTPN5,HGF,TWF2,HRAS,…
GO: Biological Process	GO:1901215	negative regulation of neuron death	1.346e-06	0.01536	4.955e-05	0.0004915	80	260	AARS1,ADAM8,FZD1,AKT1,ANGPT1,XIAP,BIRC5,APOE,MEAK7,ARRB1,ARRB2,ATF4,BCL2L1,BDNF,SYNGAP1,BOK,BRAF,ZPR1,CDK5,TMEM259,CREB1,FGF20,EIF4G1,DTNBP1,RACK1,FGF8,FMR1,HYOU1,HDAC7,NES,GBA,GFER,GHR,GCLC,GCLM,PRDX3,TOX3,KDM2B,GPI,HTRA2,GRN,HIF1A,PARK7,HRAS,HSF1,HSP90AB1,ILK,KRAS,LIG4,LRP1,NCOA7,MEF2C,CD200,NFATC4,NGFR,PRKN,SERPINF1,PIK3CA,PIN1,PPP5C,MIR15B,LGMN,PSMC1,RASA1,REL,ROCK1,AMBRA1,CPEB4,SMO,SNCA,SOD1…
GO: Biological Process	GO:0016579	protein deubiquitination	1.356e-06	0.01548	4.964e-05	0.0004925	86	285	MBD6,TRRAP,MYSM1,BAP1,OTULIN,OGT,ARRB2,RUVBL1,EIF3F,KDM1B,FOXK1,HGS,CDC20,INO80B,SART3,KEAP1,USP15,TANK,TNIP1,MCRS1,TAB1,TADA3,USP16,USP21,GATA3,KAT2A,USP20,USP19,USP30,ADRM1,HCFC1,HIF1A,USP45,PARK7,JOSD2,FOXK2,ATXN3,FOXO4,BABAM1,NEDD8,PRKN,USP53,NOP53,BRCC3,OTUD4,ZRANB1,PSMA4,PSMA7,PSMB1,PSMB2,PSMB3,PSMB4,PSMB5,PSMB6,PSMC1,PSMC3,PSMC4,PSMC5,PSMD2,PSMD3,PSMD4,PSMD7,PSMD8,PSMD13,PSME1,PSME2,PTEN,R…
GO: Biological Process	GO:0031647	regulation of protein stability	1.357e-06	0.01549	4.964e-05	0.0004925	91	306	CUL3,APBB1,PLPP3,ASPH,CCAR2,NAPG,HIP1R,CCNH,CD81,MOSMO,CDK7,RPL23,WIZ,CLU,CREB1,FBXL3,TELO2,HDAC6,DVL1,DVL3,EFNA1,SH3GLB1,STUB1,WDR81,TADA3,CRTAP,FLNA,FLOT2,CCT7,SIRT6,GET4,SYVN1,GIPC1,GAPDH,KAT2A,USP19,GNAQ,GRN,GSN,CDC37,TBRG1,PDCD10,HCFC1,HIP1,PARK7,PHB2,SAV1,HSPA1B,HSP90AB1,ID1,KRAS,PRKN,PEX6,PIM1,PIN1,PML,TOMM7,NOP53,CTSA,PPIB,PTEN,CDC73,RNF128,MUL1,NAA16,RAD23A,CCDC88C,RNF5,RPL5,RPS7,CDKN2AI…
GO: Biological Process	GO:0050769	positive regulation of neurogenesis	1.394e-06	0.01591	5.083e-05	0.0005042	156	591	PICALM,AMIGO1,FZD1,AP2A1,LRRC7,NLGN2,SEMA6A,APBB1,CAMK1,APOE,ARHGDIA,ASPA,ATP5MC1,BDNF,BMP4,BMP7,BMPR2,BRAF,FUBP1,EIF2B2,NEURL1,ARHGEF2,CDH4,DLG5,NOG,QKI,AKAP5,CRABP2,KIF20B,NSMF,SS18L1,KDM4A,DBN1,CUL7,ZEB2,FBXW8,SNAP91,FGF20,DLG4,DMD,DVL1,DVL2,DVL3,DNM1L,E2F1,EEF1A1,HEYL,EFNA5,SH3GLB1,MEGF8,EIF4G1,ELAVL4,MARK2,EPHB2,KATNB1,ETV5,ANKRD27,HMG20B,SEMA3A,PRMT5,FLNA,FMR1,NCKIPSD,FXN,SRRT,NPTN,MTOR,XRC…
GO: Biological Process	GO:1903320	regulation of protein modification by small protein conjugation or removal	1.406e-06	0.01604	5.11e-05	0.0005069	78	252	AKT1,ARRDC3,CUL3,OGT,ANGPT1,XIAP,CDC14B,ARRB1,ARRB2,TICAM1,BMI1,PTTG1IP,MTA1,CDC20,CDK5,CDK9,RPL23,RWDD3,CRY1,SART3,RNF40,FBXO5,TANK,WASHC1,DNM1L,EGR1,STUB1,TNIP1,HMG20B,FZR1,PIAS3,SPSB4,MAD2L2,TRAF7,PIAS4,MTOR,MALT1,GCLC,UBE2S,GOLGA2,UBE2C,GPS2,GSK3A,PARK7,COPS9,HSPA1B,HSP90AB1,SPOPL,LIMK1,PEF1,DCUN1D1,PRKN,PIN1,PHF23,NOP53,NDFIP2,OTUD4,MAPK8,PTEN,MUL1,RELA,RPL5,RPS2,RPS3,RPS7,FEM1A,OTUB1,CDK5RA…
GO: Biological Process	GO:0071900	regulation of protein serine/threonine kinase activity	1.47e-06	0.01678	5.327e-05	0.0005285	149	560	ADAM8,RPTOR,AKT1,TAOK1,CAMK1,APOE,ARAF,MADD,ARRB1,PEA15,HYAL2,KSR1,BMP4,BMP7,BRAF,CALM3,MAP3K14,CCNC,CCND3,CCNF,CCNH,CCNT1,CCNT2,LATS1,CCNE2,HGS,CD81,CDC25C,CDK4,CDK7,CDKN1B,MAPKAPK2,S1PR2,TAOK2,CKS2,SHC2,MAPK8IP1,MAGED1,NOX4,MAPK14,CSF1R,CSK,CSPG4,ZEB2,TELO2,SESN2,DUSP2,DUSP9,DVL2,DVL3,EPHB2,SPRY1,SPRY2,ERBB2,DTNBP1,FGF10,TAB1,TRAF7,CIB1,CHORDC1,MBIP,MAP3K2,GHRL,GBA,PDCD4,GHR,GADD45G,PSRC1,GPS1,…
GO: Biological Process	GO:0140053	mitochondrial gene expression	1.509e-06	0.01722	5.449e-05	0.0005406	56	164	AARS2,GADD45GIP1,MRPS34,MRPL49,TBRG4,MTG2,MTERF3,MRPL54,MRPS16,TSFM,MRPL2,MRPL4,MRPS7,MRPL37,MRPL30,MRPL27,MRPL10,MRRF,MRPL28,UQCC2,MRPS23,MRPS33,HARS1,ELAC2,MRPL58,COA3,MRPL42,MRPL22,NDUFA7,OXA1L,MRPS21,MRPL55,POLRMT,MRPL16,AURKAIP1,MRPS18A,MRPL23,MRPL12,MRPS12,MTIF3,SHMT2,TARS2,PUS1,MRPL21,TUFM,TWNK,MRPL14,MRPS26,MRPS15,MRPS11,MRPL41,MRPL40,MRPL38,MRPL11,MRPL9,MRPL52
GO: Biological Process	GO:0060606	tube closure	1.516e-06	0.0173	5.457e-05	0.0005413	42	111	FZD1,TEAD2,LMO4,BMP4,NOG,ROCK2,KIF20B,CELSR1,IFT172,ZEB2,MED12,DVL1,DVL2,DVL3,CITED2,FGF10,DEAF1,SUFU,FZD2,KAT2A,KDM2B,TMED2,ZIC5,MTHFD1,MTHFR,PRKACA,PRKACB,GATAD2A,PTK7,SEMA4C,RARA,RARG,RPS7,IFT122,SCRIB,TSC2,PLXNB2,TWIST1,KDM6A,VASP,RGMA,FZD3
GO: Biological Process	GO:0061564	axon development	1.554e-06	0.01774	5.578e-05	0.0005533	154	583	PICALM,AMIGO1,IGSF9,SEMA6A,ALCAM,ULK1,APBB1,ZSWIM6,APOE,SEMA4G,ARHGAP4,ARHGDIA,KLF7,ATP5MC1,BDNF,SYNGAP1,BMP7,BMPR2,BRAF,BSG,ZPR1,EIF2B2,DDR1,CASP6,CDH4,CDH11,DCLK1,CDK5,NOG,RPS6KA5,TAOK2,CRABP2,CREB1,TSKU,CSF1R,NEXN,DBN1,ZEB2,SNAP91,DNM2,HDAC6,DVL1,RANBP9,TSPAN2,SEMA3D,EFNA1,EFNA4,EFNA5,MEGF8,EPHA2,MARK2,CTTN,EPHA7,EPHB2,EPHB3,EPHB4,ERBB2,ETV1,ETV4,SEMA3A,FGF8,FOXD1,SEMA6C,EVL,SEMA4B,SEMA3C,EMB,…
GO: Biological Process	GO:0010833	telomere maintenance via telomere lengthening	1.57e-06	0.01792	5.617e-05	0.0005572	35	86	PARP1,NEK7,TINF2,TELO2,NAF1,MCRS1,CCT7,SLX4,RTEL1,PNKP,ZBTB48,HNRNPA2B1,HSP90AB1,TNKS1BP1,MAP3K4,TERF2IP,XRN1,PML,EXOSC10,MAPK3,TEN1,WRAP53,STN1,PIF1,CTC1,NHP2,CCT5,DHX36,SRC,SMG5,TEP1,TERC,TERF1,TERT,ACD
GO: Biological Process	GO:1902275	regulation of chromatin organization	1.612e-06	0.0184	5.734e-05	0.0005688	69	216	CDC45,OGT,CAMK1,MIER1,ARRB1,ATRX,PYGO2,RPS6KA4,CAMK2D,CDK9,RPS6KA5,ZNF451,CTBP1,KDM4A,SART3,KMT2B,NOC2L,RNF40,DNMT1,HDAC5,TRIM28,ZNHIT1,TADA3,FMR1,SIRT6,AKAP8L,GATA3,KAT2A,RUVBL2,ARID5A,EHMT2,KAT7,IGF2,PAXBP1,MEN1,MLLT6,ATAD2,MTHFR,SPTY2D1,PHF1,PML,MPHOSPH8,MAPK3,MAPK8,PIH1D1,RIF1,RESF1,ASXL2,MTF2,OTUB1,SNW1,ZNF335,SNAI2,SMARCB1,SNCA,KDM4B,KMT2E,SUPT6H,TASOR,TCF21,TERT,SIRT1,TP53,TWIST1,UBE2B,EID…
GO: Biological Process	GO:0007006	mitochondrial membrane organization	1.617e-06	0.01846	5.734e-05	0.0005688	51	145	ATP5F1A,ATP5F1B,ATP5F1D,ATP5MC1,ATP5MC2,ATP5ME,ATP5PO,BAK1,BCL2L1,BID,TMEM11,BNIP3,BOK,CALM3,HIP1R,MPV17L,SAMM50,ATP5MF,ATF2,MFN2,E2F1,NDUFA13,TIMM13,TIMM10,SH3GLB1,EYA2,ACAA2,ATP5PD,SIVA1,CHCHD6,TIMM50,GCLC,GSK3A,LETM1,TMEM14A,MT-ATP6,MT-ATP8,NMT1,OXA1L,TIMM22,PPP3R1,MAPK8,MUL1,SLC9A1,DNAJC11,AGK,SNCA,PPP1R13B,TP53,PINK1,ZNF205
GO: Biological Process	GO:0043254	regulation of protein-containing complex assembly	1.618e-06	0.01846	5.734e-05	0.0005688	132	485	CNOT6,PARP1,ULK1,VPS18,CAMSAP3,APOE,LMO4,GBA2,CNOT6L,ANKRA2,NAPA,BID,WASL,CAPN1,HIP1R,LATS1,ARHGEF2,CDKN1B,PRUNE1,CLU,CREB1,SENP6,PIEZO1,DBN1,DCTN1,DDB1,FCHSD2,SNAP91,VILL,NBDY,DR1,HDAC6,WASHC1,DNM1L,ARPC4,ARPC3,ARPC1B,PREB,SH3GLB1,EIF4G1,CTTN,ERCC1,ERCC2,ERCC3,STUB1,ANKRD27,RACK1,HAX1,SNX9,FKBP4,LCMT1,EVL,SLF1,ARPC1A,ARFGEF1,CDC42EP3,MTOR,GBA,PSRC1,TRIOBP,GSN,GTF2H2,GTF2H4,HCFC1,PARK7,TWF2,HSPA1…
GO: Biological Process	GO:0120031	plasma membrane bounded cell projection assembly	1.632e-06	0.01862	5.766e-05	0.000572	184	720	TBC1D32,ODF2L,AKT1,TAOK1,IFT80,CEP126,CDC14B,CDK10,MADD,RHOG,ARL3,HAUS1,MARK4,SSNA1,RAP2C,BCL2L1,BNIP1,BOK,ARHGEF7,WRAP73,WDR90,WASL,CASP6,RILPL1,ATP6V0D1,AIFM1,NEURL1,EVI5L,S1PR2,SLC9A3R1,TBC1D22A,CBY1,TTLL1,ATXN10,SCLT1,POC1A,MINK1,PTPN23,SH2B1,PRDX6,DNAH1,TBC1D10B,IQCB1,CROCC,IFT140,IFT172,AIF1L,DBN1,DCTN1,PLEKHM1,TEKT1,DYNLRB1,DYNC1H1,DNM2,ESPN,HDAC6,WASHC1,TPGS1,DNM1L,ACTR1A,CELSR2,TBC1D10A,…
GO: Biological Process	GO:0006289	nucleotide-excision repair	1.655e-06	0.01889	5.83e-05	0.0005783	43	115	PARP1,UVSSA,BRCA2,CCNH,CDK7,ERCC8,DDB1,COPS7A,ERCC1,ERCC2,ERCC3,POLK,SLX4,PRPF19,POLL,COPS6,GPS1,GTF2H2,GTF2H4,PNKP,USP45,LIG1,LIG4,ATXN3,HUS1B,POLD1,POLD2,POLR2C,POLR2E,POLR2F,POLR2I,POLR2J,RAD23A,RFC5,NEIL3,RPA2,RPA3,RPS27A,TCEA1,SIRT1,TP53,XRCC1,XAB2
GO: Biological Process	GO:0051098	regulation of binding	1.723e-06	0.01967	6.053e-05	0.0006004	121	437	PARP1,TLE5,AKT1,ANGPT1,CAMK1,APOE,ARRB1,ARRB2,EIF3C,EIF3D,EDF1,TICAM1,B2M,BAK1,BDNF,BMP4,PYGO2,ARHGEF7,EIF2B4,CALM3,HIP1R,KRIT1,CDK5,CDK9,CCPG1,NOG,TRAF4,CSNK2B,GPSM1,CTSZ,LDLRAP1,EIF4A3,HDAC5,DVL1,E2F1,ZNF593,TRIM28,EIF2B1,EIF4G1,MARK2,ENO1,ERCC2,STUB1,DTNBP1,MAD2L2,CARM1,FMR1,DOT1L,NES,GAS8,GATA3,RUVBL2,GOLGA2,GTF2F1,FBH1,PARK7,HOXA3,HSF1,HSP90AB1,ID1,ID2,ID4,ITGA4,STMN1,LFNG,LOX,LRP1,LRPAP1,MA…
GO: Biological Process	GO:0071495	cellular response to endogenous stimulus	1.737e-06	0.01983	6.083e-05	0.0006034	357	1541	KIF18A,NRIP1,NMRAL1,ACVR2A,ADCY6,AMIGO1,FZD1,PARP1,GRK2,RPTOR,OSBPL8,AKT1,AKT2,AKR1B1,LTBP4,OGT,LEMD2,APEX1,XIAP,GPAM,APRT,STK16,ARRB2,ASNS,ATF4,ATP1A1,ATP1A2,ATP2B1,HYAL2,ATP5MC1,ATP6V0C,ATP6V1E1,ATP6V0B,URI1,ATP6AP1,BCL2L1,BCL2L2,BDNF,BMP4,BMP7,BMPR2,ZFP36L1,KLF9,ZPR1,CACNA1H,TIMELESS,CACNA2D1,CAD,PLOD3,ATP6V0E1,CASP6,CBFB,CCND3,LATS1,ATP6V0D1,AIFM1,NEURL1,FIBP,ARHGEF2,SLC33A1,CDK4,CDK5,CDK7,NO…
GO: Biological Process	GO:0007507	heart development	1.965e-06	0.02243	6.86e-05	0.0006805	179	699	FZD1,TBC1D32,GRK2,AP1B1,TEAD2,ANGPT1,LEMD2,LMO4,ARRB2,DCHS1,FADD,DIPK2A,CCN4,BMP4,BMP7,BMPR2,ZFP36L1,CAD,CAMK2D,BORCS8,CDKN1B,NOG,TRIP10,CBY1,COL2A1,ROCK2,COL5A1,NOX4,CREB1,ATF2,NCOR2,FOXP4,MAPK14,MICAL2,IFT140,IFT172,MATR3,SNX17,RB1CC1,CCM2,FGF20,TMEM65,MED12,DNM2,HDAC5,DVL1,DVL2,DVL3,COX17,ECE1,HEYL,EFNA1,MEGF8,KCTD10,GREM1,CALCRL,EPHB4,SPRY1,ERBB2,RAMP2,MECOM,CITED2,BASP1,FGF8,TAB1,FOXL1,FLNA,…
GO: Biological Process	GO:0045859	regulation of protein kinase activity	1.979e-06	0.02259	6.888e-05	0.0006833	223	903	ADAM8,ADAR,ADCY6,RPTOR,OSBPL8,AKT1,TAOK1,ANGPT1,DGKZ,DGKE,CAMK1,APOE,ARAF,MADD,ARRB1,ARRB2,RAP2C,PEA15,HYAL2,BDNF,KSR1,BMP4,BMP7,BRAF,CALM3,MAP3K14,CCNC,CCND3,CCNF,UNC119,CCNH,CCNT1,CCNT2,LATS1,CCNE2,HGS,NEURL1,CD81,CDC25B,CDC25C,CDK4,CDK5,CDK7,CDKN1B,MAPKAPK2,S1PR2,TAOK2,CKS2,SLC9A3R1,SHC2,CLU,MAPK8IP1,MAGED1,MINK1,NOX4,TRAF4,MAPK14,CSF1R,CSK,PPM1F,CSNK2B,CSPG4,CTNND1,ZEB2,TELO2,DLG4,SESN2,ABI1,…
GO: Biological Process	GO:0072331	signal transduction by p53 class mediator	2.388e-06	0.02726	8.284e-05	0.0008218	83	276	CNOT6,AKT1,CNOT6L,ATRX,BOK,BRCA2,PTTG1IP,CDC25C,CDK5,CDKN1B,CHD3,CHD4,RPL23,EEF1E1,RRM2B,ZNF385A,MAPK14,CSNK2B,NOC2L,SESN2,TTC5,E2F1,E2F2,SH3GLB1,GREM1,PRMT5,FOXM1,CARM1,MYBBP1A,KAT5,PPP1R13L,EHMT2,RPS6KA6,HIC1,PRMT1,TNKS1BP1,TP53INP1,MIF,MBD3,NOP2,CNOT4,PRKN,PIN1,CNOT7,PLAGL1,TMEM109,PML,NOP53,PRKAB1,PRKAG1,RAD9A,RFC5,SPRED1,RPA2,RPA3,RPL5,RPL26,ATAD5,RPS7,RMI1,RBM38,CDK5RAP3,SNW1,SNAI2,SOX4,SSR…
GO: Biological Process	GO:0030031	cell projection assembly	2.563e-06	0.02926	8.865e-05	0.0008794	186	734	TBC1D32,ODF2L,AKT1,TAOK1,IFT80,CEP126,CDC14B,CDK10,MADD,RHOG,ARL3,HAUS1,MARK4,SSNA1,RAP2C,BCL2L1,BNIP1,BOK,ARHGEF7,WRAP73,WDR90,WASL,CASP6,RILPL1,ATP6V0D1,AIFM1,NEURL1,EVI5L,S1PR2,SLC9A3R1,TBC1D22A,CBY1,TTLL1,ATXN10,SCLT1,POC1A,MINK1,PTPN23,SH2B1,PRDX6,DNAH1,TBC1D10B,IQCB1,CROCC,IFT140,IFT172,AIF1L,DBN1,DCTN1,PLEKHM1,TEKT1,DYNLRB1,DYNC1H1,DNM2,ESPN,HDAC6,WASHC1,TPGS1,DNM1L,ACTR1A,CELSR2,TBC1D10A,…
GO: Biological Process	GO:0000086	G2/M transition of mitotic cell cycle	2.676e-06	0.03054	9.228e-05	0.0009154	79	260	MTA3,TAOK1,BIRC5,HAUS1,SSNA1,CALM3,CAMK2D,CCNH,LATS1,CDC25B,CDC25C,CDK4,CDK7,TAOK2,DCTN1,FBXO5,DYNC1H1,DNM2,ACTR1A,TUBB4B,LCMT1,FOXM1,DCTN2,DTL,BRSK1,PLK4,NES,VPS4A,CEP250,DCTN3,HAUS8,FOXO4,HUS1B,PPP1R12A,PBX1,PCNT,NOP53,FBXL15,PPP1CB,PPP2R1A,PRKACA,HAUS6,PSMA4,PSMA7,PSMB1,PSMB2,PSMB3,PSMB4,PSMB5,PSMB6,PSMC1,PSMC3,PSMC4,PSMC5,PSMD2,PSMD3,PSMD4,HAUS3,PSMD7,PSMD8,PSMD13,PSME1,PSME2,HAUS2,CEP76,FBXL…
GO: Biological Process	GO:0006473	protein acetylation	2.745e-06	0.03133	9.418e-05	0.0009343	70	223	TRRAP,ESCO1,TAOK1,OGT,APBB1,CAMK1,ARRB1,RUVBL1,BMI1,PYGO2,LDB1,BRCA2,MCM3AP,RPS6KA4,RPS6KA5,CLOCK,ATF2,ZNF451,CTBP1,NAT9,NOC2L,MED24,DR1,HDAC5,ESCO2,MCRS1,TADA3,KAT5,NATD1,MBIP,GATA3,BLOC1S1,KAT2A,SRCAP,RUVBL2,ARID5A,HINT2,KAT7,HCFC1,PARK7,KANSL1L,MDH2,MBD3,TERF2IP,ING3,POR,MAPK3,KANSL2,PIH1D1,NAA16,ELP3,JADE1,SGF29,NAA50,SNAI2,SMARCA4,SMARCB1,SNCA,SOX4,DMAP1,TAF9,TAF10,SIRT1,TWIST1,EID1,SPHK2,NA…
GO: Biological Process	GO:0033157	regulation of intracellular protein transport	2.748e-06	0.03136	9.418e-05	0.0009343	78	256	BAP1,XPO5,AKT2,OGT,ANGPT1,CAMK1,THOC5,ASPH,HYAL2,BMP4,ZPR1,CACNB3,CD81,CDK5,AKAP5,KIF20B,MAPK14,GCC2,B3GAT3,C2CD5,SAE1,FIS1,SH3GLB1,TRIM28,UBAC2,EMD,ERBB2,HAX1,FLNA,CIB1,CTDSPL2,ANP32B,AKAP8L,SUFU,ERLEC1,OS9,HTRA2,GSK3A,PTPN5,PKIG,PDCD10,PARK7,HRAS,JUP,KIF5B,SVIP,MYO1C,NUCB1,OAZ2,PRKN,PCNT,PIK3R2,TOMM7,MDFIC,PPM1A,PRKACA,PTGS2,PTPN14,RIPOR1,RANGAP1,UACA,MICALL2,YOD1,CEP290,EDEM2,TMEM30A,SMO,CEP13…
GO: Biological Process	GO:0001841	neural tube formation	2.763e-06	0.03154	9.442e-05	0.0009366	47	132	FZD1,TEAD2,LMO4,BMP4,BMP7,NOG,ROCK2,KIF20B,CELSR1,IFT172,ZEB2,MED12,DVL1,DVL2,DVL3,COQ7,CITED2,DEAF1,SUFU,FZD2,KAT2A,KDM2B,TMED2,HIF1A,ZIC5,GDF7,MTHFD1,MTHFR,PRKACA,PRKACB,GATAD2A,PTK7,SEMA4C,RARA,RARG,RPS7,IFT122,SOX4,SOX11,SCRIB,TSC2,PLXNB2,TWIST1,KDM6A,VASP,RGMA,FZD3
GO: Biological Process	GO:0014020	primary neural tube formation	2.806e-06	0.03202	9.559e-05	0.0009483	43	117	FZD1,TEAD2,LMO4,BMP4,BMP7,NOG,ROCK2,KIF20B,CELSR1,IFT172,ZEB2,MED12,DVL1,DVL2,DVL3,CITED2,DEAF1,SUFU,FZD2,KAT2A,KDM2B,TMED2,HIF1A,ZIC5,MTHFD1,MTHFR,PRKACA,PRKACB,GATAD2A,PTK7,SEMA4C,RARA,RARG,RPS7,IFT122,SCRIB,TSC2,PLXNB2,TWIST1,KDM6A,VASP,RGMA,FZD3
GO: Biological Process	GO:0048732	gland development	2.955e-06	0.03373	0.0001004	0.0009958	138	517	MAD1L1,AKT1,AKT2,CUL3,UPRT,LMO4,APRT,ARHGAP5,ASNS,FADD,BMP4,BMP7,PYGO2,BRAF,BRCA2,DDR1,CACNB4,CAD,CAPN1,LATS1,NEURL1,CDKN1B,NOG,SLC9A3R1,CREB1,NCOR2,CSF1R,CSNK2B,CTNND1,DBP,RB1CC1,EPHA2,EPHB3,ETV4,ETV5,CITED2,SEMA3A,FASN,PRMT5,FGF8,FGF10,FKBP4,FOXM1,SEMA3C,DEAF1,FPGS,GATA3,GFER,GLI1,GOT2,ADRM1,GPX1,NR3C1,SEC63,HGF,HIF1A,PHB2,HMGCL,HOXA3,HOXA5,HOXD13,TNC,ID2,ID4,IGF2,KRAS,LAMA5,CCDC39,LIMS1,GDF7,L…
GO: Biological Process	GO:0001843	neural tube closure	3.14e-06	0.03584	0.0001064	0.001055	41	110	FZD1,TEAD2,LMO4,BMP4,NOG,ROCK2,KIF20B,CELSR1,IFT172,ZEB2,MED12,DVL1,DVL2,DVL3,CITED2,DEAF1,SUFU,FZD2,KAT2A,KDM2B,TMED2,ZIC5,MTHFD1,MTHFR,PRKACA,PRKACB,GATAD2A,PTK7,SEMA4C,RARA,RARG,RPS7,IFT122,SCRIB,TSC2,PLXNB2,TWIST1,KDM6A,VASP,RGMA,FZD3
GO: Biological Process	GO:0045930	negative regulation of mitotic cell cycle	3.216e-06	0.0367	0.0001086	0.001077	102	359	TRRAP,CNOT6,MAD1L1,TAOK1,BIRC5,DGKZ,CDC14B,GADD45GIP1,CNOT6L,ATRX,BCL2L1,BMP4,BMP7,ZFP36L1,CACNB4,CTDSP1,CDC20,CDC25C,CDK4,CDKN1B,TAOK2,SLC9A3R1,ZNF385A,ATF2,FBXO5,E2F1,E4F1,NME6,CDK2AP2,MAD2L2,LCMT1,CARM1,BRSK1,HECA,VPS4A,BTG3,HRAS,PRMT2,PRMT1,TNKS1BP1,FOXO4,HUS1B,GEN1,CNOT4,NABP2,CNOT7,PKD2,NLE1,PLAGL1,PML,NOP53,PPP1R10,MEIOC,MIR15B,PRCC,PSMA4,PSMA7,PSMB1,PSMB2,PSMB3,PSMB4,PSMB5,PSMB6,PSMC1,PSM…
GO: Biological Process	GO:0030705	cytoskeleton-dependent intracellular transport	3.497e-06	0.03991	0.0001177	0.001168	143	541	TBC1D32,ODF2L,IFT80,CEP126,CAMSAP3,CDC14B,CDK10,MADD,ARL3,HAUS1,MARK4,SSNA1,KIF1A,BICD1,WRAP73,WDR90,AP3D1,WASL,RILPL1,ATP6V0D1,NEURL1,EVI5L,TBC1D22A,CBY1,SUN2,TTLL1,ATXN10,SCLT1,POC1A,PTPN23,DNAH1,TBC1D10B,IQCB1,CROCC,IFT140,IFT172,DCTN1,TEKT1,DYNLRB1,DYNC1H1,DNM2,HDAC6,TPGS1,ACTR1B,ACTR1A,CELSR2,TBC1D10A,AP3S2,DTNBP1,TBC1D16,ARL6,TUBA1B,TUBB4B,HOOK1,FLNA,FLOT2,FMR1,TCHP,DCTN2,BBIP1,TMEM107,EXOC…
GO: Biological Process	GO:0035264	multicellular organism growth	3.54e-06	0.04041	0.0001188	0.001179	64	200	SLC25A25,GPAM,ATRX,BRCA2,ZFP36L1,CDK4,CREB1,CCM2,DHCR7,PLEKHA1,ERCC1,ERCC2,FXN,MTOR,G6PD,GHRL,KAT2A,PPP1R13L,GHR,TMED2,GNAS,GPR21,HTRA2,HOXA5,HSF1,IGF2,LLGL2,FLVCR1,ANKRD11,H19,NDUFS6,NOTCH2,PCNT,PDE4D,PIK3CA,PLAG1,PLS1,RC3H2,PPIB,LGMN,RARA,RARG,PALB2,RPL29,MEG3,RMI1,ATF5,CTC1,SMO,MBD5,SOD1,WDTC1,SPR,SPTBN2,TAF10,GPAT4,TARBP2,TNS2,SH3PXD2B,ICMT,TP53,FKBP8,KDM6A,ZFX
GO: Biological Process	GO:0090068	positive regulation of cell cycle process	3.555e-06	0.04057	0.000119	0.00118	93	321	CDC45,CNOT6,MTA3,RPTOR,AKT1,CUL3,APEX1,BIRC5,CDC14B,CDK10,CNOT6L,ATRX,CAMK2D,CCND3,CDC25B,CDC25C,CDK4,CDKN1B,RPL23,WIZ,ROCK2,POC1A,ZNF385A,KIF20B,SH2B1,ESPL1,DLGAP5,FBXO5,DYNC1H1,E2F1,EIF4G1,FEN1,FGF8,FGF10,ANAPC5,CARM1,MYBBP1A,SLF1,ANP32B,DTL,RAB11FIP4,PLK4,GIPC1,USP19,GLI1,UBE2C,PHB2,PRMT1,ID2,IGF2,TNKS1BP1,SGO2,LRP5,FOXO4,GEN1,CNOT4,NUMA1,PEBP1,PBX1,PDGFRB,TMOD3,WNT4,CNOT7,PKD2,PLAGL1,PML,PPP2…
GO: Biological Process	GO:0007007	inner mitochondrial membrane organization	3.61e-06	0.04121	0.0001205	0.001195	23	48	ATP5F1A,ATP5F1B,ATP5F1D,ATP5MC1,ATP5MC2,ATP5ME,ATP5PO,TMEM11,SAMM50,ATP5MF,NDUFA13,TIMM13,TIMM10,ATP5PD,CHCHD6,LETM1,MT-ATP6,MT-ATP8,OXA1L,TIMM22,DNAJC11,AGK,PINK1
GO: Biological Process	GO:0009967	positive regulation of signal transduction	3.9e-06	0.04451	0.0001298	0.001287	412	1823	ABAT,ACVR2A,ADAM8,PLEKHG5,MYORG,PARP1,GRK2,RPTOR,OSBPL8,PLA2G6,AKT1,TAOK1,C1QTNF1,AKT2,NLGN2,C1QTNF4,AKR1B1,ANGPT1,XIAP,APOE,MIER1,CDK10,ARAF,MADD,RHOG,ARHGAP1,ARHGAP4,ARRB1,ARRB2,RUVBL1,JRK,CCAR2,PEA15,HYAL2,ATP6V0C,ATP6AP1,TICAM1,BAK1,FADD,BCL2L1,BDNF,BID,CCN4,KSR1,BMP4,BMP7,BMPR2,BNIP3,BOK,BRAF,SKAP2,CACNB3,CALM3,CAMK2D,MAP3K14,HIP1R,TMED4,NEURL1,CD63,CD81,DLG5,MAPKAPK2,S1PR2,TAOK2,RPL23,SLC9A…
GO: Biological Process	GO:0031145	anaphase-promoting complex-dependent catabolic process	4.138e-06	0.04723	0.0001373	0.001362	33	82	CUL3,CDC20,FBXO5,FZR1,ANAPC10,ANAPC5,ANAPC7,UBE2S,UBE2C,ANAPC2,PSMA4,PSMA7,PSMB1,PSMB2,PSMB3,PSMB4,PSMB5,PSMB6,PSMC1,PSMC3,PSMC4,PSMC5,PSMD2,PSMD3,PSMD4,PSMD7,PSMD8,PSMD13,PSME1,PSME2,FBXO31,RPS27A,AURKA
GO: Biological Process	GO:0044089	positive regulation of cellular component biogenesis	4.51e-06	0.05148	0.0001492	0.00148	148	566	AMIGO1,CNOT6,PARP1,NLGN2,ULK1,CNOT6L,MARK4,LRSAM1,ADGRB2,BDNF,BID,BMP7,BRAF,WRAP73,WASL,HIP1R,HGS,NEURL1,CDC34,CDKN1B,DLG5,CLU,ROCK2,NOX4,CREB1,PPM1F,LRRTM2,CROCC,PIEZO1,DCTN1,DDB1,PLEKHM1,FCHSD2,SNAP91,DYNC1H1,DNM2,ESPN,HDAC6,WASHC1,ARPC4,ARPC3,ARPC1B,EFNA5,SH3GLB1,EPHA2,EIF4G1,SORBS3,CTTN,EPHB2,EPHB3,ERCC1,ERCC2,ERCC3,STUB1,RACK1,SNX9,EVL,FLNA,SLF1,FMR1,TRMT112,ARPC1A,SIRT6,CDC42EP3,MTOR,PLK4,S…
GO: Biological Process	GO:0060284	regulation of cell development	4.789e-06	0.05466	0.000158	0.001567	269	1132	ACTN3,PICALM,ADCY6,AMIGO1,FZD1,AP2A1,AKT1,LRRC7,NLGN2,SEMA6A,ULK1,APBB1,CAMK1,ZSWIM6,APOE,SEMA4G,ARHGAP4,ARHGDIA,ASPA,ZFHX3,ATP5MC1,ATP6AP1,B2M,BDNF,SYNGAP1,CCN4,BMP4,BMP7,BMPR2,BRAF,ARHGEF7,FUBP1,EIF2B2,CASP6,CTDSP1,CD38,NEURL1,ARHGEF2,CDC20,MOSMO,CDH4,ARHGAP33,CDK5,DLG5,NOG,S1PR2,TRIP10,PRUNE1,QKI,ROCK2,AKAP5,CRABP2,CLOCK,ADGRA2,CREB1,KIF20B,NSMF,TMEM98,SS18L1,CSPG4,KDM4A,CTSZ,DBN1,CUL7,PRAG1,Z…
GO: Biological Process	GO:0048598	embryonic morphogenesis	4.873e-06	0.05562	0.0001599	0.001586	173	681	ABR,ACVR2A,FZD1,TBC1D32,CUL3,TEAD2,LMO4,PLPP3,BCR,BMI1,BMP4,BMP7,BMPR2,LDB1,ZFP36L1,LATS1,NOG,SLC9A3R1,ZNF358,COL2A1,ROCK2,COL4A2,COL5A1,CRABP2,KIF20B,FOXP4,CELSR1,MICAL2,IFT140,EIF4A3,IFT172,ZEB2,MED12,DVL1,DVL2,DVL3,ECE1,EFNA1,MEGF8,TRIM28,EPHA2,INSIG2,GREM1,COQ7,EPHB2,SPRY2,EYA4,ERF,MECOM,EXT2,EYA2,ECSIT,CITED2,RACK1,FGF8,FGF10,DEAF1,TMEM107,B9D1,SUFU,FZD2,SLC39A1,GATA3,KAT2A,GLI1,KDM2B,TMED2,…
GO: Biological Process	GO:0000422	autophagy of mitochondrion	4.888e-06	0.0558	0.0001599	0.001586	32	79	ULK1,BNIP3,CTSK,RB1CC1,MFN2,HDAC6,DNM1L,FIS1,MARK2,CTTN,HAX1,CISD2,GBA,MAP1LC3A,USP30,HTRA2,GSK3A,CDC37,HIF1A,PARK7,GABARAPL2,PRKN,ATG9A,TOMM7,MUL1,AMBRA1,SREBF2,ATG2A,ATP13A2,TP53,TSC2,PINK1
GO: Biological Process	GO:0061726	mitochondrion disassembly	4.888e-06	0.0558	0.0001599	0.001586	32	79	ULK1,BNIP3,CTSK,RB1CC1,MFN2,HDAC6,DNM1L,FIS1,MARK2,CTTN,HAX1,CISD2,GBA,MAP1LC3A,USP30,HTRA2,GSK3A,CDC37,HIF1A,PARK7,GABARAPL2,PRKN,ATG9A,TOMM7,MUL1,AMBRA1,SREBF2,ATG2A,ATP13A2,TP53,TSC2,PINK1
GO: Biological Process	GO:0030036	actin cytoskeleton organization	4.914e-06	0.05608	0.0001602	0.00159	181	718	ABR,ACTG1,TAOK1,MICAL3,ALDOA,MRTFA,CUL3,GAS7,GBA2,CDK10,RHOB,RHOG,ARHGDIA,ARRB1,BCR,BRAF,ARHGEF7,WASL,CAPN1,HIP1R,FMNL3,LATS1,ARHGEF2,CDK5,CFL2,S1PR2,TRIP10,TAOK2,SLC9A3R1,ROCK2,MINK1,NOX4,CDC42BPB,CELSR1,CSF1R,MICAL2,PPM1F,CSRP1,CSRP2,NEURL2,DAPK3,AIF1L,DBN1,ARHGEF17,FCHSD2,VILL,IQSEC1,ESPN,ABI1,WASHC1,ARPC4,ARPC3,ARPC1B,EFNA5,FARP1,SORBS3,CTTN,EPB41L1,CTTNBP2,EFS,DTNBP1,FGD1,FGF10,HAX1,MAD2L2,F…
GO: Biological Process	GO:0050684	regulation of mRNA processing	4.989e-06	0.05694	0.0001622	0.001609	51	150	RBM10,ZFP36L1,CCNT1,CDK11B,CDK9,CIRBP,RBM25,PRDX6,SART3,EIF4A3,RNF40,SREK1,YTHDC1,RBM19,PTBP3,MBNL2,RBM7,MALAT1,FMR1,CELF2,SRSF10,RBMXL1,RNPS1,PRPF19,CPSF6,HNRNPA2B1,HSF1,MBNL1,NOVA1,RBM15B,TRA2A,RBFOX1,PTBP1,CDC73,RBM4,KHDRBS2,SRSF5,TRA2B,SNW1,SNRPA,MBNL3,DHX36,ZC3H3,JMJD6,SUPT5H,SUPT6H,TIA1,RBM15,PCBP4,NELFE,PABPN1
GO: Biological Process	GO:0016482	cytosolic transport	5.271e-06	0.06016	0.0001709	0.001695	55	166	AP2A1,EEA1,RIC1,GBF1,KIF1A,VPS51,AP1S1,PTPN23,TMEM87A,TBC1D10B,GCC2,GGA1,DCTN1,SGSM2,DOP1B,WASHC1,SH3GLB1,TBC1D10A,WDR81,ANKRD27,HOOK1,FLNA,VPS54,RAB14,HOOK3,KIF1C,SRSF10,KLHL20,TMEM87B,SNF8,KIF5B,MAP2,WDR91,PRKN,SNX8,PHETA1,MAPK3,MAP2K2,CORO7,RAB5A,RAB6A,PLEKHJ1,CCDC91,AP1AR,VPS52,RHOBTB3,RNF126,RAB21,DOP1A,VPS11,SRC,SNX16,VPS13A,TRAPPC10,EVI5
GO: Biological Process	GO:0007409	axonogenesis	5.366e-06	0.06125	0.0001729	0.001715	141	536	PICALM,AMIGO1,IGSF9,SEMA6A,ALCAM,ULK1,APBB1,ZSWIM6,APOE,SEMA4G,ARHGAP4,ARHGDIA,KLF7,ATP5MC1,BDNF,SYNGAP1,BMP7,BMPR2,BRAF,BSG,EIF2B2,CDH4,CDH11,DCLK1,CDK5,NOG,RPS6KA5,TAOK2,CRABP2,CREB1,TSKU,CSF1R,NEXN,DBN1,ZEB2,SNAP91,DNM2,HDAC6,DVL1,RANBP9,SEMA3D,EFNA1,EFNA4,EFNA5,MEGF8,EPHA2,MARK2,CTTN,EPHA7,EPHB2,EPHB3,EPHB4,ERBB2,ETV1,ETV4,SEMA3A,FGF8,FOXD1,SEMA6C,EVL,SEMA4B,SEMA3C,EMB,FXN,NPTN,BRSK1,GATA3,GF…
GO: Biological Process	GO:0006006	glucose metabolic process	5.373e-06	0.06133	0.0001729	0.001715	71	231	ACTN3,AKT1,C1QTNF1,AKT2,SLC25A11,ALDOA,OGT,ATF4,FOXK1,H6PD,CREM,CRY1,MAPK14,SOGA1,SLC25A10,DDB1,SESN2,ENO1,ENO3,FABP5,LCMT1,G6PC3,MTOR,G6PD,SLC37A4,GAA,GHRL,GAPDH,KAT2A,GOT2,GPI,NR3C1,GSK3A,NISCH,FAM3A,HIF1A,HK1,IGF2,C1QTNF12,FOXK2,INPPL1,LRP5,MDH2,NFE2L1,HECTD4,PRKN,PC,PCK2,PFKFB2,PFKL,PGAM1,PGK1,PGM1,PIK3CA,PKM,PGP,PPP1CA,PPP1CB,GDPGP1,RORA,PPP4R3A,SLC25A1,WDTC1,SRC,STK11,SIRT1,TP53,TPI1,USF1,P…
GO: Biological Process	GO:0009060	aerobic respiration	5.377e-06	0.06138	0.0001729	0.001715	35	90	ACO1,ACTN3,ADSL,ATP5F1D,BNIP3,COX7A2L,COX4I1,COX6B1,COX7C,COX8A,COX20,FXN,BLOC1S1,HIF1A,IDH2,IDH3G,IREB2,MDH2,MT-CO2,MT-ND1,MT-ND4,NDUFS8,OGDH,OXA1L,UQCR10,NOP53,NDUFS7,DHTKD1,SDHB,SHMT2,OGDHL,SURF1,NNT,UQCRC1,UQCRH
GO: Biological Process	GO:0016049	cell growth	5.494e-06	0.06271	0.0001757	0.001743	150	577	PICALM,BAP1,RPTOR,AKT1,SEMA6A,ALCAM,ULK1,LTBP4,APBB1,APOE,BLZF1,SEMA4G,ARHGAP4,CCAR2,HYAL2,ATP5MC1,URI1,BDNF,CCN4,BMPR2,FUBP1,EIF2B2,OSGIN2,DDR1,CAMK2D,CD38,CD81,CDK11B,CDH4,DCLK1,CDK5,CDKN1B,TRIP10,TAOK2,CIRBP,CRABP2,RAB33B,DBN1,ZEB2,SESN2,DNM2,HDAC6,DVL1,NDUFA13,SEMA3D,EFNA5,SH3GLB1,MEGF8,EIF4G1,NME6,GREM1,CTTN,ENO1,EPHA7,ERBB2,PAK4,SEMA3A,ACSL4,RACK1,KIAA1109,MAD2L2,SEMA6C,SEMA4B,SEMA3C,CIB1,T…
GO: Biological Process	GO:0010942	positive regulation of cell death	5.505e-06	0.06283	0.0001757	0.001743	208	845	ABR,RBM10,ADAM8,PLEKHG5,PICALM,PARP1,GRK2,TLE5,PLA2G6,AKT1,APBB1,RHOB,ARRB1,ARRB2,MARK4,CCAR2,ATF4,PEA15,HYAL2,ATP5MC1,BAK1,FADD,BCL2L1,BID,BMP4,BMP7,BNIP3,BOK,ARHGEF7,EIF2B5,CAMK2D,CAPN1,HIP1R,CASP6,UBE2M,LATS1,AIFM1,ARHGEF1,NEURL1,ARHGEF2,CDC34,CDK4,CDK5,CDKN1B,SLC9A3R1,CLU,BRMS1,MAGED1,EEF1E1,NOX4,CREB1,ATF2,PPM1F,CTSD,CTSZ,BCLAF1,DAP,DAPK3,ARHGEF17,MFN2,DNM2,CASP8AP2,HDAC6,DNM1L,E2F1,FIS1,EEF…
GO: Biological Process	GO:0009719	response to endogenous stimulus	5.511e-06	0.0629	0.0001757	0.001743	413	1834	KIF18A,NRIP1,ABCA2,NMRAL1,ACVR2A,ADCY6,AMIGO1,FZD1,PARP1,GRK2,RPTOR,OSBPL8,AKT1,AKT2,ALAD,AKR1B1,LTBP4,OGT,LEMD2,APEX1,XIAP,GPAM,UPRT,APOE,APRT,MEAK7,STK16,ARRB2,ASNS,ZFHX3,ATF4,ATP1A1,ATP1A2,ATP2B1,HYAL2,ATP5MC1,ATP6V0C,ATP6V1E1,ATP6V0B,URI1,ATP6AP1,TICAM1,BCHE,BCL2L1,BCL2L2,BDNF,BMP4,BMP7,BMPR2,BRAF,ZFP36L1,BSG,KLF9,ZPR1,EIF2B4,EIF2B2,EIF2B5,CACNA1H,TIMELESS,CACNA2D1,CAD,PLOD3,ATP6V0E1,CALM3,CA…
GO: Biological Process	GO:0001578	microtubule bundle formation	5.663e-06	0.06464	0.0001801	0.001786	119	438	TBC1D32,ODF2L,IFT80,CEP126,NCKAP5L,CDC14B,CDK10,ARL3,HAUS1,MARK4,SSNA1,WRAP73,WDR90,RILPL1,ATP6V0D1,NEURL1,EVI5L,TBC1D22A,CBY1,TTLL1,ATXN10,SCLT1,POC1A,PTPN23,DNAH1,TBC1D10B,IQCB1,CROCC,IFT140,IFT172,DCTN1,TEKT1,DYNLRB1,DYNC1H1,DNM2,HDAC6,TPGS1,KIF20A,ACTR1A,CELSR2,TBC1D10A,TBC1D16,ARL6,TUBB4B,FLNA,TCHP,DCTN2,BBIP1,TMEM107,GAS2L1,EXOC5,B9D1,PLK4,GAS8,EHD1,SGSM3,PSRC1,IFT27,GSN,CEP89,CEP250,DCTN3,…
GO: Biological Process	GO:0043547	positive regulation of GTPase activity	5.746e-06	0.06558	0.0001822	0.001807	114	416	ABR,PICALM,AKT2,SIPA1L2,ARHGAP20,RIC1,ARHGAP23,RANBP3,RHOG,ARHGAP1,ARHGAP4,ARHGAP5,ARHGDIA,ARRB1,BCR,SYNGAP1,ARHGEF7,ARHGEF1,ARHGAP33,EVI5L,CHM,CHML,TBC1D22A,VPS9D1,TBC1D10B,DOCK4,ELMOD2,SGSM2,RABGAP1L,IQSEC1,DVL2,DVL3,DNM1L,PREB,TBC1D10A,RASA4,EPHA2,MTSS2,ERBB2,APC2,ANKRD27,TBC1D16,RACK1,VAV3,SNX9,MEX3B,ACAP3,AGAP3,LARS1,ARFGEF1,ARFGAP2,NPRL2,GIPC1,SGSM3,GNAQ,GNAS,RAPGEF1,HRAS,AGFG1,RIC8A,SMAP1,…
GO: Biological Process	GO:0070482	response to oxygen levels	5.859e-06	0.06688	0.0001853	0.001838	116	425	ABAT,ADAM8,ADSL,AHCY,AKT1,ALAD,OGT,ATF4,ATP6AP1,BMP7,BNIP3,ZFP36L1,CACNB3,CAMK2D,ATP6V0D1,AIFM1,CD38,CDK4,CDKN1B,CHRNA4,LONP1,TXN2,COL1A1,ROCK2,NOX4,RWDD3,CREB1,CPEB2,DNM1L,E2F1,FIS1,ECE1,EGR1,ENDOG,ENO1,ERCC2,ERCC3,RAMP2,STUB1,MALAT1,PLEKHN1,CITED2,ACAA2,HYOU1,MTOR,USP19,HIF1A,PHB2,PRMT2,HSD11B2,HSF1,IREB2,MMP2,MT-ATP6,MTHFR,MT-ND4,MT-ND5,NOTCH1,OXTR,P4HB,PDGFRB,PGF,PGK1,PIN1,PKM,PLOD1,PLOD2,PML…
GO: Biological Process	GO:0005996	monosaccharide metabolic process	5.893e-06	0.06727	0.0001858	0.001843	91	316	ACTN3,AKT1,C1QTNF1,AKT2,SLC25A11,ALDOA,AKR1B1,OGT,ATF4,FPGT,FOXK1,H6PD,CREM,CRY1,MAPK14,SOGA1,SLC25A10,DDB1,CYB5R3,SESN2,ENO1,ENO3,FABP5,LCMT1,G6PC3,MTOR,FUT9,FUCA1,G6PD,SLC37A4,GAA,GALK1,GHRL,GALT,GAPDH,KAT2A,GLB1,GCLC,GOT2,GPI,NR3C1,GSK3A,NISCH,FAM3A,HIF1A,HK1,IGF2,C1QTNF12,FOXK2,INPPL1,LRP5,MAN2A2,MAN2B1,MDH2,MPI,FUOM,NFE2L1,HECTD4,PRKN,PC,PCK2,PFKFB2,PFKL,PGAM1,PGD,PGK1,PGM1,PIK3CA,PKM,PGP,PM…
GO: Biological Process	GO:0010948	negative regulation of cell cycle process	6.337e-06	0.07233	0.0001993	0.001977	107	386	CNOT6,MAD1L1,TAOK1,BIRC5,DGKZ,CDC14B,CNOT6L,ATRX,BMI1,BMP4,BMP7,ZFP36L1,CACNB4,CTDSP1,CCNF,CDC20,CDC25C,CDK4,CDK9,CDKN1B,TAOK2,RPL23,RECQL4,ZNF385A,ESPL1,FBXO5,E2F1,PHC1,YAF2,NME6,CDK2AP2,FZR1,FGF10,MAD2L2,ZNHIT1,LCMT1,CARM1,DTL,BRSK1,STAG2,VPS4A,KAT2A,CHMP2A,EHMT2,PRMT2,PRMT1,HSP90AB1,TNKS1BP1,MEN1,MIF,FOXO4,HUS1B,BABAM1,GEN1,CNOT4,CNOT7,PKD2,PLAGL1,PML,NOP53,BRCC3,MIR10A,PPP1R10,PPP2R5B,MIR15B,…
GO: Biological Process	GO:1903146	regulation of autophagy of mitochondrion	6.524e-06	0.07446	0.0002046	0.002029	21	43	BNIP3,MFN2,HDAC6,DNM1L,CTTN,HAX1,GBA,USP30,HTRA2,GSK3A,CDC37,HIF1A,PARK7,PRKN,TOMM7,MUL1,SREBF2,ATP13A2,TP53,TSC2,PINK1
GO: Biological Process	GO:0061512	protein localization to cilium	6.599e-06	0.07532	0.0002064	0.002047	116	426	TBC1D32,ODF2L,IFT80,CEP126,CDC14B,CDK10,ARF4,ARL3,HAUS1,MARK4,SSNA1,WRAP73,WDR90,RILPL1,ATP6V0D1,NEURL1,EVI5L,TBC1D22A,CBY1,TTLL1,ATXN10,SCLT1,POC1A,PTPN23,DNAH1,TBC1D10B,IQCB1,CROCC,GGA1,RAB11FIP3,IFT140,IFT172,DCTN1,TEKT1,DYNLRB1,DYNC1H1,DNM2,HDAC6,TPGS1,ACTR1A,CELSR2,TBC1D10A,TBC1D16,ARL6,TUBB4B,FLNA,TCHP,DCTN2,BBIP1,TMEM107,EXOC5,B9D1,PLK4,GAS8,EHD1,SGSM3,IFT27,GSN,CEP89,CEP250,DCTN3,HAUS8,TT…
GO: Biological Process	GO:0060249	anatomical structure homeostasis	6.672e-06	0.07616	0.0002081	0.002064	131	493	ACTG1,ADAM8,PARP1,TAOK1,ALDOA,AKR1B1,APEX1,ATP2B1,ATP6AP1,ATRX,B2M,LDB1,BRCA2,CACNB2,CACNB4,CCNE2,CD38,CDK5,CFL2,RECQL4,HOMER1,COL2A1,SMARCAL1,MINK1,NEK7,RAB3D,NOX4,CSF1R,CSK,IQCB1,CROCC,CTSK,DCTN1,PLEKHM1,TINF2,TELO2,DMD,ERCC1,CDHR1,TCIRG1,NAF1,FEN1,MCRS1,CCT7,VPS54,SIRT6,SLX4,XRCC6,GAA,RTEL1,GNAS,STRAP,HIF1A,PNKP,ZBTB48,HNRNPA2B1,HSP90AB1,HTR1B,TNKS1BP1,ITGAV,SCX,KRAS,LOX,LTBP3,MAP1A,MAP3K4,HUS…
GO: Biological Process	GO:0006283	transcription-coupled nucleotide-excision repair	6.777e-06	0.07735	0.0002108	0.002091	30	73	UVSSA,CCNH,CDK7,ERCC8,DDB1,COPS7A,ERCC1,ERCC2,ERCC3,POLK,PRPF19,COPS6,GPS1,GTF2H2,GTF2H4,LIG1,POLD1,POLD2,POLR2C,POLR2E,POLR2F,POLR2I,POLR2J,RFC5,RPA2,RPA3,RPS27A,TCEA1,XRCC1,XAB2
GO: Biological Process	GO:0045862	positive regulation of proteolysis	6.838e-06	0.07805	0.0002121	0.002104	108	391	ADAM8,PICALM,AKT1,OGT,APOE,ARRB1,RUVBL1,ASPH,BAK1,FADD,BID,BOK,HIP1R,AIFM1,CLU,TMEM259,ARIH1,ROCK2,MAPK14,PPM1F,CTNND1,CTSD,SART3,DAP,RNF40,KEAP1,FBXW8,CASP8AP2,TANK,DVL1,FIS1,NDUFA13,EFNA1,TBC1D10A,RNFT1,ENO1,STUB1,TNIP1,FBLN1,RACK1,SNX9,FMR1,ANP32B,ARL6IP5,PRELID1,GBA,MALT1,GCLC,HTRA2,ADRM1,GRN,GSK3A,GSN,HIP1,HSF1,HSPA1B,SNX33,KARS1,MAP3K5,MEN1,ATXN3,MYH9,RNF19B,TMTC3,NGFR,FURIN,PRKN,PACSIN3,PM…
GO: Biological Process	GO:0034504	protein localization to nucleus	6.925e-06	0.07904	0.0002142	0.002125	87	300	ADAR,PARP1,GRK2,OSBPL8,AKT1,OGT,ANGPT1,HYAL2,MBTPS1,BMP4,BMP7,ZPR1,PTTG1IP,CACNB4,DCLK1,CDK5,RPL23,SUN2,CIZ1,COL1A1,AKAP5,MAGED1,POLR1A,CRY2,MAPK14,TMEM98,IPO13,APPL1,POM121,SESN2,DVL1,TRIM28,ABCA7,MCRS1,AGAP3,FLNA,HIKESHI,CCT7,LZTS2,SUFU,GLIS2,PKIG,KAT7,TBRG1,PARK7,PHB2,TMEM201,JUP,KPNA4,TNPO1,NGFR,PIK3R2,PIN1,PML,MDFIC,NOP53,TNPO2,PPP1R10,PPP3CA,PPP3R1,PTGS2,PHIP,RANGAP1,UACA,IPO4,WRAP53,NUP85,…
GO: Biological Process	GO:0034248	regulation of cellular amide metabolic process	6.955e-06	0.07939	0.0002146	0.002128	142	543	AARS1,ABCF1,ACO1,MIF4GD,PICALM,CNOT6,PLA2G6,AKT1,AKT2,APOE,CNOT6L,ATF4,EIF3B,EIF3C,EIF3D,EIF3F,EIF3G,EIF3H,EIF3I,ZFP36L1,EIF2B4,EIF2B2,EIF2B5,NEURL1,CDK4,CIRBP,CLU,QKI,ROCK2,FXR2,GEMIN5,ZNF385A,GTPBP1,NGDN,EIF4A3,MTG2,DAPK3,SESN2,CPEB2,TSFM,EEF1A1,EEF1D,EEF1G,EEF2,TRAP1,EFNA1,TOB1,EIF2B1,EIF4A1,EIF4G1,ELAVL4,RIDA,ERBB2,PLEKHN1,ABCA7,PRR16,RACK1,EIF3L,SYNCRIP,FMR1,POLDIP3,UQCC2,PYM1,USP16,PAIP1,MT…
GO: Biological Process	GO:0036293	response to decreased oxygen levels	7.009e-06	0.08001	0.0002156	0.002139	110	400	ABAT,ADAM8,ADSL,AHCY,AKT1,ALAD,OGT,ATF4,BMP7,BNIP3,ZFP36L1,CACNB3,CAMK2D,AIFM1,CD38,CDKN1B,CHRNA4,LONP1,TXN2,ROCK2,NOX4,RWDD3,CREB1,CPEB2,DNM1L,E2F1,FIS1,ECE1,EGR1,ENDOG,ENO1,ERCC2,ERCC3,RAMP2,STUB1,MALAT1,PLEKHN1,CITED2,ACAA2,HYOU1,MTOR,USP19,HIF1A,PHB2,PRMT2,HSD11B2,HSF1,IREB2,MMP2,MTHFR,MT-ND4,MT-ND5,NOTCH1,OXTR,P4HB,PGF,PGK1,PIN1,PKM,PLOD1,PLOD2,PML,NOP53,PSMA4,PSMA7,PSMB1,PSMB2,PSMB3,PSMB4,P…
GO: Biological Process	GO:0006979	response to oxidative stress	7.052e-06	0.0805	0.0002164	0.002147	134	507	FZD1,PARP1,GRK2,AKT1,ALAD,ABCD1,AKR1B1,APEX1,APOE,MEAK7,RHOB,ATF4,ATOX1,HYAL2,BAK1,BMP4,BMP7,BNIP3,TRPA1,CAPN1,CASP6,AIFM1,CD38,CHRNA4,ERCC8,LONP1,SELENOK,TXN2,COL1A1,RRM2B,NOX4,PRDX6,CST3,MYEF2,DHCR24,SESN2,DNM2,CPEB2,HDAC6,RCAN1,EEF2,TRAP1,PLEKHA1,ENDOG,COQ7,STX2,ERCC1,ERCC2,ERCC3,SIGMAR1,ETV5,RACK1,FGF8,SCARA3,AGAP3,ARL6IP5,FXN,G6PD,STK26,GBA,MAP1LC3A,GFER,GCLC,GCLM,PRDX3,HTRA2,GPX1,GPX3,GPX4,…
GO: Biological Process	GO:0030100	regulation of endocytosis	7.101e-06	0.08105	0.0002173	0.002155	73	241	PICALM,AP2A1,ANGPT1,APOE,ARRB1,ARRB2,VAMP8,LRSAM1,B2M,BCL2L1,BICD1,WASL,CALM3,HIP1R,UNC119,CD63,CD151,AP2M1,AP2S1,CLU,AKAP5,LRRTM2,APPL1,RUBCN,LDLRAP1,ZFYVE16,SNX17,SNAP91,IQSEC1,DLG4,DNM1,DNM2,DNM1L,TNK2,GREM1,ANKRD13B,DTNBP1,ABCA7,FMR1,PTPN5,ATAD1,HIP1,SMAP1,SNX33,LRP1,LRPAP1,MKLN1,PACSIN3,NECAB2,PPP3CA,PPP3CB,PPP3R1,RAB5A,RAB5C,ROCK1,CBLL1,SYNJ2BP,SFRP4,SH3GL1,SH3GL2,RUFY2,NAPB,SNCA,RAB21,SRC,…
GO: Biological Process	GO:0048675	axon extension	7.215e-06	0.08235	0.0002198	0.002181	48	140	SEMA6A,ALCAM,ULK1,APOE,SEMA4G,ARHGAP4,ATP5MC1,BDNF,BMPR2,EIF2B2,CDH4,DCLK1,CDK5,DBN1,DNM2,DVL1,SEMA3D,MEGF8,CTTN,SEMA3A,SEMA6C,SEMA4B,SEMA3C,FXN,TWF2,HSP90AB1,ILK,LAMB2,LIMK1,LRP1,MAP2,DBNL,MYO5B,SEMA5B,ANAPC2,PPP3CB,SEMA4C,PTPRS,SEMA3F,PLXNA3,SPG11,SLIT1,SMO,RAB21,CDKL5,VCL,RAPH1,SEMA3B
GO: Biological Process	GO:0048588	developmental cell growth	7.234e-06	0.08257	0.0002198	0.002181	82	279	PICALM,SEMA6A,ALCAM,ULK1,APOE,SEMA4G,ARHGAP4,ATP5MC1,BDNF,CCN4,BMPR2,FUBP1,EIF2B2,DDR1,CAMK2D,CDH4,DCLK1,CDK5,TRIP10,CRABP2,DBN1,ZEB2,DNM2,HDAC6,DVL1,SEMA3D,EFNA5,SH3GLB1,MEGF8,CTTN,EPHA7,SEMA3A,SEMA6C,SEMA4B,SEMA3C,FXN,SIRT6,MTOR,G6PD,NR3C1,GSK3A,TWF2,PRMT2,HSP90AB1,ILK,ITGA4,LAMB2,LIMK1,LRP1,MAP2,DBNL,MYO5B,PRKN,SEMA5B,PIN1,ANAPC2,PLXNA1,PPP3CB,SEMA4C,PTPRS,MUL1,RARG,SEMA3F,PLXNA3,SH3GL2,SPG11,…
GO: Biological Process	GO:0032091	negative regulation of protein binding	7.242e-06	0.08266	0.0002198	0.002181	42	117	TLE5,AKT1,CAMK1,ARRB2,B2M,EIF2B4,NOG,GPSM1,CTSZ,DVL1,EIF2B1,STUB1,DTNBP1,CARM1,NES,RUVBL2,GOLGA2,GTF2F1,PARK7,ID1,ITGA4,STMN1,LRPAP1,MAP2,NFATC4,PIN1,PPP1CA,MAPK3,MAPK8,PTPRF,RIPOR1,CRTAC1,ROCK1,ZFPM1,AURKA,TTBK2,STYX,TDG,TFIP11,RGMA,CTNNBIP1,SYMPK
GO: Biological Process	GO:0032535	regulation of cellular component size	7.303e-06	0.08336	0.0002211	0.002193	114	418	PICALM,RPTOR,AKT1,SEMA6A,ULK1,OGT,APOE,GBA2,SEMA4G,ARHGAP4,ARHGAP5,ATP5MC1,BDNF,BMPR2,EIF2B2,WASL,CAPN1,HIP1R,LATS1,CDH4,CDK4,CDK5,CFL2,AP2M1,SLC9A3R1,CRABP2,CREB1,DBN1,RB1CC1,FCHSD2,VILL,DNM2,WASHC1,ARPC4,ARPC3,ARPC1B,SEMA3D,EFNA5,MEGF8,CTTN,EPHA7,SEMA3A,PRR16,VAV3,HAX1,SNX9,SEMA6C,EVL,SEMA4B,SEMA3C,ARPC1A,LARS1,ARFGEF1,FXN,CDC42EP3,AKT1S1,MTOR,TRIOBP,GSN,SNF8,TWF2,HSP90AB1,SHANK3,ILK,LIMK1,LRP1…
GO: Biological Process	GO:0031400	negative regulation of protein modification process	7.467e-06	0.08523	0.0002255	0.002237	172	681	ADAR,GRK2,RPTOR,AKT1,SEMA6A,OGT,ANGPT1,LEMD2,APOE,ARRB1,ARRB2,PLPP3,HYAL2,URI1,BAK1,BMP4,BMP7,CALM3,CTDSP1,LATS1,CDK5,CDKN1B,NOG,RPL23,CACTIN,SLC9A3R1,ROCK2,MAPK8IP1,CRY1,CRY2,CSK,PPM1F,ZNF451,CTBP1,KDM4A,NOC2L,PPP1R26,FBXO5,TINF2,DMD,DNMT1,DUSP2,DUSP9,DVL1,RANBP9,PPP1R14B,EFNA1,EIF4G1,GREM1,EPHB2,SPRY1,SPRY2,MECOM,TNIP1,DTNBP1,HMG20B,FBLN1,RACK1,PIAS3,MAD2L2,CRTAP,FOXM1,CIB1,CHORDC1,MBIP,AKT1S1,…
GO: Biological Process	GO:0000075	cell cycle checkpoint	7.493e-06	0.08553	0.0002257	0.002239	71	233	TRRAP,CDC45,CNOT6,MAD1L1,TAOK1,BIRC5,DGKZ,CDC14B,THOC5,CNOT6L,CCAR2,PEA15,BCL2L1,TIMELESS,CDC20,CDC25C,CDKN1B,TAOK2,ZNF385A,CLOCK,ATF2,CRY1,MAPK14,FBXO6,E2F1,FZR1,MAD2L2,LCMT1,CARM1,DTL,DOT1L,BRSK1,VPS4A,PRPF19,HRAS,PRMT1,HSF1,TNKS1BP1,FOXO4,HUS1B,BABAM1,GEN1,CNOT4,NABP2,CNOT7,PLAGL1,PML,NOP53,BRCC3,PPP1R10,PRCC,PURA,RAD9A,RB1,FBXO31,RPA2,RPL26,RPS6,RBM38,MUS81,CDK5RAP3,SOX4,SOX11,AURKA,TERF1,TP5…
GO: Biological Process	GO:0032204	regulation of telomere maintenance	7.656e-06	0.08739	0.00023	0.002281	33	84	PARP1,ATRX,NEK7,TINF2,ERCC1,NAF1,MCRS1,CCT7,SIRT6,SLX4,RTEL1,PNKP,HNRNPA2B1,MAP3K4,TERF2IP,NABP2,XRN1,PML,EXOSC10,PPP1R10,MAPK3,TEN1,UPF1,STN1,PIF1,CTC1,CCT5,DHX36,SRC,SMG5,TERF1,XRCC1,ACD
GO: Biological Process	GO:0030323	respiratory tube development	7.687e-06	0.08774	0.0002303	0.002284	70	229	BMP4,BMPR2,TIMELESS,PLOD3,DLG5,NOG,HS6ST1,CREB1,NCOR2,FOXP4,TRAF4,CELSR1,CTSD,CTSZ,DHCR7,RIDA,SPRY1,SPRY2,FGF8,FGF10,TAB1,HIKESHI,HECA,GLI1,LOXL3,WWP1,SAV1,HOXA5,TNC,ID1,ITGA3,KRAS,FOXP2,LAMA5,CCDC39,LOX,LTBP3,MME,TMTC3,NFIB,NOTCH1,NUMA1,PDGFRB,PGR,PKD1,RC3H2,PPP1CA,PPP3R1,MAPK3,MAP2K2,LAMA1,PTK7,PTN,CCDC40,TMEM38B,MEG3,MIR17HG,SOX9,SOX11,SP3,CIC,JMJD6,STRA6,TCF21,TGFB3,THRA,BAG6,AIMP2,SELENON,RC…
GO: Biological Process	GO:0046364	monosaccharide biosynthetic process	8.282e-06	0.09453	0.0002475	0.002455	40	110	SLC25A11,ALDOA,AKR1B1,OGT,ATF4,FOXK1,CRY1,SOGA1,SLC25A10,DDB1,SESN2,ENO1,ENO3,G6PC3,G6PD,SLC37A4,GAPDH,KAT2A,GOT2,GPI,NR3C1,FAM3A,HIF1A,C1QTNF12,FOXK2,MDH2,PC,PCK2,PGAM1,PGD,PGK1,PGM1,PGP,PPP4R3A,SLC25A1,STK11,SIRT1,TKT,TPI1,PPP4R3B
GO: Biological Process	GO:1903363	negative regulation of cellular protein catabolic process	8.606e-06	0.09823	0.0002565	0.002544	34	88	ALAD,RIC1,OGT,CCAR2,RPL23,EFNA1,UBAC2,ATRAID,SUFU,GIPC1,ERLEC1,USP19,OS9,PARK7,GABARAPL2,HSP90AB1,SVIP,MAP1A,MTM1,FURIN,PDCL3,PML,NOP53,DAB2IP,RPL5,RPS7,YOD1,SGTA,CDK5RAP3,STYX,TAF9,ANKS1A,ATP13A2,BAG6
GO: Biological Process	GO:0001655	urogenital system development	8.96e-06	0.1023	0.0002663	0.002642	105	380	AKR1B1,AMPD2,ANGPT1,ANXA4,ARL3,DCHS1,HYAL2,FADD,BDNF,BMP4,BMP7,PYGO2,TIMELESS,CDKN1B,DLG5,NOG,COL4A1,MAGED1,RRM2B,CTNND1,IFT140,HDAC5,HEYL,APH1A,EGR1,GREM1,EPHA7,EPHB2,EPHB3,RIDA,SPRY1,MECOM,CITED2,BASP1,FGF8,FGF10,FKBP4,FOXD1,LZTS2,INVS,GATA3,GCNT1,GLI1,GLIS2,IFT27,HELLS,HOXC11,HOXD13,HPGD,TNC,ID2,ID4,ILK,ITGA3,LAMA5,LAMB2,LRP4,MEF2C,MME,MMP2,MPST,NOTCH1,NOTCH2,ODC1,PBX1,PCNT,PDGFRB,SERPINF1,WNT…
GO: Biological Process	GO:0071824	protein-DNA complex subunit organization	9.137e-06	0.1043	0.0002709	0.002687	102	367	CHAF1B,CDC45,CENPP,PARP1,RUVBL1,ATRX,MCM3AP,TAF1C,CCNH,CDK7,CENPC,GTF3C5,RPL23,NEK7,CREB1,SENP6,SART3,DDB1,TINF2,TELO2,DR1,GRWD1,CHAF1A,ERCC2,ERCC3,CENPW,NAF1,ZNHIT1,ANP32B,CCT7,SRCAP,GTF2A2,GTF2H2,GTF2H4,HELLS,PNKP,SHPRH,HSP90AB1,TNKS1BP1,MCM2,MCM3,MCM5,MCM7,MAP3K4,SPTY2D1,TERF2IP,CENPM,XRN1,PML,EXOSC10,MAPK3,TEN1,PSMC3,PSMC4,PSMC5,PIH1D1,RB1,IPO4,WRAP53,CENPQ,RPA2,RPA3,MIS18BP1,HJURP,RPS27A,STN…
GO: Biological Process	GO:0043487	regulation of RNA stability	9.164e-06	0.1046	0.000271	0.002688	61	193	RBM10,AKT1,APEX1,CNOT6L,ZFP36L1,TBRG4,MAPKAPK2,CIRBP,QKI,ROCK2,FXR2,MAPK14,MYEF2,DXO,E2F1,EIF4G1,ELAVL4,RIDA,PLEKHN1,NAF1,SYNCRIP,FMR1,PAIP1,MTOR,CSDC2,HNRNPA0,RBM46,TNPO1,MOV10,XRN1,EXOSC4,MEIOC,PSMA4,PSMA7,PSMB1,PSMB2,PSMB3,PSMB4,PSMB5,PSMB6,PSMC1,PSMC3,PSMC4,PSMC5,PSMD2,PSMD3,PSMD4,PSMD7,PSMD8,PSMD13,PSME1,PSME2,PTBP1,UPF1,ROCK1,RPS27A,RBM38,DHX36,EXOSC5,PCBP4,YTHDF3
GO: Biological Process	GO:0001701	in utero embryonic development	9.189e-06	0.1049	0.000271	0.002689	135	514	ADAR,AKT1,CUL3,ANGPT1,CAMSAP3,THOC5,BCL2L1,BMI1,BMP7,PYGO2,BRCA2,ZFP36L1,BTF3,ZPR1,PLOD3,LATS1,CDK11B,NOG,HS6ST1,CPT2,NCOR2,SEC24C,MATR3,INTS1,DAD1,KEAP1,DBN1,FBXW8,CCM2,MFN2,TRIM28,ENDOG,ENO1,COQ7,ERCC2,ERF,MECOM,CITED2,N4BP2L2,TAB1,ZBTB18,RTCB,B9D1,SYVN1,PLK4,GABPA,SLC39A1,GATA3,KAT2A,PRPF19,RRP7A,TMED2,PRRC2B,GPI,GRN,RBM46,POLG2,HCFC1,HIF1A,PRMT1,RIC8A,HSF1,IGF2,UNK,INPP5B,ITGA4,ITGAV,LIG4,LLG…
GO: Biological Process	GO:0018394	peptidyl-lysine acetylation	9.277e-06	0.1059	0.0002729	0.002707	60	189	TRRAP,ESCO1,OGT,APBB1,CAMK1,ARRB1,RUVBL1,BMI1,PYGO2,LDB1,BRCA2,MCM3AP,RPS6KA4,RPS6KA5,CLOCK,ATF2,ZNF451,CTBP1,NOC2L,MED24,DR1,HDAC5,MCRS1,TADA3,KAT5,MBIP,GATA3,BLOC1S1,KAT2A,SRCAP,RUVBL2,ARID5A,HINT2,KAT7,HCFC1,KANSL1L,MBD3,ING3,POR,MAPK3,KANSL2,PIH1D1,ELP3,JADE1,SGF29,NAA50,SNAI2,SMARCA4,SMARCB1,SNCA,SOX4,DMAP1,TAF9,TAF10,SIRT1,TWIST1,EID1,SPHK2,BAG6,KAT14
GO: Biological Process	GO:0043488	regulation of mRNA stability	9.375e-06	0.107	0.0002751	0.002729	59	185	RBM10,AKT1,APEX1,CNOT6L,ZFP36L1,TBRG4,MAPKAPK2,CIRBP,QKI,ROCK2,FXR2,MAPK14,MYEF2,E2F1,EIF4G1,ELAVL4,RIDA,PLEKHN1,SYNCRIP,FMR1,PAIP1,MTOR,CSDC2,HNRNPA0,RBM46,TNPO1,MOV10,XRN1,EXOSC4,MEIOC,PSMA4,PSMA7,PSMB1,PSMB2,PSMB3,PSMB4,PSMB5,PSMB6,PSMC1,PSMC3,PSMC4,PSMC5,PSMD2,PSMD3,PSMD4,PSMD7,PSMD8,PSMD13,PSME1,PSME2,PTBP1,UPF1,ROCK1,RPS27A,RBM38,DHX36,EXOSC5,PCBP4,YTHDF3
GO: Biological Process	GO:0016331	morphogenesis of embryonic epithelium	9.456e-06	0.1079	0.0002768	0.002745	58	181	FZD1,TEAD2,LMO4,BMP4,BMP7,NOG,ROCK2,KIF20B,CELSR1,IFT172,ZEB2,MED12,DVL1,DVL2,DVL3,GREM1,COQ7,CITED2,FGF8,FGF10,DEAF1,SUFU,FZD2,GATA3,KAT2A,KDM2B,TMED2,HIF1A,SHANK3,ZIC5,LAMA5,LLGL2,GDF7,MTHFD1,MTHFR,WNT4,PRKACA,PRKACB,GATAD2A,PTK7,SEMA4C,RARA,RARG,RPS7,IFT122,SOX4,SOX9,SOX11,HNF1B,SCRIB,TSC2,PLXNB2,TWIST1,KDM6A,VASP,OSR1,RGMA,FZD3
GO: Biological Process	GO:0051090	regulation of DNA-binding transcription factor activity	1.007e-05	0.1149	0.0002939	0.002916	190	768	ADAM8,PLEKHG5,TRIM59,FZD1,OTULIN,AKT1,C1QTNF4,ANGPT1,ANXA4,MIER1,ARRB1,ARRB2,PLPP3,TICAM1,FADD,BDNF,BMP7,RPS6KA4,CAPN1,MAP3K14,TMED4,ARHGEF2,RPS6KA5,CREBZF,CACTIN,CLU,BRMS1,ROCK2,RWDD3,CLOCK,ATF2,TRAF4,MAPK14,LRRC14,DAP,KEAP1,CANT1,TRAPPC9,MED13,TANK,HDAC5,DVL2,HEYL,EEF1D,GREM1,MTDH,TRAIP,TNIP1,FANCA,TAB1,MAD2L2,CARM1,FLNA,FLOT2,CIB1,SIVA1,HDAC7,TMEM101,RBCK1,PIAS4,ATP2C1,SUFU,NFAT5,FZD2,PDCD4,MA…
GO: Biological Process	GO:0010389	regulation of G2/M transition of mitotic cell cycle	1.041e-05	0.1189	0.0003032	0.003008	64	206	MTA3,TAOK1,HAUS1,SSNA1,CAMK2D,CDC25B,CDC25C,CDK4,TAOK2,DCTN1,FBXO5,DYNC1H1,ACTR1A,TUBB4B,DCTN2,DTL,BRSK1,PLK4,VPS4A,CEP250,DCTN3,HAUS8,FOXO4,HUS1B,PBX1,PCNT,NOP53,PPP2R1A,PRKACA,HAUS6,PSMA4,PSMA7,PSMB1,PSMB2,PSMB3,PSMB4,PSMB5,PSMB6,PSMC1,PSMC3,PSMC4,PSMC5,PSMD2,PSMD3,PSMD4,HAUS3,PSMD7,PSMD8,PSMD13,PSME1,PSME2,HAUS2,CEP76,HAUS7,CTC1,CEP290,TUBB,CEP164,CDK5RAP3,SMARCD3,CEP131,RCC2,AURKA,TUBG1
GO: Biological Process	GO:0036294	cellular response to decreased oxygen levels	1.096e-05	0.1251	0.0003184	0.003159	69	227	ADAM8,AKT1,OGT,ATF4,BMP7,BNIP3,ZFP36L1,CACNB3,AIFM1,ROCK2,RWDD3,CPEB2,DNM1L,E2F1,EGR1,ENDOG,ENO1,STUB1,MALAT1,CITED2,ACAA2,HYOU1,MTOR,USP19,HIF1A,PHB2,IREB2,NOTCH1,P4HB,PGK1,NOP53,PSMA4,PSMA7,PSMB1,PSMB2,PSMB3,PSMB4,PSMB5,PSMB6,PSMC1,PSMC3,PSMC4,PSMC5,PSMD2,PSMD3,PSMD4,PSMD7,PSMD8,PSMD13,PSME1,PSME2,PTEN,PTGIS,PTGS2,PTN,EGLN2,RORA,RPS27A,SLC9A1,CPEB4,SRC,ELOC,ELOB,TERC,TERT,SIRT1,TP53,TWIST1,PINK1
GO: Biological Process	GO:0030029	actin filament-based process	1.102e-05	0.1258	0.0003192	0.003167	203	830	ABR,ACTG1,ACTN3,TAOK1,MICAL3,ALDOA,MRTFA,CUL3,APBB1,GAS7,GBA2,CDK10,RHOB,RHOG,ARHGDIA,ARRB1,ATP1A1,ATP1A2,BCR,BRAF,ARHGEF7,CACNA1H,CACNA1G,CACNA2D1,CACNB2,WASL,CAMK2D,CAPN1,HIP1R,FMNL3,LATS1,ARHGEF2,CDK5,CFL2,S1PR2,TRIP10,TAOK2,SLC9A3R1,ABRACL,SUN2,ROCK2,MINK1,NOX4,CDC42BPB,CELSR1,CSF1R,MICAL2,PPM1F,CSRP1,CSRP2,NEURL2,DAPK3,AIF1L,DBN1,ARHGEF17,DES,FCHSD2,VILL,IQSEC1,DMD,ESPN,ABI1,WASHC1,ARPC4,ARP…
GO: Biological Process	GO:0042795	snRNA transcription by RNA polymerase II	1.106e-05	0.1263	0.0003197	0.003171	29	71	INTS2,CCNT1,CCNT2,CDK7,CDK9,INTS1,INTS6,SRRT,GTF2A2,GTF2F1,NABP2,POLR2C,POLR2E,POLR2F,POLR2I,POLR2J,INTS11,ELL2,SNAPC2,SNAPC3,SNAPC4,TAF8,TAF6,TAF9,INTS5,NABP1,INTS3,INTS12,ELL
GO: Biological Process	GO:0050803	regulation of synapse structure or activity	1.123e-05	0.1282	0.0003238	0.003212	82	282	ABHD17A,PICALM,AMIGO1,FZD1,IGSF9,NLGN2,CAMK1,APOE,ARF4,ADGRB2,BDNF,SYNGAP1,NEURL1,CDC20,ARHGAP33,CDK5,DLG5,HOMER1,MAPK14,LRRTM2,DBN1,DCTN1,SNAP91,IL1RAPL2,DNM1,DNM2,DNM1L,EFNA1,EFNA5,ABHD17B,FARP1,EIF4G1,EPHA7,EPHB2,EPHB3,CTTNBP2,MALAT1,ETV5,DTNBP1,FMR1,GHRL,SLITRK2,KLK8,SHANK3,LRP4,LRP5,MEF2C,DBNL,MYO5B,NFATC4,OXTR,PAK3,LRFN4,SSH1,ANAPC2,DAB2IP,LRFN3,MDGA2,PTEN,PTN,PTPRD,PTPRF,PTPRS,NECTIN1,RHEB…
GO: Biological Process	GO:1902903	regulation of supramolecular fiber organization	1.146e-05	0.1308	0.0003295	0.003269	105	382	AEBP1,TAOK1,CAMSAP3,APOE,GBA2,BRAF,WASL,CAPN1,HIP1R,LATS1,ARHGEF2,CDKN1B,CFL2,PRUNE1,CLU,ROCK2,NOX4,PPM1F,DBN1,DCTN1,HDGFL3,FCHSD2,VILL,HDAC6,WASHC1,ARPC4,ARPC3,ARPC1B,SORBS3,CTTN,APC2,KATNB1,HAX1,SNX9,FKBP4,EVL,FLNA,CIB1,ARPC1A,ARFGEF1,CDC42EP3,GAS2L1,MTOR,PSRC1,GPX1,TRIOBP,EMILIN1,GSN,PARK7,TWF2,HSPA1B,ID1,SHANK3,STMN1,LDLR,LIMK1,MAP1A,MAP2,MEF2C,DBNL,RANGRF,MYH9,MYO1C,NCK1,NUMA1,PAK3,PRKN,TMOD…
GO: Biological Process	GO:0006261	DNA-dependent DNA replication	1.162e-05	0.1327	0.0003327	0.0033	52	158	WDR18,CDC45,MCM9,ATRX,BRCA2,ZPR1,TIMELESS,CCNE2,CDC34,CDK9,LRWD1,WIZ,RECQL4,CIZ1,RRM2B,SMARCAL1,DACH1,FBXO5,FEN1,RTF2,STAG2,RTEL1,FBH1,POLG2,PNKP,LIG1,MCM2,MCM3,MCM5,MCM7,GEN1,TONSL,ORC4,POLD1,POLD2,CHTF8,PURA,UPF1,REV3L,RFC5,RPA2,RPA3,ATAD5,MCM10,STOML2,CHTF18,SSBP1,TERF1,POLA2,TWNK,EME1,CDT1
GO: Biological Process	GO:0034250	positive regulation of cellular amide metabolic process	1.163e-05	0.1327	0.0003327	0.0033	55	170	ABCF1,MIF4GD,PICALM,PLA2G6,EIF3C,EIF3D,EIF2B5,CDK4,CIRBP,CLU,ROCK2,FXR2,EIF4A3,EEF2,EFNA1,ERBB2,PRR16,RACK1,FMR1,POLDIP3,UQCC2,PYM1,USP16,PAIP1,MTOR,GSK3A,GUF1,EIF6,COA3,NCK1,SECISBP2,MIR15B,MAPK3,PTBP1,RBM4,RPL5,RPL26,RPS3A,RPS4X,RPS6KB1,RPS6KB2,RPS9,RXRA,PCIF1,SMPD2,SOX4,DHX36,LARP4,TARBP2,TNFRSF1A,PPP1R15A,SLC35A4,PINK1,SPHK2,YTHDF3
GO: Biological Process	GO:0032386	regulation of intracellular transport	1.171e-05	0.1337	0.0003342	0.003315	107	391	ABCA2,BAP1,XPO5,AKT2,OGT,ANGPT1,CAMK1,THOC5,ARHGAP1,ASPH,VAMP8,HYAL2,INPP4B,BMP4,ZPR1,CACNB3,CD81,CDK5,AKAP5,PTPN23,KIF20B,MAPK14,GCC2,NUS1,LDLRAP1,DBN1,B3GAT3,C2CD5,DYNC1H1,SAE1,FIS1,PREB,SH3GLB1,TRIM28,UBAC2,EMD,ERBB2,HAX1,FLNA,CIB1,CTDSPL2,ANP32B,AKAP8L,SUFU,ERLEC1,EHD1,OS9,HTRA2,CPSF6,GSK3A,PTPN5,PKIG,PDCD10,PARK7,HRAS,JUP,KIF5B,SVIP,MAP2,MYO1C,PPP1R12A,NUCB1,NUMA1,OAZ2,PRKN,PCNT,PIK3R2,TOMM7…
GO: Biological Process	GO:0006363	termination of RNA polymerase I transcription	1.19e-05	0.1358	0.0003386	0.003359	17	32	POLR1F,TAF1C,CCNH,CDK7,POLR1A,POLR1C,ERCC2,ERCC3,POLR1B,POLR1G,GTF2H2,GTF2H4,POLR2E,POLR2F,CAVIN1,POLR1E,UBTF
GO: Biological Process	GO:0097193	intrinsic apoptotic signaling pathway	1.224e-05	0.1397	0.0003474	0.003446	90	317	PARP1,AKT1,CUL3,CCAR2,ATF4,URI1,BAK1,BCL2L1,BCL2L2,BID,BNIP3,BOK,BRCA2,PTTG1IP,AIFM1,ARHGEF2,SELENOK,SLC9A3R1,CLU,MAPK8IP1,RRM2B,ZNF385A,PPM1F,NOC2L,BCLAF1,DNM1L,E2F1,E2F2,FIS1,NDUFA13,TRAP1,SH3GLB1,EPHA2,ENO1,RACK1,MYBBP1A,HYOU1,ARL6IP5,PIAS4,SYVN1,HTRA2,GPX1,GRINA,FBH1,PDCD10,HELLS,HIC1,HIF1A,UBE2K,PARK7,HRAS,MAP3K5,MIF,NCK1,NDUFS3,NFATC4,P4HB,PRKN,TMEM109,PML,MAPK7,DAB2IP,PTGS2,TMEM161A,RAD9A,…
GO: Biological Process	GO:0061013	regulation of mRNA catabolic process	1.237e-05	0.1412	0.0003503	0.003475	64	207	RBM10,AKT1,APEX1,CNOT6L,ZFP36L1,TBRG4,MAPKAPK2,CIRBP,QKI,ROCK2,FXR2,GTPBP1,MAPK14,DHX34,MYEF2,E2F1,TOB1,EIF4G1,ELAVL4,RIDA,PLEKHN1,SYNCRIP,FMR1,PAIP1,MTOR,CSDC2,HNRNPA0,RBM46,TNPO1,MOV10,CNOT7,XRN1,SECISBP2,EXOSC4,MEIOC,PSMA4,PSMA7,PSMB1,PSMB2,PSMB3,PSMB4,PSMB5,PSMB6,PSMC1,PSMC3,PSMC4,PSMC5,PSMD2,PSMD3,PSMD4,PSMD7,PSMD8,PSMD13,PSME1,PSME2,PTBP1,UPF1,ROCK1,RPS27A,RBM38,DHX36,EXOSC5,PCBP4,YTHDF3
GO: Biological Process	GO:1901700	response to oxygen-containing compound	1.252e-05	0.1429	0.0003538	0.00351	411	1839	KIF18A,NRIP1,ABAT,ABCA2,ABR,ADCY6,AMIGO1,PARP1,GRK2,RPTOR,OSBPL8,PLA2G6,AKT1,AKT2,ALAD,AKR1B1,TEAD2,OGT,GRAMD1A,APEX1,BIRC5,GPAM,UPRT,APOE,APRT,MEAK7,RHOB,ARRB1,ARRB2,KLF7,ASNS,ASPH,ATF4,ATP1A1,ATP1A2,ATP2B1,HYAL2,ATP5MC1,ATP6V0C,ATP6V1E1,ATP6V0B,ATP6AP1,TICAM1,BAK1,FADD,BCHE,BCL2L1,BCL2L2,BCR,FCSK,BMP4,BMP7,BNIP3,BRAF,ZFP36L1,BSG,KLF9,EIF2B4,EIF2B2,EIF2B5,TIMELESS,CACNA2D1,CAD,TRPA1,ATP6V0E1,CAL…
GO: Biological Process	GO:1900006	positive regulation of dendrite development	1.29e-05	0.1472	0.0003635	0.003606	39	108	NLGN2,CAMK1,APOE,BMP7,NEURL1,DLG5,AKAP5,SS18L1,DBN1,CUL7,FBXW8,DNM1L,SH3GLB1,ELAVL4,ANKRD27,FMR1,MTOR,GRN,NR3C1,SHANK3,ILK,DBNL,MYO5B,PAK3,PALM,ANAPC2,TMEM106B,DAB2IP,PTN,PTPRD,PTPRF,FBXO31,PPP1R9A,RAB21,DHX36,CDKL5,OBSL1,CRTC1,TSC2
GO: Biological Process	GO:1905330	regulation of morphogenesis of an epithelium	1.332e-05	0.152	0.0003744	0.003714	60	191	FZD1,AP2A1,AP2A2,ARRB2,BMP4,BMP7,NOG,AP2M1,AP2S1,MAGED1,CELSR1,MED12,DVL1,DVL2,DVL3,CELSR2,GREM1,ETV5,FGF10,SIRT6,MTOR,FZD2,GATA3,HGF,PHB2,HOXD13,NKD1,ROR2,WNT4,PSMA4,PSMA7,PSMB1,PSMB2,PSMB3,PSMB4,PSMB5,PSMB6,PSMC1,PSMC3,PSMC4,PSMC5,PSMD2,PSMD3,PSMD4,PSMD7,PSMD8,PSMD13,PSME1,PSME2,PTEN,PTK7,LGR4,RXRA,SNAI2,FKBPL,SMO,SOX9,HNF1B,FZD3,SAPCD2
GO: Biological Process	GO:0043068	positive regulation of programmed cell death	1.366e-05	0.1559	0.000383	0.003799	192	781	ABR,RBM10,ADAM8,PLEKHG5,GRK2,TLE5,PLA2G6,AKT1,APBB1,RHOB,ARRB1,ARRB2,MARK4,CCAR2,ATF4,PEA15,HYAL2,BAK1,FADD,BCL2L1,BID,BMP4,BMP7,BNIP3,BOK,ARHGEF7,EIF2B5,CAMK2D,CAPN1,HIP1R,CASP6,UBE2M,LATS1,AIFM1,ARHGEF1,NEURL1,ARHGEF2,CDC34,CDK4,CDK5,SLC9A3R1,CLU,BRMS1,MAGED1,EEF1E1,NOX4,CREB1,ATF2,PPM1F,CTSD,CTSZ,BCLAF1,DAP,DAPK3,ARHGEF17,MFN2,DNM2,CASP8AP2,HDAC6,DNM1L,E2F1,FIS1,NDUFA13,SH3GLB1,APH1A,EGR1,ENDO…
GO: Biological Process	GO:0006520	cellular amino acid metabolic process	1.395e-05	0.1593	0.0003903	0.003872	101	366	AARS1,ABAT,ACADSB,ACY1,RIMKLB,AARS2,AHCY,AMT,YARS1,ASNS,ASPA,ALDH4A1,ATF4,AUH,BCAT2,BCKDHA,CAD,PLOD3,TXN2,EEF1E1,NOX4,PARS2,CTNS,PHGDH,SARDH,RIDA,BCKDK,FARSA,FPGS,LARS1,AZIN1,GCLC,GCLM,GLDC,GLS,GOT2,GSS,HARS1,PARK7,HMGCL,IVD,KARS1,ALDH6A1,MPST,MTHFD1,MTHFR,OAZ2,ODC1,OGDH,P4HB,PEPD,PYCR2,PLOD1,PLOD2,HMGCLL1,ASNSD1,PSMA4,PSMA7,PSMB1,PSMB2,PSMB3,PSMB4,PSMB5,PSMB6,PSMC1,PSMC3,PSMC4,PSMC5,PSMD2,PSMD3,…
GO: Biological Process	GO:0043065	positive regulation of apoptotic process	1.408e-05	0.1607	0.0003929	0.003898	190	772	ABR,RBM10,ADAM8,PLEKHG5,GRK2,TLE5,PLA2G6,AKT1,APBB1,RHOB,ARRB1,ARRB2,CCAR2,ATF4,PEA15,HYAL2,BAK1,FADD,BCL2L1,BID,BMP4,BMP7,BNIP3,BOK,ARHGEF7,EIF2B5,CAMK2D,CAPN1,HIP1R,CASP6,UBE2M,LATS1,AIFM1,ARHGEF1,NEURL1,ARHGEF2,CDC34,CDK4,CDK5,SLC9A3R1,CLU,BRMS1,MAGED1,EEF1E1,NOX4,CREB1,ATF2,PPM1F,CTSD,CTSZ,BCLAF1,DAP,DAPK3,ARHGEF17,MFN2,DNM2,CASP8AP2,DNM1L,E2F1,FIS1,NDUFA13,SH3GLB1,APH1A,EGR1,ENDOG,EPHA7,ERCC…
GO: Biological Process	GO:0051174	regulation of phosphorus metabolic process	1.418e-05	0.1619	0.0003948	0.003917	442	1995	ACTN3,ACVR2A,ADAM8,ADAR,ADCY6,FZD1,PARP1,GRK2,RPTOR,OSBPL8,PLA2G6,AKT1,TAOK1,C1QTNF1,AKT2,SEMA6A,ABCD1,OGT,ANGPT1,RAE1,LEMD2,CAMSAP3,DGKZ,DGKE,CAMK1,APOE,LMO4,CDK10,GADD45GIP1,ARAF,MADD,ARRB1,ARRB2,PLPP3,RAP2C,PEA15,HYAL2,URI1,ATP6AP1,BAK1,BCL2L1,BDNF,SYNGAP1,KSR1,BMP4,BMP7,BMPR2,LDB1,BRAF,RPS6KA4,CALM3,CAMK2D,MAP3K14,CTDSP1,CCNC,CCND3,CCNF,UNC119,CCNH,CCNT1,CCNT2,LATS1,CCNE2,SCARB1,HGS,NEURL1,CO…
GO: Biological Process	GO:0007017	microtubule-based process	1.446e-05	0.165	0.0004015	0.003983	253	1071	KIF18A,TUBGCP5,TBC1D32,ODF2L,TAOK1,IFT80,CEP126,RAE1,CAMSAP3,BIRC5,NCKAP5L,GBA2,CDC14B,CDK10,MADD,ARL3,HAUS1,MARK4,SSNA1,ATRX,KIF1A,BICD1,SRRD,BRCA2,ZPR1,WRAP73,WDR90,AP3D1,RILPL1,CCNF,ATP6V0D1,NEURL1,ARHGEF2,CDC20,EVI5L,CDK5,CDKN1B,CHD3,PRUNE1,TBC1D22A,CBY1,SUN2,TTLL1,ATXN10,SCLT1,ROCK2,POC1A,NEK7,PTPN23,KIF20B,DNAH1,TBC1D10B,GCC2,IQCB1,SENP6,CROCC,ESPL1,IFT140,IFT172,DLGAP5,CUL7,DCTN1,HDGFL3,FB…
GO: Biological Process	GO:0050807	regulation of synapse organization	1.458e-05	0.1664	0.0004039	0.004007	79	271	ABHD17A,PICALM,AMIGO1,FZD1,IGSF9,NLGN2,CAMK1,APOE,ARF4,ADGRB2,BDNF,NEURL1,CDC20,ARHGAP33,CDK5,DLG5,HOMER1,MAPK14,LRRTM2,DBN1,DCTN1,SNAP91,IL1RAPL2,DNM1L,EFNA1,EFNA5,ABHD17B,FARP1,EIF4G1,EPHA7,EPHB2,EPHB3,CTTNBP2,MALAT1,ETV5,DTNBP1,FMR1,GHRL,SLITRK2,KLK8,SHANK3,LRP4,LRP5,MEF2C,DBNL,MYO5B,NFATC4,OXTR,PAK3,LRFN4,SSH1,ANAPC2,DAB2IP,LRFN3,MDGA2,PTEN,PTN,PTPRD,PTPRF,PTPRS,NECTIN1,RHEB,ROBO2,SEMA3F,PPP1…
GO: Biological Process	GO:0009416	response to light stimulus	1.465e-05	0.1672	0.0004049	0.004017	100	362	PARP1,TP53I13,AKT1,AKT2,UVSSA,APBB1,ARRB1,ASNS,CCAR2,ATF4,ATP1A2,HYAL2,B4GALT2,CDS2,BAK1,SYNGAP1,BRAF,BRCA2,AP1S2,CACNB4,UNC119,MTA1,CDK5,NOG,CIRBP,ERCC8,CLOCK,CREB1,CRY1,PITPNM1,CRY2,CTNS,NOC2L,DDB1,FBXL3,DYNLRB1,DNM2,NR2F6,ERCC1,ERCC2,ERCC3,FEN1,POLK,SCARA3,AGAP3,DEAF1,FMR1,FNTB,DTL,NPTN,MTOR,BRSK1,GHRL,RUVBL2,GNA11,GNAQ,GPX1,GTF2H2,CEP250,HIF1A,COPS9,RIC8A,ID2,KRAS,TP53INP1,MAP3K4,MEN1,MFAP4,M…
GO: Biological Process	GO:0045732	positive regulation of protein catabolic process	1.47e-05	0.1678	0.0004053	0.004021	70	233	ADAM8,AKT1,APOE,PTTG1IP,CD81,CDKN1B,CLU,TMEM259,ARIH1,GGA1,RNF40,KEAP1,DDB1,FBXL5,FBXW8,DVL1,NDUFA13,RNFT1,STUB1,APC2,FZR1,RACK1,SNX9,FMR1,DTL,UQCC2,GBA,GCLC,SGSM3,WWP1,WWP2,GSK3A,SNF8,HSPA1B,SNX33,NKD1,LDLR,LRP1,ATXN3,RNF19B,TMTC3,OAZ2,FURIN,PRKN,PACSIN3,NOP53,PPP2R3A,MAPK8,DAB2IP,PSMC1,PSMC4,PTEN,CREBRF,RNF128,RAD23A,EGLN2,DET1,SGTA,CDK5RAP3,EDEM2,SOX9,VPS11,RNF217,AURKA,COP1,HSPBP1,RGMA,BAG6,U…
GO: Biological Process	GO:0040008	regulation of growth	1.511e-05	0.1724	0.0004155	0.004121	196	801	ACTN3,PICALM,BAP1,PARP1,TLE5,RPTOR,AKT1,SEMA6A,ULK1,LTBP4,APBB1,GPAM,APOE,BLZF1,SEMA4G,ARHGAP4,RUVBL1,CCAR2,HYAL2,ATP5MC1,URI1,BCL2L1,BDNF,CCN4,BMP4,BMPR2,ZPR1,EIF2B2,OSGIN2,DDR1,CAMK2D,LATS1,CD38,CD81,CDK11B,CDH4,CDK4,CDK5,CDKN1B,NOG,SOCS6,TRIP10,TAOK2,CIRBP,CRABP2,CREB1,MAPK14,PPM1F,RAB33B,DBN1,FGF20,SESN2,DNM2,E4F1,NDUFA13,SEMA3D,EFNA5,SH3GLB1,MEGF8,EIF4G1,NME6,GREM1,CTTN,ENO1,EPHA7,ERBB2,PAK4…
GO: Biological Process	GO:0009301	snRNA transcription	1.525e-05	0.1741	0.0004185	0.004151	29	72	INTS2,CCNT1,CCNT2,CDK7,CDK9,INTS1,INTS6,SRRT,GTF2A2,GTF2F1,NABP2,POLR2C,POLR2E,POLR2F,POLR2I,POLR2J,INTS11,ELL2,SNAPC2,SNAPC3,SNAPC4,TAF8,TAF6,TAF9,INTS5,NABP1,INTS3,INTS12,ELL
GO: Biological Process	GO:0048259	regulation of receptor-mediated endocytosis	1.536e-05	0.1753	0.0004203	0.00417	43	124	PICALM,AP2A1,ANGPT1,ARRB1,ARRB2,B2M,BICD1,WASL,HIP1R,UNC119,CD63,AP2M1,CLU,AKAP5,LRRTM2,LDLRAP1,SNAP91,IQSEC1,DLG4,DNM2,TNK2,GREM1,ANKRD13B,DTNBP1,FMR1,PTPN5,ATAD1,HIP1,SMAP1,LRPAP1,MKLN1,NECAB2,PPP3R1,SYNJ2BP,SFRP4,SH3GL2,NAPB,RAB21,SYK,ARC,PIP5K1C,SCRIB,CD2AP
GO: Biological Process	GO:0030324	lung development	1.559e-05	0.178	0.0004258	0.004224	68	225	BMP4,BMPR2,TIMELESS,PLOD3,DLG5,NOG,HS6ST1,CREB1,NCOR2,FOXP4,CELSR1,CTSD,CTSZ,DHCR7,RIDA,SPRY1,SPRY2,FGF8,FGF10,TAB1,HIKESHI,GLI1,LOXL3,WWP1,SAV1,HOXA5,TNC,ID1,ITGA3,KRAS,FOXP2,LAMA5,CCDC39,LOX,LTBP3,MME,TMTC3,NFIB,NOTCH1,NUMA1,PDGFRB,PGR,PKD1,RC3H2,PPP1CA,PPP3R1,MAPK3,MAP2K2,LAMA1,PTK7,PTN,CCDC40,TMEM38B,MEG3,MIR17HG,SOX9,SOX11,SP3,CIC,JMJD6,STRA6,TCF21,TGFB3,THRA,BAG6,AIMP2,SELENON,RCN3
GO: Biological Process	GO:0050821	protein stabilization	1.59e-05	0.1815	0.0004331	0.004296	60	192	APBB1,PLPP3,NAPG,HIP1R,CCNH,CDK7,RPL23,WIZ,CLU,CREB1,TELO2,DVL1,DVL3,EFNA1,WDR81,CRTAP,FLNA,FLOT2,CCT7,SYVN1,GAPDH,USP19,GNAQ,GRN,CDC37,TBRG1,PDCD10,HCFC1,HIP1,PARK7,PHB2,SAV1,HSPA1B,HSP90AB1,PRKN,PEX6,PIM1,PIN1,PML,NOP53,PPIB,PTEN,MUL1,NAA16,RPL5,RPS7,CDC37L1,RAB3GAP1,CCT5,FKBPL,SMO,SOX4,TAF9,TP53,UBE2B,WFS1,DNLZ,PINK1,NCLN,BAG6
GO: Biological Process	GO:0006418	tRNA aminoacylation for protein translation	1.594e-05	0.1819	0.0004331	0.004296	21	45	AARS1,AARS2,YARS1,EEF1E1,PARS2,FARSA,LARS1,HARS1,KARS1,SARS2,QARS1,RARS1,DALRD3,NARS2,SARS1,TARS2,TARS1,VARS1,WARS1,AIMP2,VARS2
GO: Biological Process	GO:0010720	positive regulation of cell development	1.619e-05	0.1847	0.0004388	0.004353	171	685	ACTN3,PICALM,AMIGO1,FZD1,AP2A1,LRRC7,NLGN2,SEMA6A,APBB1,CAMK1,APOE,ARHGDIA,ASPA,ATP5MC1,ATP6AP1,BDNF,CCN4,BMP4,BMP7,BMPR2,BRAF,ARHGEF7,FUBP1,EIF2B2,CASP6,NEURL1,ARHGEF2,CDH4,DLG5,NOG,S1PR2,TRIP10,QKI,AKAP5,CRABP2,KIF20B,NSMF,SS18L1,KDM4A,DBN1,CUL7,ZEB2,FBXW8,SNAP91,FGF20,DLG4,DMD,DNM2,DVL1,DVL2,DVL3,DNM1L,E2F1,EEF1A1,HEYL,EFNA5,SH3GLB1,MEGF8,EIF4G1,ELAVL4,MARK2,EPHB2,KATNB1,ETV5,ANKRD27,HMG20B,SE…
GO: Biological Process	GO:2001243	negative regulation of intrinsic apoptotic signaling pathway	1.651e-05	0.1885	0.0004467	0.004431	39	109	AKT1,CCAR2,URI1,BCL2L1,BCL2L2,BID,PTTG1IP,ARHGEF2,CLU,MAPK8IP1,RRM2B,ZNF385A,NOC2L,NDUFA13,TRAP1,SH3GLB1,ENO1,HYOU1,SYVN1,HTRA2,GPX1,GRINA,HELLS,HIF1A,PARK7,MIF,NDUFS3,PRKN,MAPK7,PTGS2,TMEM161A,ATAD5,G2E3,SNAI2,SRC,TAF9,SIRT1,WFS1,PINK1
GO: Biological Process	GO:0009411	response to UV	1.726e-05	0.197	0.0004658	0.004621	51	156	PARP1,TP53I13,AKT1,UVSSA,CCAR2,ATF4,HYAL2,BAK1,BRCA2,CIRBP,ERCC8,NOC2L,DDB1,ERCC1,ERCC2,ERCC3,FEN1,POLK,SCARA3,AGAP3,FMR1,DTL,BRSK1,RUVBL2,GPX1,GTF2H2,COPS9,TP53INP1,MAP3K4,MEN1,MFAP4,MME,NFATC4,PML,POLD1,POLH,MAPK8,PTGS2,PTN,TMEM161A,UACA,RELA,RPL26,ZBTB1,DHX36,RO60,STK11,SIRT1,TP53,UBE2B,USF1
GO: Biological Process	GO:0006278	RNA-dependent DNA biosynthetic process	1.732e-05	0.1977	0.0004662	0.004624	40	113	NEK7,TINF2,TELO2,TRIM28,GREM1,NAF1,MCRS1,CCT7,PNKP,HNRNPA2B1,HSP90AB1,TNKS1BP1,MAP3K4,MEN1,TERF2IP,NABP2,XRN1,PML,EXOSC10,PPIA,MPHOSPH8,MAPK3,TEN1,WRAP53,RESF1,STN1,PIF1,CTC1,NHP2,CCT5,SMARCB1,SRC,TASOR,SMG5,TEP1,TERC,TERF1,TERT,TP53,ACD
GO: Biological Process	GO:0019220	regulation of phosphate metabolic process	1.739e-05	0.1985	0.0004665	0.004628	441	1994	ACTN3,ACVR2A,ADAM8,ADAR,ADCY6,FZD1,PARP1,GRK2,RPTOR,OSBPL8,PLA2G6,AKT1,TAOK1,C1QTNF1,AKT2,SEMA6A,ABCD1,OGT,ANGPT1,RAE1,LEMD2,CAMSAP3,DGKZ,DGKE,CAMK1,APOE,LMO4,CDK10,GADD45GIP1,ARAF,MADD,ARRB1,ARRB2,PLPP3,RAP2C,PEA15,HYAL2,URI1,ATP6AP1,BAK1,BCL2L1,BDNF,SYNGAP1,KSR1,BMP4,BMP7,BMPR2,LDB1,BRAF,RPS6KA4,CALM3,CAMK2D,MAP3K14,CTDSP1,CCNC,CCND3,CCNF,UNC119,CCNH,CCNT1,CCNT2,LATS1,CCNE2,SCARB1,HGS,NEURL1,CO…
GO: Biological Process	GO:0072583	clathrin-dependent endocytosis	1.741e-05	0.1987	0.0004665	0.004628	20	42	PICALM,AP2A1,AP2A2,WASL,HIP1R,FCHO2,UNC119,AP2M1,AP2S1,FCHSD2,SNAP91,DNM1,DNM2,TNK2,HIP1,SMAP1,ITGA4,FNBP1L,SH3GL2,PIP5K1C
GO: Biological Process	GO:0071902	positive regulation of protein serine/threonine kinase activity	1.783e-05	0.2035	0.0004767	0.004728	101	368	ADAM8,RPTOR,AKT1,TAOK1,CAMK1,ARAF,MADD,ARRB1,PEA15,BMP4,BRAF,CALM3,MAP3K14,CCND3,CCNT1,CCNT2,CD81,CDKN1B,MAPKAPK2,S1PR2,TAOK2,CKS2,SHC2,MAGED1,NOX4,MAPK14,CSF1R,CSK,CSPG4,ZEB2,TELO2,DUSP9,DVL2,DVL3,EPHB2,SPRY2,ERBB2,FGF10,TAB1,TRAF7,CIB1,MAP3K2,GHRL,GHR,GADD45G,PSRC1,RAPGEF1,PDCD10,HGF,HRAS,HSP90AB1,DUSP19,TAB3,IGF2,ILK,KARS1,KRAS,MDFI,MAP3K4,MAP3K5,MIF,MAP3K10,MAP3K11,LAMTOR2,DBNL,SAMD5,MTCP1,RO…
GO: Biological Process	GO:1990138	neuron projection extension	1.856e-05	0.2119	0.000495	0.00491	61	197	PICALM,SEMA6A,ALCAM,ULK1,APOE,SEMA4G,ARHGAP4,ATP5MC1,BDNF,BMPR2,EIF2B2,DDR1,CDH4,DCLK1,CDK5,DBN1,DNM2,DVL1,SEMA3D,SH3GLB1,MEGF8,CTTN,SEMA3A,SEMA6C,SEMA4B,SEMA3C,FXN,TWF2,HSP90AB1,ILK,ITGA4,LAMB2,LIMK1,LRP1,MAP2,DBNL,MYO5B,PRKN,SEMA5B,ANAPC2,PLXNA1,PPP3CB,SEMA4C,PTPRS,MUL1,SEMA3F,PLXNA3,SH3GL2,SPG11,SLIT1,SMO,RAB21,AURKA,CDKL5,STK11,SYT4,FLRT3,FLRT1,VCL,RAPH1,SEMA3B
GO: Biological Process	GO:0009895	negative regulation of catabolic process	1.893e-05	0.216	0.0005036	0.004996	92	329	RBM10,ACTN3,AKT1,ALAD,RIC1,OGT,CCAR2,FOXK1,MAPKAPK2,CIRBP,RPL23,QKI,MAPK14,CST3,KDM4A,POLDIP2,DHX34,RUBCN,DAP,WASHC1,E2F1,EFNA1,TOB1,EIF4G1,UBAC2,ATRAID,NAF1,MAD2L2,SYNCRIP,FLNA,FMR1,LARS1,SIRT6,PAIP1,AZIN1,MTOR,SUFU,GIPC1,ERLEC1,USP19,EHMT2,HNRNPA0,OS9,GOLGA2,USP30,HTRA2,GSK3A,WDR6,RBM46,HGF,PARK7,GABARAPL2,HSP90AB1,TAB3,FOXK2,SVIP,MAP1A,MTM1,FURIN,PDE3B,PIK3CA,PIN1,PDCL3,SECISBP2,PML,PHF23,NOP5…
GO: Biological Process	GO:2001242	regulation of intrinsic apoptotic signaling pathway	1.963e-05	0.224	0.0005197	0.005156	58	185	PARP1,AKT1,CCAR2,URI1,BCL2L1,BCL2L2,BID,BOK,PTTG1IP,ARHGEF2,SLC9A3R1,CLU,MAPK8IP1,RRM2B,ZNF385A,NOC2L,BCLAF1,DNM1L,FIS1,NDUFA13,TRAP1,SH3GLB1,ENO1,RACK1,HYOU1,PIAS4,SYVN1,HTRA2,GPX1,GRINA,FBH1,HELLS,HIF1A,PARK7,MIF,NCK1,NDUFS3,P4HB,PRKN,MAPK7,PTGS2,TMEM161A,RAD9A,RPL26,ATAD5,RPS3,RPS7,G2E3,SKIL,SNAI2,SOD1,SRC,TAF6,TAF9,SIRT1,TP53,WFS1,PINK1
GO: Biological Process	GO:0010821	regulation of mitochondrion organization	1.963e-05	0.224	0.0005197	0.005156	58	185	BAP1,PLA2G6,AKT1,ARRB2,BAK1,BCL2L1,BID,BNIP3,BOK,HIP1R,MPV17L,CLU,MFN2,HDAC6,SAE1,DNM1L,E2F1,FIS1,SH3GLB1,CTTN,ACAA2,HAX1,VAT1,SIVA1,FXN,PRELID1,GBA,GCLC,USP30,HTRA2,GPX1,GSK3A,PTPN5,CDC37,HGF,HIF1A,PARK7,TMEM14A,NMT1,PRKN,TOMM7,PPP3R1,MAPK8,MUL1,PID1,MICALL2,FNIP1,VPS11,SREBF2,GOLPH3,PPP1R13B,ATP13A2,DDHD1,TP53,TSC2,UBE2D3,PINK1,ZNF205
GO: Biological Process	GO:0065004	protein-DNA complex assembly	1.983e-05	0.2264	0.000524	0.005198	91	325	CHAF1B,CDC45,CENPP,PARP1,RUVBL1,ATRX,TAF1C,CCNH,CDK7,CENPC,GTF3C5,NEK7,CREB1,SENP6,SART3,DDB1,TINF2,TELO2,DR1,GRWD1,CHAF1A,ERCC2,ERCC3,CENPW,NAF1,ANP32B,CCT7,GTF2A2,GTF2H2,GTF2H4,HELLS,PNKP,SHPRH,HSP90AB1,TNKS1BP1,MCM2,MCM3,MCM5,MCM7,MAP3K4,SPTY2D1,TERF2IP,CENPM,XRN1,PML,EXOSC10,MAPK3,TEN1,PSMC3,PSMC4,PSMC5,PIH1D1,RB1,IPO4,WRAP53,CENPQ,RPA2,RPA3,MIS18BP1,HJURP,RPS27A,STN1,SGF29,PIF1,CENPT,CTC1,NH…
GO: Biological Process	GO:0000027	ribosomal large subunit assembly	2.018e-05	0.2303	0.0005274	0.005232	16	30	MRTO4,TRAF7,NOP2,NLE1,NOP53,RPL3,RPL5,RPL6,RPL10,RPL12,RPL23A,RPL38,RPLP0,BOP1,PPAN,MRPL11
GO: Biological Process	GO:0006362	transcription elongation from RNA polymerase I promoter	2.018e-05	0.2303	0.0005274	0.005232	16	30	POLR1F,TAF1C,CCNH,CDK7,POLR1A,POLR1C,ERCC2,ERCC3,POLR1B,POLR1G,GTF2H2,GTF2H4,POLR2E,POLR2F,POLR1E,UBTF
GO: Biological Process	GO:0060271	cilium assembly	2.028e-05	0.2315	0.0005274	0.005232	110	409	TBC1D32,ODF2L,IFT80,CEP126,CDC14B,CDK10,ARL3,HAUS1,MARK4,SSNA1,WRAP73,WDR90,RILPL1,ATP6V0D1,NEURL1,EVI5L,TBC1D22A,CBY1,TTLL1,ATXN10,SCLT1,POC1A,PTPN23,DNAH1,TBC1D10B,IQCB1,CROCC,IFT140,IFT172,DCTN1,TEKT1,DYNLRB1,DYNC1H1,DNM2,HDAC6,TPGS1,ACTR1A,CELSR2,TBC1D10A,TBC1D16,ARL6,TUBB4B,FLNA,TCHP,DCTN2,BBIP1,TMEM107,EXOC5,B9D1,PLK4,GAS8,EHD1,SGSM3,IFT27,GSN,CEP89,CEP250,DCTN3,HAUS8,TTC30B,FBF1,TNPO1,LAMA…
GO: Biological Process	GO:0035082	axoneme assembly	2.028e-05	0.2315	0.0005274	0.005232	110	409	TBC1D32,ODF2L,IFT80,CEP126,CDC14B,CDK10,ARL3,HAUS1,MARK4,SSNA1,WRAP73,WDR90,RILPL1,ATP6V0D1,NEURL1,EVI5L,TBC1D22A,CBY1,TTLL1,ATXN10,SCLT1,POC1A,PTPN23,DNAH1,TBC1D10B,IQCB1,CROCC,IFT140,IFT172,DCTN1,TEKT1,DYNLRB1,DYNC1H1,DNM2,HDAC6,TPGS1,ACTR1A,CELSR2,TBC1D10A,TBC1D16,ARL6,TUBB4B,FLNA,TCHP,DCTN2,BBIP1,TMEM107,EXOC5,B9D1,PLK4,GAS8,EHD1,SGSM3,IFT27,GSN,CEP89,CEP250,DCTN3,HAUS8,TTC30B,FBF1,TNPO1,LAMA…
GO: Biological Process	GO:0097712	vesicle targeting, trans-Golgi to periciliary membrane compartment	2.028e-05	0.2315	0.0005274	0.005232	110	409	TBC1D32,ODF2L,IFT80,CEP126,CDC14B,CDK10,ARL3,HAUS1,MARK4,SSNA1,WRAP73,WDR90,RILPL1,ATP6V0D1,NEURL1,EVI5L,TBC1D22A,CBY1,TTLL1,ATXN10,SCLT1,POC1A,PTPN23,DNAH1,TBC1D10B,IQCB1,CROCC,IFT140,IFT172,DCTN1,TEKT1,DYNLRB1,DYNC1H1,DNM2,HDAC6,TPGS1,ACTR1A,CELSR2,TBC1D10A,TBC1D16,ARL6,TUBB4B,FLNA,TCHP,DCTN2,BBIP1,TMEM107,EXOC5,B9D1,PLK4,GAS8,EHD1,SGSM3,IFT27,GSN,CEP89,CEP250,DCTN3,HAUS8,TTC30B,FBF1,TNPO1,LAMA…
GO: Biological Process	GO:1905349	ciliary transition zone assembly	2.028e-05	0.2315	0.0005274	0.005232	110	409	TBC1D32,ODF2L,IFT80,CEP126,CDC14B,CDK10,ARL3,HAUS1,MARK4,SSNA1,WRAP73,WDR90,RILPL1,ATP6V0D1,NEURL1,EVI5L,TBC1D22A,CBY1,TTLL1,ATXN10,SCLT1,POC1A,PTPN23,DNAH1,TBC1D10B,IQCB1,CROCC,IFT140,IFT172,DCTN1,TEKT1,DYNLRB1,DYNC1H1,DNM2,HDAC6,TPGS1,ACTR1A,CELSR2,TBC1D10A,TBC1D16,ARL6,TUBB4B,FLNA,TCHP,DCTN2,BBIP1,TMEM107,EXOC5,B9D1,PLK4,GAS8,EHD1,SGSM3,IFT27,GSN,CEP89,CEP250,DCTN3,HAUS8,TTC30B,FBF1,TNPO1,LAMA…
GO: Biological Process	GO:0035735	intraciliary transport involved in cilium assembly	2.028e-05	0.2315	0.0005274	0.005232	110	409	TBC1D32,ODF2L,IFT80,CEP126,CDC14B,CDK10,ARL3,HAUS1,MARK4,SSNA1,WRAP73,WDR90,RILPL1,ATP6V0D1,NEURL1,EVI5L,TBC1D22A,CBY1,TTLL1,ATXN10,SCLT1,POC1A,PTPN23,DNAH1,TBC1D10B,IQCB1,CROCC,IFT140,IFT172,DCTN1,TEKT1,DYNLRB1,DYNC1H1,DNM2,HDAC6,TPGS1,ACTR1A,CELSR2,TBC1D10A,TBC1D16,ARL6,TUBB4B,FLNA,TCHP,DCTN2,BBIP1,TMEM107,EXOC5,B9D1,PLK4,GAS8,EHD1,SGSM3,IFT27,GSN,CEP89,CEP250,DCTN3,HAUS8,TTC30B,FBF1,TNPO1,LAMA…
GO: Biological Process	GO:0010970	transport along microtubule	2.18e-05	0.2489	0.0005656	0.00561	136	527	TBC1D32,ODF2L,IFT80,CEP126,CAMSAP3,CDC14B,CDK10,MADD,ARL3,HAUS1,MARK4,SSNA1,KIF1A,BICD1,WRAP73,WDR90,AP3D1,RILPL1,ATP6V0D1,NEURL1,EVI5L,TBC1D22A,CBY1,SUN2,TTLL1,ATXN10,SCLT1,POC1A,PTPN23,DNAH1,TBC1D10B,IQCB1,CROCC,IFT140,IFT172,DCTN1,TEKT1,DYNLRB1,DYNC1H1,DNM2,HDAC6,TPGS1,ACTR1B,ACTR1A,CELSR2,TBC1D10A,AP3S2,DTNBP1,TBC1D16,ARL6,TUBB4B,FLNA,FLOT2,FMR1,TCHP,DCTN2,BBIP1,TMEM107,EXOC5,B9D1,PLK4,KIF1C,…
GO: Biological Process	GO:0006839	mitochondrial transport	2.242e-05	0.2559	0.0005803	0.005756	79	274	TOMM5,BAP1,ATP5F1A,ATP5F1B,ATP5F1D,ATP5MC1,ATP5MC2,ATP5ME,ATP5PO,BAK1,BCL2L1,BID,BNIP3,BOK,HIP1R,AIP,MPV17L,SAMM50,ATP5MF,CPT2,ATF2,SLC25A10,CYC1,MFN2,SAE1,E2F1,FIS1,NDUFA13,TIMM10B,TIMM13,TIMM10,SH3GLB1,TIMM17B,EYA2,ACAA2,HAX1,ATP5PD,TMEM14C,SIVA1,MTX2,TIMM50,GCLC,STARD3,HTRA2,GSK3A,PTPN5,KIF5B,LETM1,TMEM14A,FLVCR1,MT-ATP6,MT-ATP8,NMT1,OXA1L,PRKN,TIMM22,SLC25A23,TOMM7,PPP3R1,MAPK8,SLC25A38,MUL1,…
GO: Biological Process	GO:0016197	endosomal transport	2.267e-05	0.2587	0.0005853	0.005806	71	240	PICALM,LRRC7,EEA1,RIC1,ARHGAP1,GBF1,BCL2L1,AP1S2,VPS51,AP3D1,AP5B1,HGS,RASSF9,DCLK1,AP1S1,PTPN23,TMEM87A,TBC1D10B,GCC2,GGA1,RAB11FIP3,ZFYVE16,SNX17,DCTN1,SGSM2,AP5Z1,WASHC1,TOM1,DNM1L,TBC1D10A,ANKRD27,SNX9,VTA1,VPS54,RAB14,RAB11FIP4,VPS4A,BLOC1S1,CHMP2A,EHD1,TMEM87B,SNF8,SNX33,MYO5B,PRKN,CHMP1A,SNX8,PHETA1,RAB6A,VPS37C,CHMP6,PLEKHJ1,MICALL2,AP5S1,RPS27A,VPS52,VPS37A,RHOBTB3,RNF126,SNAP25,WASHC4,U…
GO: Biological Process	GO:0006094	gluconeogenesis	2.295e-05	0.262	0.0005914	0.005867	36	99	SLC25A11,ALDOA,OGT,ATF4,FOXK1,CRY1,SOGA1,SLC25A10,DDB1,SESN2,ENO1,ENO3,G6PC3,SLC37A4,GAPDH,KAT2A,GOT2,GPI,NR3C1,FAM3A,HIF1A,C1QTNF12,FOXK2,MDH2,PC,PCK2,PGAM1,PGK1,PGM1,PGP,PPP4R3A,SLC25A1,STK11,SIRT1,TPI1,PPP4R3B
GO: Biological Process	GO:0099111	microtubule-based transport	2.374e-05	0.271	0.0006104	0.006055	138	537	TBC1D32,ODF2L,IFT80,CEP126,CAMSAP3,CDC14B,CDK10,MADD,ARL3,HAUS1,MARK4,SSNA1,KIF1A,BICD1,WRAP73,WDR90,AP3D1,RILPL1,ATP6V0D1,NEURL1,EVI5L,TBC1D22A,CBY1,SUN2,TTLL1,ATXN10,SCLT1,POC1A,PTPN23,DNAH1,TBC1D10B,IQCB1,CROCC,IFT140,IFT172,DCTN1,TEKT1,DYNLRB1,DYNC1H1,DNM2,HDAC6,TPGS1,ACTR1B,ACTR1A,CELSR2,MEGF8,TBC1D10A,AP3S2,DTNBP1,TBC1D16,ARL6,TUBB4B,FLNA,FLOT2,FMR1,TCHP,DCTN2,BBIP1,TMEM107,EXOC5,B9D1,PLK4,…
GO: Biological Process	GO:0018393	internal peptidyl-lysine acetylation	2.421e-05	0.2763	0.0006208	0.006159	56	178	TRRAP,OGT,APBB1,CAMK1,ARRB1,RUVBL1,BMI1,PYGO2,LDB1,BRCA2,MCM3AP,RPS6KA4,RPS6KA5,CLOCK,ATF2,ZNF451,CTBP1,NOC2L,MED24,DR1,HDAC5,MCRS1,TADA3,KAT5,MBIP,GATA3,KAT2A,SRCAP,RUVBL2,ARID5A,KAT7,HCFC1,KANSL1L,MBD3,ING3,POR,MAPK3,KANSL2,PIH1D1,ELP3,JADE1,SGF29,NAA50,SNAI2,SMARCA4,SMARCB1,SNCA,DMAP1,TAF9,TAF10,SIRT1,TWIST1,EID1,SPHK2,BAG6,KAT14
GO: Biological Process	GO:0019319	hexose biosynthetic process	2.432e-05	0.2775	0.0006223	0.006173	37	103	SLC25A11,ALDOA,AKR1B1,OGT,ATF4,FOXK1,CRY1,SOGA1,SLC25A10,DDB1,SESN2,ENO1,ENO3,G6PC3,SLC37A4,GAPDH,KAT2A,GOT2,GPI,NR3C1,FAM3A,HIF1A,C1QTNF12,FOXK2,MDH2,PC,PCK2,PGAM1,PGK1,PGM1,PGP,PPP4R3A,SLC25A1,STK11,SIRT1,TPI1,PPP4R3B
GO: Biological Process	GO:0045666	positive regulation of neuron differentiation	2.547e-05	0.2907	0.0006487	0.006435	124	474	PICALM,AMIGO1,FZD1,AP2A1,LRRC7,NLGN2,APBB1,CAMK1,APOE,ARHGDIA,ATP5MC1,BDNF,BMP4,BMP7,BMPR2,BRAF,EIF2B2,NEURL1,ARHGEF2,CDH4,DLG5,QKI,AKAP5,CRABP2,SS18L1,KDM4A,DBN1,CUL7,ZEB2,FBXW8,SNAP91,FGF20,DLG4,DMD,DVL1,DVL2,DVL3,DNM1L,EEF1A1,HEYL,EFNA5,SH3GLB1,MEGF8,EIF4G1,ELAVL4,MARK2,KATNB1,ETV5,ANKRD27,HMG20B,FMR1,NCKIPSD,FXN,NPTN,MTOR,EHD1,PRPF19,RAPGEF1,GRN,NR3C1,PTPN5,HGF,TWF2,SHANK3,ILK,ITGA3,LIMK1,GDF…
GO: Biological Process	GO:2000058	regulation of ubiquitin-dependent protein catabolic process	2.547e-05	0.2907	0.0006487	0.006435	51	158	AKT1,OGT,ARAF,CCAR2,LATS1,RPL23,CLU,ARIH1,KEAP1,FBXW8,DVL1,STUB1,RACK1,SUFU,GIPC1,GBA,GCLC,GSK3A,UBE2K,PARK7,HSPA1B,HSP90AB1,SVIP,MAP1A,MTM1,RNF19B,PRKN,PDCL3,PML,NOP53,MAPK8,PTEN,RAD23A,DET1,RPL5,RPS7,SGTA,CDK5RAP3,RNF217,AURKA,STYX,TAF9,ANKS1A,COP1,UFL1,HSPBP1,UBE3A,UBQLN4,BAG6,USP5,SOCS4
GO: Biological Process	GO:0043484	regulation of RNA splicing	2.552e-05	0.2913	0.0006487	0.006435	48	146	RBM10,CLK4,AKT2,PRX,ZPR1,PTBP2,CIRBP,RBM25,CLK1,PRDX6,SART3,EIF4A3,SREK1,YTHDC1,RBM19,PTBP3,MBNL2,RBM7,MALAT1,FMR1,CELF2,SRSF10,RBMXL1,RNPS1,FASTK,PRPF19,HNRNPLL,HNRNPA2B1,HNRNPH1,MBNL1,RBM15B,TRA2A,RBFOX1,PTBP1,RBM4,KHDRBS2,ZNF326,RPS26,RBM38,SRSF5,TRA2B,SNW1,MBNL3,RRP1B,JMJD6,TIA1,RBM15,PCBP4
GO: Biological Process	GO:1903322	positive regulation of protein modification by small protein conjugation or removal	2.557e-05	0.2919	0.0006487	0.006435	49	150	ARRDC3,CUL3,ANGPT1,XIAP,CDC14B,ARRB1,ARRB2,TICAM1,BMI1,PTTG1IP,MTA1,CDC20,CDK9,RWDD3,CRY1,SART3,RNF40,TANK,STUB1,TNIP1,FZR1,PIAS3,SPSB4,TRAF7,PIAS4,MALT1,UBE2S,GOLGA2,UBE2C,GSK3A,PEF1,DCUN1D1,PRKN,PIN1,PHF23,NOP53,NDFIP2,MAPK8,PTEN,MUL1,RPS2,CDK5RAP3,INAVA,HSPBP1,UBE3A,WFS1,PINK1,AIMP2,PELI1
GO: Biological Process	GO:0072359	circulatory system development	2.668e-05	0.3045	0.0006751	0.006697	303	1322	AAMP,ADAM8,FZD1,TBC1D32,GRK2,OTULIN,AP1B1,AKT1,SEMA6A,TEAD2,ANGPT1,LEMD2,APOE,LMO4,RHOB,ARRB2,PLPP3,DCHS1,ATP5F1B,ADGRB2,BAK1,FADD,DIPK2A,CCN4,BMP4,BMP7,BMPR2,ZFP36L1,CAD,CAMK2D,KRIT1,FMNL3,BORCS8,HGS,CDKN1B,NOG,CHM,TRIP10,CBY1,HS6ST1,QKI,COL1A1,COL2A1,COL4A1,ROCK2,COL4A2,COL5A1,SLC4A7,NOX4,ADGRA2,CREB1,ATF2,NCOR2,FOXP4,MAPK14,MICAL2,NUS1,CSPG4,IFT140,IFT172,MATR3,SNX17,CUL7,RB1CC1,FBXW8,CCM2,FGF…
GO: Biological Process	GO:0010243	response to organonitrogen compound	2.684e-05	0.3063	0.0006777	0.006723	264	1133	ABAT,NMRAL1,ADCY6,AMIGO1,PARP1,GRK2,RPTOR,OSBPL8,AKT1,AKT2,ALAD,AKR1B1,OGT,APEX1,GPAM,UPRT,APOE,APRT,MEAK7,ARRB2,ASNS,ASPH,ATF4,PEA15,ATP2B1,ATP5MC1,ATP6V0C,ATP6V1E1,ATP6V0B,ATP6AP1,AUP1,TICAM1,FADD,BCHE,BCL2L1,BCL2L2,FCSK,BMP7,BRAF,ZFP36L1,BSG,EIF2B4,EIF2B2,EIF2B5,TIMELESS,CACNA2D1,CAD,ATP6V0E1,CALM3,CAPN1,CASP6,CCND3,ATP6V0D1,CD9,AIFM1,NEURL1,CD81,ARHGEF2,CDK4,CDK5,CDKN1B,EFTUD2,RPL23,SLC9A3R1,…
GO: Biological Process	GO:0005975	carbohydrate metabolic process	2.707e-05	0.3089	0.0006819	0.006765	165	663	ACTN3,MYORG,AP2A1,AKT1,C1QTNF1,AKT2,SLC25A11,ALDH2,ALDOA,AKR1B1,OGT,RAE1,NDST2,ATF4,HYAL2,B4GALT2,B3GALT2,FPGT,INPP4B,FCSK,BRAF,FOXK1,PGLS,MPDU1,H6PD,CREM,CRY1,MAPK14,SOGA1,SLC25A10,CTBS,ZBTB20,RB1CC1,DDB1,POM121,GNPDA2,CYB5R3,SESN2,GNE,AMDHD2,ENO1,ENO3,B3GNT5,EXT2,FABP5,LCMT1,ISYNA1,SIRT6,G6PC3,MTOR,FUT9,FUCA1,G6PD,SLC37A4,GAA,GALK1,GHRL,GALT,GAPDH,KAT2A,COQ3,GK,GLB1,GCLC,GLO1,GM2A,GOT2,GPI,B4GA…
GO: Biological Process	GO:0006475	internal protein amino acid acetylation	2.841e-05	0.3243	0.0007142	0.007085	57	183	TRRAP,OGT,APBB1,CAMK1,ARRB1,RUVBL1,BMI1,PYGO2,LDB1,BRCA2,MCM3AP,RPS6KA4,RPS6KA5,CLOCK,ATF2,ZNF451,CTBP1,NOC2L,MED24,DR1,HDAC5,MCRS1,TADA3,KAT5,MBIP,GATA3,KAT2A,SRCAP,RUVBL2,ARID5A,KAT7,HCFC1,KANSL1L,MDH2,MBD3,ING3,POR,MAPK3,KANSL2,PIH1D1,ELP3,JADE1,SGF29,NAA50,SNAI2,SMARCA4,SMARCB1,SNCA,DMAP1,TAF9,TAF10,SIRT1,TWIST1,EID1,SPHK2,BAG6,KAT14
GO: Biological Process	GO:0043153	entrainment of circadian clock by photoperiod	2.873e-05	0.3279	0.0007202	0.007144	13	22	MTA1,CRY1,CRY2,FBXL3,NR2F6,ID2,PML,PPP1CA,PPP1CB,PPP1CC,RBM4,CRTC1,TP53
GO: Biological Process	GO:0043405	regulation of MAP kinase activity	2.877e-05	0.3284	0.0007202	0.007144	101	372	ADAM8,TAOK1,APOE,ARAF,MADD,ARRB1,PEA15,HYAL2,KSR1,BMP4,BMP7,BRAF,MAP3K14,HGS,CD81,MAPKAPK2,S1PR2,TAOK2,SHC2,MAPK8IP1,MAGED1,NOX4,MAPK14,CSK,CSPG4,ZEB2,DUSP2,DUSP9,DVL2,DVL3,EPHB2,SPRY1,SPRY2,ERBB2,DTNBP1,FGF10,TAB1,TRAF7,MBIP,MAP3K2,GHRL,GBA,PDCD4,GHR,GADD45G,GPS1,GPS2,RAPGEF1,PTPN5,GSTP1,PDCD10,SNF8,HGF,HRAS,DUSP19,TAB3,ILK,INPPL1,KARS1,KRAS,MDFI,MAP3K4,MAP3K5,MIF,MAP3K10,MAP3K11,LAMTOR2,DBNL,SA…
GO: Biological Process	GO:0045185	maintenance of protein location	2.923e-05	0.3336	0.0007299	0.007241	42	123	ADCY6,GRK2,AKT1,GPAA1,LATS1,CDK5,SUN2,CIZ1,KEAP1,DBN1,TLN2,FLNA,FLNB,GET4,SUFU,OS9,GRIK5,GSN,HK1,PARK7,TWF2,COPS9,JUP,LGALS1,MDFI,NFKBIL1,TONSL,IGSF11,PKD1,PKD2,PML,RANGAP1,GOLPH3,TAF8,VPS13A,PIP5K1C,THRA,TLN1,TXN,PINK1,ANKRD13C,GOPC
GO: Biological Process	GO:0006417	regulation of translation	2.938e-05	0.3353	0.0007322	0.007263	127	489	AARS1,ABCF1,ACO1,MIF4GD,CNOT6,AKT1,AKT2,CNOT6L,ATF4,EIF3B,EIF3C,EIF3D,EIF3F,EIF3G,EIF3H,EIF3I,ZFP36L1,EIF2B4,EIF2B2,EIF2B5,NEURL1,CDK4,CIRBP,QKI,ROCK2,FXR2,GEMIN5,ZNF385A,GTPBP1,NGDN,EIF4A3,MTG2,DAPK3,SESN2,CPEB2,TSFM,EEF1A1,EEF1D,EEF1G,EEF2,TRAP1,TOB1,EIF2B1,EIF4A1,EIF4G1,ELAVL4,RIDA,ERBB2,PLEKHN1,PRR16,RACK1,EIF3L,SYNCRIP,FMR1,POLDIP3,UQCC2,PYM1,USP16,PAIP1,MTOR,SELENOT,GAPDH,EIF3K,GCN1,MKNK2,G…
GO: Biological Process	GO:0042325	regulation of phosphorylation	2.973e-05	0.3393	0.0007392	0.007333	396	1781	ACTN3,ACVR2A,ADAM8,ADAR,ADCY6,FZD1,GRK2,RPTOR,OSBPL8,PLA2G6,AKT1,TAOK1,C1QTNF1,AKT2,SEMA6A,ABCD1,OGT,ANGPT1,RAE1,LEMD2,DGKZ,DGKE,CAMK1,APOE,LMO4,CDK10,GADD45GIP1,ARAF,MADD,ARRB1,ARRB2,PLPP3,RAP2C,PEA15,HYAL2,ATP6AP1,BAK1,BDNF,SYNGAP1,KSR1,BMP4,BMP7,BMPR2,LDB1,BRAF,RPS6KA4,CALM3,CAMK2D,MAP3K14,CTDSP1,CCNC,CCND3,CCNF,UNC119,CCNH,CCNT1,CCNT2,LATS1,CCNE2,HGS,NEURL1,COX7A2L,CD81,ARHGEF2,CDC25B,CDC25C,…
GO: Biological Process	GO:0098840	protein transport along microtubule	3.024e-05	0.3451	0.0007487	0.007427	115	435	TBC1D32,ODF2L,IFT80,CEP126,CAMSAP3,CDC14B,CDK10,ARL3,HAUS1,MARK4,SSNA1,KIF1A,WRAP73,WDR90,RILPL1,ATP6V0D1,NEURL1,EVI5L,TBC1D22A,CBY1,TTLL1,ATXN10,SCLT1,POC1A,PTPN23,DNAH1,TBC1D10B,IQCB1,CROCC,IFT140,IFT172,DCTN1,TEKT1,DYNLRB1,DYNC1H1,DNM2,HDAC6,TPGS1,ACTR1A,CELSR2,TBC1D10A,TBC1D16,ARL6,TUBB4B,FLNA,TCHP,DCTN2,BBIP1,TMEM107,EXOC5,B9D1,PLK4,GAS8,EHD1,SGSM3,IFT27,GSN,CEP89,CEP250,DCTN3,HAUS8,TTC30B,F…
GO: Biological Process	GO:0099118	microtubule-based protein transport	3.024e-05	0.3451	0.0007487	0.007427	115	435	TBC1D32,ODF2L,IFT80,CEP126,CAMSAP3,CDC14B,CDK10,ARL3,HAUS1,MARK4,SSNA1,KIF1A,WRAP73,WDR90,RILPL1,ATP6V0D1,NEURL1,EVI5L,TBC1D22A,CBY1,TTLL1,ATXN10,SCLT1,POC1A,PTPN23,DNAH1,TBC1D10B,IQCB1,CROCC,IFT140,IFT172,DCTN1,TEKT1,DYNLRB1,DYNC1H1,DNM2,HDAC6,TPGS1,ACTR1A,CELSR2,TBC1D10A,TBC1D16,ARL6,TUBB4B,FLNA,TCHP,DCTN2,BBIP1,TMEM107,EXOC5,B9D1,PLK4,GAS8,EHD1,SGSM3,IFT27,GSN,CEP89,CEP250,DCTN3,HAUS8,TTC30B,F…
GO: Biological Process	GO:0031401	positive regulation of protein modification process	3.258e-05	0.3719	0.0008027	0.007963	314	1379	ACVR2A,ADAM8,ADCY6,FZD1,RPTOR,OSBPL8,PLA2G6,AKT1,TAOK1,C1QTNF1,AKT2,ARRDC3,CUL3,OGT,ANGPT1,XIAP,DGKZ,DGKE,CAMK1,APOE,CDC14B,CDK10,ARAF,MADD,ARRB1,ARRB2,PLPP3,RAP2C,PEA15,ATP6AP1,TICAM1,BDNF,BMI1,KSR1,BMP4,BMP7,BMPR2,BRAF,PTTG1IP,RPS6KA4,CALM3,CAMK2D,MAP3K14,CCND3,UNC119,CCNT1,CCNT2,MTA1,LATS1,NEURL1,CD81,ARHGEF2,CDC20,CDC25B,CDK5,CDK9,CDKN1B,RPS6KA5,MAPKAPK2,S1PR2,TAOK2,CKS2,SHC2,CLU,BRMS1,ROCK2,…
GO: Biological Process	GO:0042593	glucose homeostasis	3.263e-05	0.3725	0.0008027	0.007963	83	294	GRK2,PLA2G6,AKT1,OGT,BIRC5,ARRB1,KLF7,CCN4,FOXK1,TRPA1,SOCS6,NOX4,CRY1,CRY2,NCOR2,RAB11FIP5,ZBTB20,C2CD2L,DHPS,SESN2,FIS1,SIDT2,EFNA5,ENDOG,FABP5,RACK1,SIRT6,SH2B2,SLC37A4,SELENOT,GHRL,GK,GCLC,GCLM,GPI,GPR21,GPX1,GRIK5,HIF1A,HK1,PARK7,C1QTNF12,FOXK2,KIF5B,LGALS1,LRP1,LRP5,MEN1,FOXO4,NGFR,NME2,HECTD4,PRKN,PCK2,CDK16,PDE3B,SERPINF1,PIK3CA,PIK3R2,ASPSCR1,PIM3,PPP3CA,PPP3CB,PRKACA,PIH1D1,RAP1A,RBM4,R…
GO: Biological Process	GO:0034976	response to endoplasmic reticulum stress	3.263e-05	0.3725	0.0008027	0.007963	83	294	ACADVL,PLA2G6,ASNS,ATF4,MBTPS1,AUP1,BAK1,BCL2L1,BID,BOK,EIF2B5,ATP6V0D1,AIFM1,SELENOK,CLU,TMEM259,ATF6B,KLHDC3,CUL7,DCTN1,TMUB1,FBXO6,SESN2,PREB,EEF2,RNFT1,UBAC2,STUB1,RACK1,HYOU1,UFC1,GET4,SYVN1,ERLEC1,USP19,OS9,GRINA,GSK3A,MAN1B1,UBE2K,PARK7,SVIP,DNAJB9,MAP3K5,ATXN3,NCK1,TMTC3,NFE2L1,P4HB,PRKN,PIK3R2,TMUB2,PML,PPP2R5B,DAB2IP,DNAJB12,CREBRF,TMEM33,RNF5,UBA5,CXXC1,DNAJB14,YOD1,SGTA,EDEM3,CDK5RAP3…
GO: Biological Process	GO:0006302	double-strand break repair	3.286e-05	0.3751	0.0008067	0.008002	73	251	CDC45,PARP1,APBB1,MCM9,MEIOB,BRCA2,TIMELESS,NSMCE1,MTA1,RECQL4,ATP23,AP5Z1,REC8,ESCO2,ERCC1,FEN1,MAD2L2,RNF138,FOXM1,CIB1,SLF1,KAT5,NUDT16L1,SIRT6,PIAS4,SLX4,XRCC6,RTEL1,PRPF19,POLL,FBH1,HSF1,TNKS1BP1,LIG1,LIG4,MCM2,MCM3,MCM5,MCM7,HUS1B,BABAM1,GEN1,TONSL,TERF2IP,NABP2,PML,BRCC3,MEIOC,REV3L,WRAP53,FIGN,PALB2,RIF1,EXD2,RPA2,RPA3,AP5S1,RMI1,OTUB1,MUS81,KLHL15,TDP1,SMC5,DCLRE1C,TP53,TWIST1,XRCC1,NABP…
GO: Biological Process	GO:0001678	cellular glucose homeostasis	3.308e-05	0.3776	0.0008102	0.008037	58	188	GRK2,PLA2G6,OGT,BIRC5,ARRB1,KLF7,FOXK1,TRPA1,SOCS6,NOX4,RAB11FIP5,ZBTB20,C2CD2L,FIS1,SIDT2,EFNA5,ENDOG,RACK1,SELENOT,GHRL,GCLC,GCLM,GPX1,GRIK5,HIF1A,HK1,C1QTNF12,FOXK2,KIF5B,LGALS1,LRP1,LRP5,MEN1,NGFR,NME2,PRKN,PCK2,CDK16,PDE3B,SERPINF1,PIK3CA,PIK3R2,PIM3,PPP3CA,PPP3CB,PRKACA,PIH1D1,RAP1A,RBM4,TRA2B,RAB11FIP2,SMARCA4,SMARCB1,SOX4,STXBP3,SIRT1,UBTF,TWNK
GO: Biological Process	GO:0006360	transcription by RNA polymerase I	3.368e-05	0.3844	0.0008231	0.008165	28	71	ATF4,POLR1F,TAF1C,CCNH,CDK7,POLR1A,POLR1C,ERBB2,ERCC2,ERCC3,POLR1B,FLNA,MTOR,POLR1G,GTF2H2,GTF2H4,NOP53,POLR2E,POLR2F,CAVIN1,MAPK3,PIH1D1,SMARCA4,SMARCB1,TCOF1,POLR1E,PPP1R15A,UBTF
GO: Biological Process	GO:0010823	negative regulation of mitochondrion organization	3.426e-05	0.391	0.000834	0.008274	24	57	AKT1,ARRB2,BCL2L1,BNIP3,BOK,MPV17L,CLU,DNM1L,ACAA2,VAT1,FXN,PRELID1,GCLC,USP30,HTRA2,GPX1,HGF,TMEM14A,PRKN,MUL1,FNIP1,TP53,TSC2,PINK1
GO: Biological Process	GO:0009649	entrainment of circadian clock	3.427e-05	0.3912	0.000834	0.008274	15	28	MTA1,CRY1,CRY2,FBXL3,NR2F6,GNA11,GNAQ,ID2,PML,PPP1CA,PPP1CB,PPP1CC,RBM4,CRTC1,TP53
GO: Biological Process	GO:0061615	glycolytic process through fructose-6-phosphate	3.451e-05	0.3939	0.0008381	0.008314	16	31	ALDOA,FOXK1,ENO1,ENO3,GALK1,GALT,GAPDH,GPI,HK1,FOXK2,MPI,PFKL,PGAM1,PGK1,PKM,TPI1
GO: Biological Process	GO:0009743	response to carbohydrate	3.552e-05	0.4054	0.0008608	0.008539	78	273	GRK2,PLA2G6,OGT,BIRC5,GPAM,ARRB1,KLF7,ZFP36L1,EIF2B4,EIF2B2,EIF2B5,TRPA1,CASP6,CDKN1B,TXN2,COL6A2,NOX4,RAB11FIP5,ZBTB20,C2CD2L,SESN2,FIS1,SIDT2,EFNA5,EGR1,EIF2B1,CALCRL,ENDOG,ERCC1,RACK1,MTOR,SELENOT,GHRL,GCLC,GCLM,GPX1,GRIK5,GSTP1,KAT7,HIF1A,C1QTNF12,KIF5B,LGALS1,LRP1,LRP5,ME1,MEN1,NDUFA9,NME2,PRKN,PCK2,CDK16,PDE3B,SERPINF1,PFKFB2,PFKL,PIK3CA,PIM3,PPP3CA,PPP3CB,PRKACA,PTEN,PTGS2,PIH1D1,RAP1A,RBM…
GO: Biological Process	GO:0090305	nucleic acid phosphodiester bond hydrolysis	3.633e-05	0.4147	0.0008786	0.008716	101	374	REXO1,CNOT6,PARP1,AKT1,APEX1,CNOT6L,RNASET2,MEIOB,AIFM1,DIS3L,CSTF3,DDB1,DXO,TRIM28,RCL1,DBR1,ENDOG,RIDA,ERCC1,ERCC2,ERCC3,POP5,FEN1,POLK,RNF138,KAT5,RNASEH2A,NUDT16L1,PCF11,SND1,SLX4,POP4,APEX2,CPSF6,GTF2H2,GTF2H4,FBH1,PNKP,ELAC2,HSF1,HELZ2,ZC3H12C,RPPH1,AGO3,MOV10,DCPS,GEN1,PELO,ABT1,ERI3,CNOT7,XRN1,CPSF1,EXOSC4,EXOSC10,POLD1,POLD2,POLR2I,TSEN54,MPHOSPH8,ENDOV,PTBP1,RAD9A,NOL9,REV3L,RFC5,RMRP,R…
GO: Biological Process	GO:0033500	carbohydrate homeostasis	3.724e-05	0.4251	0.0008987	0.008915	83	295	GRK2,PLA2G6,AKT1,OGT,BIRC5,ARRB1,KLF7,CCN4,FOXK1,TRPA1,SOCS6,NOX4,CRY1,CRY2,NCOR2,RAB11FIP5,ZBTB20,C2CD2L,DHPS,SESN2,FIS1,SIDT2,EFNA5,ENDOG,FABP5,RACK1,SIRT6,SH2B2,SLC37A4,SELENOT,GHRL,GK,GCLC,GCLM,GPI,GPR21,GPX1,GRIK5,HIF1A,HK1,PARK7,C1QTNF12,FOXK2,KIF5B,LGALS1,LRP1,LRP5,MEN1,FOXO4,NGFR,NME2,HECTD4,PRKN,PCK2,CDK16,PDE3B,SERPINF1,PIK3CA,PIK3R2,ASPSCR1,PIM3,PPP3CA,PPP3CB,PRKACA,PIH1D1,RAP1A,RBM4,R…
GO: Biological Process	GO:0007417	central nervous system development	3.882e-05	0.4431	0.0009349	0.009274	262	1129	AARS1,ABAT,ABR,AMIGO1,FZD1,GRK2,AKT1,ULK1,MRTFA,ZSWIM6,LMO4,GBA2,ARF4,ARRB2,PLPP3,ASPA,ZFHX3,ATP2B1,JRKL,B4GALT2,ATRX,KIF1A,B2M,BAK1,NAPA,BCR,BMI1,BMP4,BMP7,BMPR2,BNIP3,BOK,PYGO2,LDB1,BRCA2,BTD,ZPR1,EIF2B4,EIF2B2,EIF2B5,MYRF,CALM3,PTBP2,ATP6V0D1,CD9,NEURL1,CDH11,DCLK1,CDK5,DLG5,NOG,CKB,CLU,SUN2,QKI,COL2A1,COL4A1,SLC4A7,COX6B1,ADGRA2,CREB1,PITPNM1,TSKU,NCOR2,CELSR1,CSF1R,CSK,TMEM98,MACROD2,KDM4A,C…
GO: Biological Process	GO:0001666	response to hypoxia	3.904e-05	0.4457	0.0009382	0.009307	104	388	ABAT,ADAM8,ADSL,AHCY,AKT1,ALAD,OGT,BMP7,BNIP3,ZFP36L1,CAMK2D,CD38,CDKN1B,CHRNA4,LONP1,TXN2,ROCK2,NOX4,RWDD3,CREB1,CPEB2,DNM1L,E2F1,FIS1,ECE1,EGR1,ENDOG,ENO1,ERCC2,ERCC3,RAMP2,STUB1,MALAT1,PLEKHN1,CITED2,ACAA2,HYOU1,MTOR,USP19,HIF1A,PHB2,PRMT2,HSD11B2,HSF1,MMP2,MTHFR,MT-ND4,MT-ND5,NOTCH1,P4HB,PGF,PGK1,PIN1,PKM,PLOD1,PLOD2,PML,NOP53,PSMA4,PSMA7,PSMB1,PSMB2,PSMB3,PSMB4,PSMB5,PSMB6,PSMC1,PSMC3,PSMC4,…
GO: Biological Process	GO:0032388	positive regulation of intracellular transport	3.964e-05	0.4525	0.0009505	0.009429	68	231	BAP1,AKT2,CAMK1,ASPH,VAMP8,HYAL2,ZPR1,CACNB3,CD81,CDK5,AKAP5,PTPN23,KIF20B,MAPK14,LDLRAP1,B3GAT3,C2CD5,DYNC1H1,SAE1,FIS1,SH3GLB1,TRIM28,EMD,ERBB2,FLNA,CIB1,CTDSPL2,ANP32B,EHD1,HTRA2,CPSF6,GSK3A,PTPN5,PDCD10,HRAS,JUP,KIF5B,MAP2,MYO1C,NUMA1,OAZ2,PRKN,PCNT,PIK3R2,TOMM7,PPM1A,PRKACA,PTGS2,CREBRF,RIPOR1,UACA,MICALL2,CEP290,EDEM2,TMEM30A,SMO,CEP131,RAB21,VPS11,RBM26,SREBF2,DMAP1,STXBP2,SYK,TP53,UBE2D3,…
GO: Biological Process	GO:0003179	heart valve morphogenesis	3.984e-05	0.4547	0.0009533	0.009457	23	54	DCHS1,BMP4,BMPR2,ROCK2,HEYL,EFNA1,MTOR,GATA3,EMILIN1,SCX,MEF2C,FGFRL1,NOTCH1,NOTCH2,RB1,ROBO2,ROCK1,ZFPM1,SNAI2,SOX4,SOX9,STRA6,TWIST1
GO: Biological Process	GO:0010771	negative regulation of cell morphogenesis involved in differentiation	4.094e-05	0.4673	0.0009776	0.009697	38	109	SEMA6A,ULK1,SEMA4G,ARHGAP4,ARHGDIA,SYNGAP1,CDK5,SEMA3D,EFNA1,EFNA5,EPHA7,EPHB2,DTNBP1,SEMA3A,FBLN1,SEMA6C,SEMA4B,SEMA3C,ID1,LRP4,MAP2,NFATC4,NGFR,SEMA5B,PPP3CA,PTEN,SEMA4C,PTPRS,AP1AR,SEMA3F,PLXNA3,SLIT1,RCC2,CORO1C,TSC2,UBE3A,RGMA,SEMA3B
GO: Biological Process	GO:0071453	cellular response to oxygen levels	4.107e-05	0.4687	0.0009786	0.009707	71	244	ADAM8,AKT1,OGT,ATF4,ATP6AP1,BMP7,BNIP3,ZFP36L1,CACNB3,ATP6V0D1,AIFM1,ROCK2,RWDD3,CPEB2,DNM1L,E2F1,EGR1,ENDOG,ENO1,STUB1,MALAT1,CITED2,ACAA2,HYOU1,MTOR,USP19,HIF1A,PHB2,IREB2,NOTCH1,P4HB,PGK1,NOP53,PSMA4,PSMA7,PSMB1,PSMB2,PSMB3,PSMB4,PSMB5,PSMB6,PSMC1,PSMC3,PSMC4,PSMC5,PSMD2,PSMD3,PSMD4,PSMD7,PSMD8,PSMD13,PSME1,PSME2,PTEN,PTGIS,PTGS2,PTN,EGLN2,RORA,RPS27A,SLC9A1,CPEB4,SRC,ELOC,ELOB,TERC,TERT,SIRT1…
GO: Biological Process	GO:0016573	histone acetylation	4.263e-05	0.4865	0.001013	0.01005	54	173	TRRAP,OGT,APBB1,CAMK1,ARRB1,RUVBL1,BMI1,PYGO2,LDB1,BRCA2,MCM3AP,RPS6KA4,RPS6KA5,CLOCK,ATF2,ZNF451,CTBP1,NOC2L,MED24,DR1,HDAC5,MCRS1,TADA3,KAT5,MBIP,GATA3,KAT2A,SRCAP,RUVBL2,ARID5A,KAT7,HCFC1,KANSL1L,MBD3,ING3,MAPK3,KANSL2,PIH1D1,ELP3,JADE1,SGF29,NAA50,SNAI2,SMARCA4,SMARCB1,SNCA,DMAP1,TAF9,TAF10,SIRT1,TWIST1,EID1,SPHK2,KAT14
GO: Biological Process	GO:0009746	response to hexose	4.268e-05	0.4871	0.001013	0.01005	70	240	GRK2,PLA2G6,OGT,BIRC5,GPAM,ARRB1,KLF7,EIF2B4,EIF2B2,EIF2B5,TRPA1,CASP6,CDKN1B,TXN2,COL6A2,NOX4,RAB11FIP5,ZBTB20,C2CD2L,SESN2,FIS1,SIDT2,EFNA5,EGR1,EIF2B1,ENDOG,RACK1,SELENOT,GHRL,GCLC,GCLM,GPX1,GRIK5,HIF1A,C1QTNF12,KIF5B,LGALS1,LRP1,LRP5,MEN1,NDUFA9,NME2,PRKN,PCK2,CDK16,PDE3B,SERPINF1,PFKFB2,PFKL,PIK3CA,PIM3,PPP3CA,PPP3CB,PRKACA,PTEN,PTGS2,PIH1D1,RAP1A,RBM4,RMI1,TRA2B,RAB11FIP2,SMARCA4,SMARCB1,SO…
GO: Biological Process	GO:0071526	semaphorin-plexin signaling pathway	4.537e-05	0.5178	0.001074	0.01066	19	41	SEMA6A,SEMA4G,ARHGDIA,SEMA3D,SEMA3A,SEMA6C,FLNA,SEMA4B,SEMA3C,SEMA5B,PLXNA1,PLXNB1,SEMA4C,SEMA3F,PLXNA3,PLXND1,SH3BP1,PLXNB2,SEMA3B
GO: Biological Process	GO:0043524	negative regulation of neuron apoptotic process	4.862e-05	0.5549	0.001149	0.0114	56	182	AARS1,ADAM8,ANGPT1,XIAP,BIRC5,APOE,ARRB1,ARRB2,BCL2L1,BDNF,SYNGAP1,BOK,BRAF,ZPR1,FGF20,FGF8,FMR1,HYOU1,NES,GCLC,GCLM,PRDX3,TOX3,KDM2B,GPI,GRN,HIF1A,PARK7,HRAS,HSP90AB1,ILK,KRAS,LIG4,LRP1,MEF2C,NFATC4,NGFR,PRKN,PIK3CA,PIN1,MIR15B,LGMN,RASA1,ROCK1,AMBRA1,CPEB4,SMO,SNCA,SOD1,PRDX2,TERT,SIRT1,TGFB3,TYRO3,WFS1,PINK1
GO: Biological Process	GO:1901988	negative regulation of cell cycle phase transition	4.872e-05	0.5561	0.001149	0.0114	80	284	CNOT6,MAD1L1,TAOK1,BIRC5,DGKZ,CDC14B,CNOT6L,ZFP36L1,CACNB4,CTDSP1,CDC20,CDC25C,CDK4,CDKN1B,TAOK2,ZNF385A,FBXO5,E2F1,CDK2AP2,FZR1,MAD2L2,LCMT1,CARM1,DTL,BRSK1,VPS4A,PRMT2,PRMT1,TNKS1BP1,MEN1,FOXO4,HUS1B,BABAM1,GEN1,CNOT4,CNOT7,PKD2,PLAGL1,PML,NOP53,BRCC3,MIR10A,MIR15B,PSMA4,PSMA7,PSMB1,PSMB2,PSMB3,PSMB4,PSMB5,PSMB6,PSMC1,PSMC3,PSMC4,PSMC5,PSMD2,PSMD3,PSMD4,PSMD7,PSMD8,PSMD13,PSME1,PSME2,PTEN,CDC73…
GO: Biological Process	GO:0042073	intraciliary transport	4.91e-05	0.5605	0.001156	0.01146	110	417	TBC1D32,ODF2L,IFT80,CEP126,CDC14B,CDK10,ARL3,HAUS1,MARK4,SSNA1,WRAP73,WDR90,RILPL1,ATP6V0D1,NEURL1,EVI5L,TBC1D22A,CBY1,TTLL1,ATXN10,SCLT1,POC1A,PTPN23,DNAH1,TBC1D10B,IQCB1,CROCC,IFT140,IFT172,DCTN1,TEKT1,DYNLRB1,DYNC1H1,DNM2,HDAC6,TPGS1,ACTR1A,CELSR2,TBC1D10A,TBC1D16,ARL6,TUBB4B,FLNA,TCHP,DCTN2,BBIP1,TMEM107,EXOC5,B9D1,PLK4,GAS8,EHD1,SGSM3,IFT27,GSN,CEP89,CEP250,DCTN3,HAUS8,TTC30B,FBF1,TNPO1,LAMA…
GO: Biological Process	GO:0050772	positive regulation of axonogenesis	4.982e-05	0.5687	0.00117	0.01161	37	106	PICALM,AMIGO1,APOE,ARHGDIA,ATP5MC1,BDNF,BMPR2,BRAF,EIF2B2,CDH4,CRABP2,DBN1,ZEB2,SNAP91,EFNA5,MEGF8,FXN,TWF2,ILK,LIMK1,LRP1,DBNL,MYO5B,NGFR,METRN,ANAPC2,PLXNA1,PLXNB1,MAP2K2,ROBO2,PLXNA3,SKIL,TRAK1,PLXND1,CDKL5,STK11,PLXNB2
GO: Biological Process	GO:0048524	positive regulation of viral process	5.144e-05	0.5872	0.001206	0.01196	38	110	TMEM250,ADAR,APOE,CCNT1,CDK9,NELFB,CSF1R,DDB1,FMR1,NELFCD,VPS4A,CHMP2A,GTF2F1,LGALS1,NOTCH1,P4HB,PC,CNOT7,MDFIC,POLR2C,POLR2E,POLR2F,POLR2I,POLR2J,PPIA,PPIB,PKN2,RAD23A,SNW1,SMARCA4,SMARCB1,RRP1B,SUPT4H1,SUPT5H,TARBP2,YTHDC2,TRIM11,NELFE
GO: Biological Process	GO:0043039	tRNA aminoacylation	5.3e-05	0.605	0.001237	0.01227	21	48	AARS1,AARS2,YARS1,EEF1E1,PARS2,FARSA,LARS1,HARS1,KARS1,SARS2,QARS1,RARS1,DALRD3,NARS2,SARS1,TARS2,TARS1,VARS1,WARS1,AIMP2,VARS2
GO: Biological Process	GO:2000027	regulation of animal organ morphogenesis	5.305e-05	0.6055	0.001237	0.01227	81	289	FZD1,AP2A1,AP2A2,ARRB2,BDNF,BMP4,BMP7,BMPR2,CASP6,NOG,AP2M1,AP2S1,MAGED1,CELSR1,MED12,DVL1,DVL2,DVL3,CELSR2,GREM1,SPRY1,ETV5,CITED2,BASP1,FGF8,FGF10,CARM1,SEMA3C,FZD2,GATA3,GLI1,HGF,PHB2,HOXC11,HOXD13,NKD1,FOXP2,LIMS1,NFIB,NGFR,NOTCH1,ROR2,WNT4,PIM1,PML,POR,ASPN,PSMA4,PSMA7,PSMB1,PSMB2,PSMB3,PSMB4,PSMB5,PSMB6,PSMC1,PSMC3,PSMC4,PSMC5,PSMD2,PSMD3,PSMD4,PSMD7,PSMD8,PSMD13,PSME1,PSME2,PTK7,PTN,ROBO2,…
GO: Biological Process	GO:0008361	regulation of cell size	5.309e-05	0.606	0.001237	0.01227	64	216	RPTOR,AKT1,SEMA6A,ULK1,OGT,APOE,SEMA4G,ARHGAP4,ARHGAP5,ATP5MC1,BDNF,BMPR2,EIF2B2,CDH4,CDK4,CDK5,SLC9A3R1,CRABP2,CREB1,DBN1,RB1CC1,DNM2,SEMA3D,EFNA5,MEGF8,CTTN,EPHA7,SEMA3A,PRR16,VAV3,SEMA6C,SEMA4B,SEMA3C,LARS1,FXN,AKT1S1,MTOR,TWF2,HSP90AB1,SHANK3,ILK,LIMK1,LRP1,MAP2,DBNL,MYO5B,MTPN,SEMA5B,ANAPC2,IQGAP3,PTEN,SEMA4C,PTPRS,RARG,SEMA3F,PLXNA3,SLIT1,RAB21,WDTC1,CDKL5,TSC2,VAV2,RGMA,SEMA3B
GO: Biological Process	GO:0043687	post-translational protein modification	5.346e-05	0.6102	0.001243	0.01233	98	364	ESCO1,CUL3,APOE,MBTPS1,BMP4,SPSB3,UBA3,UBE2M,CCNF,SOCS6,CHM,CHML,ERCC8,CST3,DCAF4,NEURL2,KEAP1,CUL7,DDB1,FBXL3,FBXL5,COPS7A,FBXW8,FBXO6,KLHL21,ESCO2,ASB3,KBTBD7,FBXO30,SPSB4,LRRC41,CRTAP,LCMT1,DTL,ASB16,KLHL20,COPS6,GPS1,HIF1A,TNC,LAMB1,LAMB2,LGALS1,BTBD1,MEN1,MFGE8,NEDD8,NUCB1,DCUN1D1,P4HB,FBXW5,MXRA8,FBXL15,FBXL19,PPIB,PRKCSH,PSMA4,PSMA7,PSMB1,PSMB2,PSMB3,PSMB4,PSMB5,PSMB6,PSMC1,PSMC3,PSMC4,PSM…
GO: Biological Process	GO:0000462	maturation of SSU-rRNA from tricistronic rRNA transcript (SSU-rRNA, 5.8S rRNA, LSU-rRNA)	5.396e-05	0.616	0.001252	0.01242	17	35	DHX37,WDR46,NGDN,RCL1,TBL3,FAM207A,ABT1,PWP2,RPS8,RPS14,RPS16,RPS19,RPS21,RRP36,MRPS11,KRI1,UTP3
GO: Biological Process	GO:0050773	regulation of dendrite development	5.46e-05	0.6232	0.001259	0.01248	58	191	NLGN2,CAMK1,APOE,BMP7,NEURL1,CDC20,ARHGAP33,CDK5,DLG5,AKAP5,NSMF,SS18L1,DBN1,CUL7,FBXW8,DNM1L,EFNA1,SH3GLB1,ELAVL4,DTNBP1,ANKRD27,CARM1,FMR1,MTOR,GRN,NR3C1,GSK3A,ID1,SHANK3,ILK,MEF2C,DBNL,MYO5B,NFATC4,NGFR,PAK3,PALM,ANAPC2,TMEM106B,PPP3CA,DAB2IP,PTEN,PTN,PTPRD,PTPRF,PTPRS,FBXO31,SDC2,PPP1R9A,RAB21,DHX36,CDKL5,STK11,ARC,OBSL1,CRTC1,TSC2,UBE3A
GO: Biological Process	GO:0034284	response to monosaccharide	5.473e-05	0.6247	0.001259	0.01248	71	246	GRK2,PLA2G6,OGT,BIRC5,GPAM,ARRB1,KLF7,EIF2B4,EIF2B2,EIF2B5,TRPA1,CASP6,CDKN1B,TXN2,COL6A2,NOX4,RAB11FIP5,ZBTB20,C2CD2L,SESN2,FIS1,SIDT2,EFNA5,EGR1,EIF2B1,ENDOG,RACK1,SELENOT,GHRL,GCLC,GCLM,GPX1,GRIK5,GSTP1,HIF1A,C1QTNF12,KIF5B,LGALS1,LRP1,LRP5,MEN1,NDUFA9,NME2,PRKN,PCK2,CDK16,PDE3B,SERPINF1,PFKFB2,PFKL,PIK3CA,PIM3,PPP3CA,PPP3CB,PRKACA,PTEN,PTGS2,PIH1D1,RAP1A,RBM4,RMI1,TRA2B,RAB11FIP2,SMARCA4,SMAR…
GO: Biological Process	GO:0060996	dendritic spine development	5.481e-05	0.6256	0.001259	0.01248	41	122	NLGN2,CAMK1,APOE,ARF4,WASL,NEURL1,ARHGAP33,CDK5,DLG5,DBN1,DLG4,HDAC6,DVL1,DNM1L,EFNA1,EPHB2,EPHB3,PAK4,DTNBP1,ACSL4,FMR1,MTOR,GRN,NR3C1,SHANK3,MEF2C,GIT1,DBNL,MYO5B,NGFR,PAK3,PALM,PTEN,PTPRS,UBA6,PPP1R9A,DHX36,CDKL5,ARC,TSC2,UBE3A
GO: Biological Process	GO:0046822	regulation of nucleocytoplasmic transport	5.481e-05	0.6256	0.001259	0.01248	41	122	XPO5,ANGPT1,CAMK1,THOC5,HYAL2,INPP4B,BMP4,ZPR1,CDK5,AKAP5,MAPK14,TRIM28,EMD,FLNA,CTDSPL2,ANP32B,AKAP8L,SUFU,CPSF6,PKIG,PARK7,JUP,PPP1R12A,PIK3R2,MDFIC,PPM1A,PPP1CC,PRKACA,PTGS2,PTPN14,RANGAP1,UACA,RBM4,SMO,RBM26,DMAP1,SUPT6H,TP53,TXN,THOC2,AAAS
GO: Biological Process	GO:0042776	mitochondrial ATP synthesis coupled proton transport	5.482e-05	0.6257	0.001259	0.01248	13	23	ATP5F1A,ATP5F1B,ATP5F1D,ATP5MC1,ATP5MC2,ATP5ME,ATP5PO,ATP5MF,CYC1,ATP5PD,MT-ATP6,MT-ATP8,STOML2
GO: Biological Process	GO:0001738	morphogenesis of a polarized epithelium	5.491e-05	0.6268	0.001259	0.01248	49	154	FZD1,AP2A1,AP2A2,CAMSAP3,ARRB2,DCHS1,DLG5,AP2M1,AP2S1,SLC9A3R1,CELSR1,CTNND1,MED12,DVL1,DVL2,DVL3,CELSR2,EXOC5,BRSK1,FZD2,NKD1,LAMA5,ROR2,PSMA4,PSMA7,PSMB1,PSMB2,PSMB3,PSMB4,PSMB5,LAMA1,PSMB6,PSMC1,PSMC3,PSMC4,PSMC5,PSMD2,PSMD3,PSMD4,PSMD7,PSMD8,PSMD13,PSME1,PSME2,PTK7,RPGRIP1L,SH3BP1,FZD3,SAPCD2
GO: Biological Process	GO:0003279	cardiac septum development	5.547e-05	0.6331	0.001268	0.01257	42	126	FZD1,LMO4,BMP4,BMP7,BMPR2,NOG,MATR3,SNX17,DNM2,DVL3,HEYL,CITED2,FGF8,TAB1,SEMA3C,SUFU,FZD2,GATA3,ADAMTS6,SAV1,NDST1,ID2,LRP1,FGFRL1,NOTCH1,NOTCH2,CRELD1,PTK7,RARA,KIF7,ROBO2,ZFPM1,MIR17HG,SMARCA4,SMO,SOX4,SOX11,PLXND1,STRA6,TP53,RBM15,NPRL3
GO: Biological Process	GO:0060541	respiratory system development	5.553e-05	0.6338	0.001268	0.01257	74	259	BMP4,BMPR2,TIMELESS,PLOD3,DLG5,NOG,HS6ST1,CREB1,NCOR2,FOXP4,CELSR1,CTSD,CTSZ,DHCR7,RIDA,SPRY1,SPRY2,BASP1,FGF8,FGF10,TAB1,HIKESHI,GLI1,LOXL3,WWP1,DISP1,SAV1,HOXA5,TNC,ID1,ITGA3,KRAS,FOXP2,LAMA5,CCDC39,LOX,LTBP3,MME,FGFRL1,TMTC3,NFIB,NOTCH1,NUMA1,PDGFRB,PGR,PKD1,RC3H2,PPP1CA,PPP3R1,MAPK3,MAP2K2,LAMA1,PTK7,PTN,CCDC40,RARA,RARG,TMEM38B,MEG3,MIR17HG,SOX9,SOX11,SP3,CIC,JMJD6,STRA6,RPGRIP1L,TCF21,TGFB3…
GO: Biological Process	GO:0097711	ciliary basal body-plasma membrane docking	5.565e-05	0.6352	0.001268	0.01258	34	95	HAUS1,MARK4,SSNA1,SCLT1,IQCB1,DCTN1,DYNC1H1,ACTR1A,TUBB4B,DCTN2,B9D1,PLK4,CEP89,CEP250,DCTN3,HAUS8,FBF1,PCNT,PPP2R1A,PRKACA,HAUS6,HAUS3,HAUS2,CEP76,HAUS7,CEP290,TUBB,CEP164,CEP131,TTBK2,RPGRIP1L,B9D2,TUBG1,NPHP4
GO: Biological Process	GO:0030177	positive regulation of Wnt signaling pathway	5.608e-05	0.6401	0.001275	0.01265	57	187	XIAP,RUVBL1,JRK,CCAR2,ATP6V0C,CCN4,COL1A1,ADGRA2,CSNK1G2,DAPK3,ZEB2,FRAT1,FGF10,GPC5,NKD1,ILK,JUP,ROR2,PIN1,NLE1,PPM1A,PPP2R3A,ZRANB1,PSMA4,PSMA7,PSMB1,PSMB2,PSMB3,PSMB4,PSMB5,PSMB6,PSMC1,PSMC3,PSMC4,PSMC5,PSMD2,PSMD3,PSMD4,PSMD7,PSMD8,PSMD13,PSME1,PSME2,PTK7,CDC73,LRRK1,RNF220,LGR4,SFRP4,SMARCA4,SOX4,SRC,SULF2,TERT,THRA,UBE2B,WNK2
GO: Biological Process	GO:0060322	head development	5.803e-05	0.6623	0.001317	0.01306	210	885	AARS1,ABAT,ABR,AMIGO1,FZD1,ULK1,MRTFA,ZSWIM6,ARF4,ARRB2,ASPH,ZFHX3,ATP2B1,B4GALT2,ATRX,KIF1A,B2M,BAK1,NAPA,BCR,BMI1,BMP4,BMP7,BMPR2,BNIP3,BOK,PYGO2,LDB1,BRAF,BRCA2,EIF2B5,CALM3,PTBP2,ATP6V0D1,CD9,NEURL1,DCLK1,CDK5,DLG5,NOG,CKB,SUN2,COL1A1,COL2A1,COL4A1,SLC4A7,COX6B1,CREB1,PITPNM1,TSKU,NCOR2,CSF1R,CSK,MACROD2,CTNS,CTNND1,IFT172,ZEB2,PHGDH,TRAPPC9,DVL3,E2F1,COX17,TSPAN2,EFNA5,CELSR2,PLEKHA1,EPHA7,E…
GO: Biological Process	GO:0009648	photoperiodism	5.828e-05	0.6652	0.00132	0.01309	14	26	MTA1,CLOCK,CRY1,CRY2,FBXL3,NR2F6,ID2,PML,PPP1CA,PPP1CB,PPP1CC,RBM4,CRTC1,TP53
GO: Biological Process	GO:0007004	telomere maintenance via telomerase	6.068e-05	0.6926	0.001369	0.01358	28	73	NEK7,TINF2,TELO2,NAF1,CCT7,PNKP,HSP90AB1,TNKS1BP1,MAP3K4,TERF2IP,XRN1,PML,EXOSC10,MAPK3,TEN1,WRAP53,STN1,PIF1,CTC1,NHP2,CCT5,SRC,SMG5,TEP1,TERC,TERF1,TERT,ACD
GO: Biological Process	GO:1905324	telomere-telomerase complex assembly	6.068e-05	0.6926	0.001369	0.01358	28	73	NEK7,TINF2,TELO2,NAF1,CCT7,PNKP,HSP90AB1,TNKS1BP1,MAP3K4,TERF2IP,XRN1,PML,EXOSC10,MAPK3,TEN1,WRAP53,STN1,PIF1,CTC1,NHP2,CCT5,SRC,SMG5,TEP1,TERC,TERF1,TERT,ACD
GO: Biological Process	GO:0090316	positive regulation of intracellular protein transport	6.16e-05	0.7031	0.001387	0.01376	53	171	BAP1,AKT2,CAMK1,ASPH,HYAL2,ZPR1,CACNB3,CD81,CDK5,AKAP5,KIF20B,MAPK14,B3GAT3,C2CD5,SAE1,FIS1,SH3GLB1,TRIM28,EMD,ERBB2,FLNA,CIB1,CTDSPL2,ANP32B,HTRA2,GSK3A,PTPN5,PDCD10,HRAS,JUP,KIF5B,MYO1C,OAZ2,PCNT,PIK3R2,TOMM7,PPM1A,PRKACA,PTGS2,RIPOR1,UACA,MICALL2,CEP290,EDEM2,TMEM30A,SMO,CEP131,VPS11,SREBF2,DMAP1,TP53,UBE2D3,PINK1
GO: Biological Process	GO:1901698	response to nitrogen compound	6.202e-05	0.7079	0.001393	0.01382	279	1219	ABAT,NMRAL1,ADCY6,AMIGO1,PARP1,GRK2,RPTOR,OSBPL8,AKT1,AKT2,ALAD,AKR1B1,OGT,APEX1,GPAM,UPRT,APOE,APRT,MEAK7,ARRB2,ASNS,ASPH,ATF4,PEA15,ATP2B1,ATP5MC1,ATP6V0C,ATP6V1E1,ATP6V0B,ATP6AP1,ATRX,AUP1,TICAM1,FADD,BCHE,BCL2L1,BCL2L2,FCSK,BMP7,BRAF,ZFP36L1,BSG,EIF2B4,EIF2B2,EIF2B5,TIMELESS,CACNA2D1,CAD,ATP6V0E1,CALM3,CAPN1,CASP6,CCND3,ATP6V0D1,CD9,AIFM1,NEURL1,CD81,ARHGEF2,CDK4,CDK5,CDKN1B,CHRNA4,EFTUD2,RPL…
GO: Biological Process	GO:0009314	response to radiation	6.358e-05	0.7257	0.001426	0.01414	129	506	PARP1,TP53I13,AKT1,AKT2,ALAD,UVSSA,APBB1,RHOB,ARRB1,ASNS,CCAR2,ATF4,ATP1A2,HYAL2,B4GALT2,CDS2,BAK1,BCL2L1,SYNGAP1,BRAF,BRCA2,AP1S2,CACNB4,UNC119,MTA1,CDK5,NOG,CIRBP,ERCC8,NOX4,CLOCK,CREB1,CRY1,PITPNM1,CRY2,MAPK14,CTNS,NOC2L,DDB1,FBXL3,DYNLRB1,DNM2,TANK,EEF1D,EGR1,NR2F6,ERCC1,ERCC2,ERCC3,FEN1,POLK,SCARA3,AGAP3,DEAF1,KAT5,FMR1,FNTB,DTL,NPTN,MTOR,BRSK1,XRCC6,GHRL,GATA3,RUVBL2,GNA11,GNAQ,GPX1,GTF2H2,…
GO: Biological Process	GO:0032922	circadian regulation of gene expression	6.489e-05	0.7407	0.001452	0.01441	26	66	NRIP1,OGT,ZFHX3,ATF4,MTA1,MAGED1,CLOCK,CREM,CRY1,CRY2,EGR1,PRMT5,MYBBP1A,ID2,NGFR,PML,PPP1CA,PPP1CB,PPP1CC,BHLHE41,RBM4,RORA,LGR4,HNF1B,SIRT1,TOP1
GO: Biological Process	GO:0090263	positive regulation of canonical Wnt signaling pathway	6.597e-05	0.753	0.001474	0.01462	49	155	XIAP,RUVBL1,JRK,CCAR2,COL1A1,ADGRA2,CSNK1G2,DAPK3,FRAT1,FGF10,GPC5,ILK,JUP,ROR2,PIN1,NLE1,PPM1A,PPP2R3A,PSMA4,PSMA7,PSMB1,PSMB2,PSMB3,PSMB4,PSMB5,PSMB6,PSMC1,PSMC3,PSMC4,PSMC5,PSMD2,PSMD3,PSMD4,PSMD7,PSMD8,PSMD13,PSME1,PSME2,PTK7,LRRK1,RNF220,LGR4,SFRP4,SOX4,SRC,SULF2,THRA,UBE2B,WNK2
GO: Biological Process	GO:0061418	regulation of transcription from RNA polymerase II promoter in response to hypoxia	6.671e-05	0.7614	0.001487	0.01475	29	77	EGR1,CITED2,HIF1A,NOTCH1,PSMA4,PSMA7,PSMB1,PSMB2,PSMB3,PSMB4,PSMB5,PSMB6,PSMC1,PSMC3,PSMC4,PSMC5,PSMD2,PSMD3,PSMD4,PSMD7,PSMD8,PSMD13,PSME1,PSME2,EGLN2,RPS27A,ELOC,ELOB,TP53
GO: Biological Process	GO:0051258	protein polymerization	6.738e-05	0.769	0.001499	0.01487	84	304	TUBGCP5,CAMSAP3,GAS7,GBA2,WASL,CAPN1,HIP1R,LATS1,CDKN1B,PRUNE1,DBN1,DCTN1,HDGFL3,FCHSD2,FBXO5,VILL,WASHC1,RANBP9,DNM1L,ARPC4,ARPC3,ARPC1B,CTTN,ARL6,HAX1,SNX9,FKBP4,EVL,ARPC1A,ARFGEF1,CDC42EP3,MTOR,MSRB1,CHMP2A,UBE2S,GOLGA2,PSRC1,UBE2C,GPX4,TRIOBP,GSN,UBE2K,TWF2,HSPA1B,TUBGCP6,STMN1,MAP2,DBNL,RANGRF,MYH9,MYO1C,NCK1,NUMA1,PAK3,PRKN,TMOD3,MTPN,PIK3R2,PIN1,MAPK8,CORO7,RASA1,MZT1,MICALL2,KIRREL1,RPS3,…
GO: Biological Process	GO:0045931	positive regulation of mitotic cell cycle	6.791e-05	0.7751	0.001508	0.01496	56	184	CDC45,MTA3,RPTOR,AKT1,CUL3,APEX1,BIRC5,CDK10,ASNS,BRCA2,CAMK2D,CCND3,CDC25B,CDC25C,CDK4,KIF20B,SH2B1,POLDIP2,ESPL1,DLGAP5,FBXO5,EIF4G1,FGF8,FGF10,ANAPC5,SLF1,ANP32B,DTL,UBE2C,PHB2,HSF1,IGF2,LRP5,GEN1,NUMA1,PEBP1,PBX1,PDGFRB,TMOD3,PPP1R10,PKN2,MIR30A,LGMN,PHIP,RB1,RPS6KB1,SMARCD3,KMT2E,SMC5,RCC2,AURKA,DYNLT3,TERF1,TERT,MEPCE,CDT1
GO: Biological Process	GO:0033674	positive regulation of kinase activity	7.069e-05	0.8069	0.001567	0.01554	160	651	ADAM8,ADCY6,RPTOR,OSBPL8,AKT1,TAOK1,ANGPT1,DGKZ,DGKE,CAMK1,LMO4,ARAF,MADD,ARRB1,ARRB2,RAP2C,PEA15,BDNF,BMP4,BRAF,CALM3,MAP3K14,CCND3,UNC119,CCNT1,CCNT2,NEURL1,CD81,CDC25B,CDK5,CDKN1B,MAPKAPK2,S1PR2,TAOK2,CKS2,SHC2,CLU,MAGED1,MINK1,NOX4,TRAF4,MAPK14,CSF1R,CSK,CSPG4,CTNND1,ZEB2,TELO2,DLG4,ABI1,DUSP9,DVL2,DVL3,EFNA1,EFNA5,SH3GLB1,EGR1,GREM1,MARK2,EPHB2,SPRY2,ERBB2,PAK4,FGF10,VAV3,TAB1,SNX9,TRAF7,CIB…
GO: Biological Process	GO:0016051	carbohydrate biosynthetic process	7.125e-05	0.8133	0.001573	0.0156	68	235	AP2A1,AKT1,AKT2,SLC25A11,ALDOA,AKR1B1,OGT,NDST2,ATF4,B3GALT2,FOXK1,MPDU1,CRY1,SOGA1,SLC25A10,DDB1,SESN2,ENO1,ENO3,B3GNT5,EXT2,ISYNA1,G6PC3,MTOR,G6PD,SLC37A4,GAPDH,KAT2A,GOT2,GPI,B4GAT1,NR3C1,GSK3A,GYS1,FAM3A,HIF1A,NDST1,IGF2,C1QTNF12,FOXK2,IMPA2,B3GAT2,MDH2,NTSR1,NANS,PC,PCK2,PGAM1,PGD,PGK1,PGM1,PGP,PPP1CA,PPP1CB,PPP1R3C,PTGER4,PTH1R,ST6GALNAC6,CSGALNACT2,ST3GAL4,PPP4R3A,SLC25A1,SNCA,STK11,SIRT1,…
GO: Biological Process	GO:0009749	response to glucose	7.125e-05	0.8133	0.001573	0.0156	68	235	GRK2,PLA2G6,OGT,BIRC5,GPAM,ARRB1,KLF7,EIF2B4,EIF2B2,EIF2B5,TRPA1,CASP6,CDKN1B,TXN2,COL6A2,NOX4,RAB11FIP5,ZBTB20,C2CD2L,SESN2,FIS1,SIDT2,EFNA5,EGR1,EIF2B1,ENDOG,RACK1,SELENOT,GHRL,GCLC,GCLM,GPX1,GRIK5,HIF1A,C1QTNF12,KIF5B,LGALS1,LRP1,LRP5,MEN1,NDUFA9,NME2,PRKN,PCK2,CDK16,PDE3B,SERPINF1,PFKFB2,PFKL,PIK3CA,PIM3,PPP3CA,PPP3CB,PRKACA,PTEN,PIH1D1,RAP1A,RBM4,RMI1,TRA2B,RAB11FIP2,SMARCA4,SMARCB1,SOX4,HNF…
GO: Biological Process	GO:0051052	regulation of DNA metabolic process	7.163e-05	0.8176	0.001578	0.01566	103	389	WDR18,PARP1,AKT1,APBB1,ARRB2,KDM1B,ATRX,BMPR2,TIMELESS,CAMK2D,AIFM1,CDK9,ERCC8,CIZ1,NEK7,NOX4,SH2B1,DACH1,TINF2,DNMT1,TRIM28,GREM1,ENDOG,ERCC1,ERCC2,EYA4,EYA2,PRMT5,NAF1,MCRS1,FGF10,MAD2L2,FOXM1,SLF1,CCT7,NUDT16L1,SIRT6,SLX4,RTEL1,GATA3,GFER,EHMT2,GSK3A,FBH1,HGF,PNKP,HNRNPA2B1,HSF1,HSP90AB1,MAP3K4,MEN1,MBD3,BABAM1,H19,PAK3,PDGFRB,TERF2IP,PIK3CA,NABP2,XRN1,PML,EXOSC10,POLH,BRCC3,PPP1R10,OTUD4,MPHO…
GO: Biological Process	GO:0071331	cellular response to hexose stimulus	7.475e-05	0.8532	0.001644	0.01631	52	168	GRK2,PLA2G6,OGT,BIRC5,ARRB1,KLF7,TRPA1,NOX4,RAB11FIP5,ZBTB20,C2CD2L,FIS1,SIDT2,EFNA5,ENDOG,RACK1,SELENOT,GHRL,GCLC,GCLM,GPX1,GRIK5,HIF1A,C1QTNF12,KIF5B,LGALS1,LRP1,LRP5,MEN1,NME2,PRKN,PCK2,CDK16,PDE3B,SERPINF1,PIK3CA,PIM3,PPP3CA,PPP3CB,PRKACA,PIH1D1,RAP1A,RBM4,TRA2B,RAB11FIP2,SMARCA4,SMARCB1,SOX4,SIRT1,UBTF,TWNK,SLC26A6
GO: Biological Process	GO:0030162	regulation of proteolysis	7.622e-05	0.87	0.001671	0.01658	188	784	ADAM8,PICALM,GRK2,AKT1,AKT2,ALAD,LTBP4,MRTFA,OGT,XIAP,BIRC5,APOE,ARAF,ARRB1,ARRB2,RUVBL1,ASPH,CCAR2,BAK1,FADD,BCL2L1,BID,BOK,SERPING1,HIP1R,SERPINH1,LATS1,AIFM1,CDK5,RPL23,CLU,TMEM259,ARIH1,ROCK2,MAPK14,TMEM98,PPM1F,CST3,CSTB,CTNND1,CTSD,CTSZ,SART3,INTS1,DAP,RNF40,KEAP1,FBXW8,SPOCK3,DHCR24,CASP8AP2,TANK,HDAC6,DVL1,FIS1,NDUFA13,EFNA1,TBC1D10A,RNFT1,UBAC2,ENO1,EPHA7,STUB1,TNIP1,FBLN1,RACK1,WFDC2,SN…
GO: Biological Process	GO:0031570	DNA integrity checkpoint	7.628e-05	0.8707	0.001671	0.01658	51	164	CDC45,CNOT6,TAOK1,DGKZ,CDC14B,THOC5,CNOT6L,CCAR2,PEA15,TIMELESS,CDC25C,CDKN1B,TAOK2,ZNF385A,CLOCK,ATF2,CRY1,MAPK14,FBXO6,E2F1,FZR1,CARM1,DTL,DOT1L,BRSK1,PRPF19,PRMT1,TNKS1BP1,FOXO4,HUS1B,BABAM1,CNOT4,CNOT7,PLAGL1,PML,NOP53,BRCC3,PPP1R10,RAD9A,FBXO31,RPA2,RPL26,RBM38,MUS81,CDK5RAP3,SOX4,AURKA,TP53,EME1,CDT1,PCBP4
GO: Biological Process	GO:0043038	amino acid activation	7.659e-05	0.8742	0.001672	0.01659	21	49	AARS1,AARS2,YARS1,EEF1E1,PARS2,FARSA,LARS1,HARS1,KARS1,SARS2,QARS1,RARS1,DALRD3,NARS2,SARS1,TARS2,TARS1,VARS1,WARS1,AIMP2,VARS2
GO: Biological Process	GO:0032205	negative regulation of telomere maintenance	7.662e-05	0.8745	0.001672	0.01659	18	39	PARP1,TINF2,ERCC1,MCRS1,SLX4,RTEL1,TERF2IP,XRN1,PML,EXOSC10,TEN1,STN1,PIF1,CTC1,SRC,TERF1,XRCC1,ACD
GO: Biological Process	GO:0000077	DNA damage checkpoint	8.021e-05	0.9156	0.001747	0.01733	48	152	CNOT6,TAOK1,DGKZ,CDC14B,THOC5,CNOT6L,CCAR2,PEA15,CDC25C,CDKN1B,TAOK2,ZNF385A,CLOCK,ATF2,CRY1,MAPK14,FBXO6,E2F1,FZR1,CARM1,DTL,DOT1L,BRSK1,PRPF19,PRMT1,TNKS1BP1,FOXO4,HUS1B,BABAM1,CNOT4,CNOT7,PLAGL1,PML,NOP53,BRCC3,PPP1R10,RAD9A,FBXO31,RPA2,RPL26,RBM38,MUS81,CDK5RAP3,SOX4,AURKA,TP53,EME1,PCBP4
GO: Biological Process	GO:1903051	negative regulation of proteolysis involved in cellular protein catabolic process	8.044e-05	0.9182	0.001749	0.01735	28	74	ALAD,OGT,CCAR2,RPL23,EFNA1,UBAC2,SUFU,GIPC1,ERLEC1,USP19,OS9,PARK7,GABARAPL2,HSP90AB1,SVIP,MAP1A,MTM1,PDCL3,PML,NOP53,RPL5,RPS7,YOD1,SGTA,STYX,TAF9,ANKS1A,BAG6
GO: Biological Process	GO:1902532	negative regulation of intracellular signal transduction	8.21e-05	0.9371	0.001775	0.0176	166	681	LZTR1,ACTN3,TRIM59,ADCY6,GRK2,AKT1,SEMA6A,ARRDC3,CUL3,LEMD2,DGKZ,APOE,ARRB1,ARRB2,CCAR2,HYAL2,URI1,BCL2L1,BCL2L2,BID,SYNGAP1,BMP4,BMP7,PTTG1IP,CALM3,CAPN1,ARHGEF2,CDC34,DLG5,SLC9A3R1,CLU,HOMER3,MAPK8IP1,AKAP5,RRM2B,ZNF385A,CSK,NOC2L,MFN2,SESN2,DMD,TANK,RCAN1,DUSP2,DUSP9,RANBP9,NDUFA13,TRAP1,EFNA1,SH3GLB1,RASA4,EPHA2,KCTD10,PLEKHA1,ENO1,EPHB2,SPRY1,SPRY2,MECOM,TNIP1,FBLN1,RACK1,PRMT5,FOXM1,FLNA,CI…
GO: Biological Process	GO:0006368	transcription elongation from RNA polymerase II promoter	8.213e-05	0.9375	0.001775	0.0176	32	89	CCNH,CCNT1,CCNT2,CDK7,CDK9,NELFB,ERCC2,ERCC3,NELFCD,ELOF1,ADRM1,GTF2F1,GTF2H2,GTF2H4,MLLT1,POLR2C,POLR2E,POLR2F,POLR2I,POLR2J,CDC73,ELP3,ELL2,SSRP1,SUPT4H1,SUPT5H,SUPT6H,TCEA1,ELOC,ELOB,NELFE,ELL
GO: Biological Process	GO:1905897	regulation of response to endoplasmic reticulum stress	8.213e-05	0.9375	0.001775	0.0176	32	89	BAK1,BCL2L1,BOK,CLU,TMEM259,ATF6B,RNFT1,UBAC2,RACK1,HYOU1,SYVN1,ERLEC1,USP19,OS9,GRINA,PARK7,SVIP,DNAJB9,ATXN3,NCK1,NFE2L1,PRKN,DAB2IP,CREBRF,TMEM33,YOD1,SGTA,EDEM2,SIRT1,PPP1R15A,WFS1,BAG6
GO: Biological Process	GO:0044782	cilium organization	8.236e-05	0.94	0.001775	0.0176	112	431	TBC1D32,ODF2L,IFT80,CEP126,CDC14B,CDK10,ARL3,HAUS1,MARK4,SSNA1,WRAP73,WDR90,RILPL1,ATP6V0D1,NEURL1,EVI5L,TBC1D22A,CBY1,TTLL1,ATXN10,SCLT1,POC1A,PTPN23,DNAH1,TBC1D10B,IQCB1,CROCC,IFT140,IFT172,DCTN1,TEKT1,DYNLRB1,DYNC1H1,DNM2,HDAC6,TPGS1,ACTR1A,CELSR2,TBC1D10A,TBC1D16,ARL6,TUBB4B,FLNA,TCHP,DCTN2,BBIP1,TMEM107,EXOC5,B9D1,PLK4,GAS8,EHD1,SGSM3,IFT27,GSN,CEP89,CEP250,DCTN3,HAUS8,TTC30B,FBF1,TNPO1,LAMA…
GO: Biological Process	GO:1905269	positive regulation of chromatin organization	8.24e-05	0.9406	0.001775	0.0176	40	120	OGT,MIER1,ARRB1,RPS6KA4,CDK9,RPS6KA5,CTBP1,SART3,RNF40,DNMT1,TRIM28,FMR1,SIRT6,AKAP8L,GATA3,KAT2A,RUVBL2,ARID5A,KAT7,PAXBP1,MEN1,PHF1,PML,MPHOSPH8,MAPK3,PIH1D1,RIF1,RESF1,ASXL2,MTF2,SNW1,SNAI2,SMARCB1,KMT2E,TASOR,SIRT1,TP53,PINK1,SPHK2,NELFE
GO: Biological Process	GO:0042770	signal transduction in response to DNA damage	8.322e-05	0.9499	0.001789	0.01775	44	136	CNOT6,CDC14B,CNOT6L,ATRX,BID,BRCA2,PTTG1IP,CDC25C,CDKN1B,EEF1E1,ZNF385A,MAPK14,SESN2,E2F1,FZR1,MAD2L2,FOXM1,CARM1,KAT5,DTL,RPS6KA6,PRPF19,HIC1,PRMT1,TNKS1BP1,MIF,BABAM1,CNOT4,CNOT7,PLAGL1,PML,BRCC3,SPRED1,RPL26,ATAD5,RBM38,SNAI2,SOX4,AURKA,SIRT1,TP53,TWIST1,SMYD2,PCBP4
GO: Biological Process	GO:0048754	branching morphogenesis of an epithelial tube	9.116e-05	1	0.001956	0.0194	57	190	ANGPT1,DCHS1,BMP4,BMP7,TIMELESS,DDR1,DLG5,NOG,COL4A1,MAGED1,CELSR1,CTSD,CTSZ,EPHA2,GREM1,SPRY1,SPRY2,ETV4,ETV5,CITED2,FGF8,FGF10,FOXD1,SIRT6,PHB2,HOXA5,TNC,ILK,KRAS,LAMA5,GDF7,LRP5,TMTC3,NFATC4,NOTCH1,PBX1,WNT4,PGF,PGR,PKD1,PKD2,PML,PPP1CA,PPP3R1,LAMA1,PXN,LGR4,GREB1L,FKBPL,SMO,SOX9,SRC,PLXND1,HNF1B,TCF21,RBM15,CTNNBIP1
GO: Biological Process	GO:0042407	cristae formation	9.179e-05	1	0.001966	0.0195	16	33	ATP5F1A,ATP5F1B,ATP5F1D,ATP5MC1,ATP5MC2,ATP5ME,ATP5PO,SAMM50,ATP5MF,ATP5PD,CHCHD6,LETM1,MT-ATP6,MT-ATP8,DNAJC11,PINK1
GO: Biological Process	GO:0098780	response to mitochondrial depolarisation	9.26e-05	1	0.001979	0.01963	12	21	ULK1,MFN2,HDAC6,GBA,HTRA2,GPS2,CDC37,PRKN,TOMM7,MUL1,AMBRA1,PINK1
GO: Biological Process	GO:0006399	tRNA metabolic process	9.398e-05	1	0.002005	0.01989	56	186	AARS1,AARS2,CTU1,YARS1,MTFMT,TRMT61A,EEF1E1,PARS2,PTCD1,ALKBH8,FARSA,POP5,RTCB,TRMT112,LARS1,POP4,WDR4,GTPBP3,HARS1,TRMT11,ELAC2,RPPH1,KARS1,PUSL1,CTU2,METTL1,CPSF1,TRMT13,EXOSC10,TSEN54,SARS2,QARS1,RARS1,ELP3,DALRD3,NARS2,TYW1,SARS1,TRMT1,OSGEP,TARS2,SEPHS2,TYW5,PUS1,SSB,DUS1L,TARS1,TSEN2,ELP5,VARS1,WARS1,DUS3L,AIMP2,VARS2,NSUN6,QTRT1
GO: Biological Process	GO:0031123	RNA 3'-end processing	9.605e-05	1	0.002045	0.02029	48	153	INTS2,THOC5,ZFP36L1,CCNT1,CDK9,SRSF11,PTCD1,CSTF3,EIF4A3,DHX38,INTS1,RNF40,YTHDC1,ZC3H11A,INTS6,FBL,POLDIP3,THOC3,PCF11,RNPS1,CPSF6,ELAC2,HSF1,LIN28B,ERI3,CPSF1,EXOSC4,EXOSC10,THOC6,CDC73,RPS21,THOC7,SRSF5,SNRPA,DHX36,SSB,ZC3H3,SUPT5H,INTS6L,TUT4,INTS5,TUT1,EXOSC5,NELFE,INTS12,THOC2,PABPN1,SYMPK
GO: Biological Process	GO:0006517	protein deglycosylation	9.741e-05	1	0.002067	0.0205	15	30	AGA,SYVN1,OS9,MAN1B1,PARK7,MAN1A1,MAN2A2,MAN2B1,RNF5,EDEM3,EDEM2,UGGT2,MAN2B2,ENGASE,RNF103
GO: Biological Process	GO:0061620	glycolytic process through glucose-6-phosphate	9.741e-05	1	0.002067	0.0205	15	30	ALDOA,FOXK1,ENO1,ENO3,GALK1,GALT,GAPDH,GPI,HK1,FOXK2,PFKL,PGAM1,PGK1,PKM,TPI1
GO: Biological Process	GO:0006783	heme biosynthetic process	9.923e-05	1	0.002101	0.02085	13	24	ALAD,SRRD,CPOX,TMEM14C,FXN,SLC25A39,HMBS,IREB2,NFE2L1,PPOX,SLC25A38,UROD,UROS
GO: Biological Process	GO:0071456	cellular response to hypoxia	0.0001002	1	0.002119	0.02102	63	216	ADAM8,AKT1,OGT,BMP7,BNIP3,ZFP36L1,ROCK2,RWDD3,CPEB2,E2F1,EGR1,ENDOG,ENO1,STUB1,MALAT1,CITED2,ACAA2,HYOU1,MTOR,USP19,HIF1A,PHB2,NOTCH1,P4HB,PGK1,NOP53,PSMA4,PSMA7,PSMB1,PSMB2,PSMB3,PSMB4,PSMB5,PSMB6,PSMC1,PSMC3,PSMC4,PSMC5,PSMD2,PSMD3,PSMD4,PSMD7,PSMD8,PSMD13,PSME1,PSME2,PTEN,PTGIS,PTGS2,PTN,EGLN2,RORA,RPS27A,SLC9A1,SRC,ELOC,ELOB,TERC,TERT,SIRT1,TP53,TWIST1,PINK1
GO: Biological Process	GO:0042177	negative regulation of protein catabolic process	0.0001008	1	0.002126	0.02109	44	137	ALAD,RIC1,OGT,CCAR2,RPL23,CST3,EFNA1,UBAC2,ATRAID,MAD2L2,FLNA,AZIN1,SUFU,GIPC1,ERLEC1,USP19,OS9,PARK7,GABARAPL2,HSP90AB1,SVIP,MAP1A,MTM1,FURIN,PIN1,PDCL3,PML,NOP53,CTSA,DAB2IP,RELA,ROCK1,RPL5,RPS7,YOD1,SGTA,CDK5RAP3,SNCA,STYX,TAF9,ANKS1A,AZIN2,ATP13A2,BAG6
GO: Biological Process	GO:0060429	epithelium development	0.0001027	1	0.002164	0.02146	331	1483	ACADVL,MYSM1,FZD1,TBC1D32,AP2A1,AP2A2,AKT1,AKT2,TEAD2,AMPD2,ANGPT1,ANXA4,CAMSAP3,LMO4,RHOB,ARRB2,KLF7,DCHS1,RAP2C,EDF1,ATRX,BCR,BDNF,BMI1,BMP4,BMP7,BMPR2,PYGO2,LDB1,BRCA2,ZFP36L1,TIMELESS,DDR1,PLOD3,CAPN1,CAPNS1,CASP6,RILPL1,CBFB,LATS1,CD63,CD151,CDKN1B,DLG5,NOG,S1PR2,AP2M1,AP2S1,SLC9A3R1,ZNF358,COL2A1,COL4A1,ROCK2,COL5A1,SLC4A7,MAGED1,CLOCK,CREB1,KIF20B,NCOR2,FOXP4,CELSR1,CSF1R,MICAL2,CSNK2B,CTN…
GO: Biological Process	GO:0003170	heart valve development	0.0001048	1	0.002198	0.0218	25	64	DCHS1,BMP4,BMPR2,ROCK2,MATR3,HEYL,EFNA1,MTOR,GATA3,EMILIN1,SCX,MEF2C,FGFRL1,NOTCH1,NOTCH2,RB1,ROBO2,ROCK1,ZFPM1,SNAI2,SOX4,SOX9,STRA6,TNFRSF1A,TWIST1
GO: Biological Process	GO:1904356	regulation of telomere maintenance via telomere lengthening	0.0001048	1	0.002198	0.0218	25	64	PARP1,NEK7,TINF2,NAF1,MCRS1,CCT7,SLX4,RTEL1,PNKP,HNRNPA2B1,MAP3K4,XRN1,PML,EXOSC10,MAPK3,TEN1,STN1,PIF1,CTC1,CCT5,DHX36,SRC,SMG5,TERF1,ACD
GO: Biological Process	GO:0071326	cellular response to monosaccharide stimulus	0.000105	1	0.002198	0.02181	52	170	GRK2,PLA2G6,OGT,BIRC5,ARRB1,KLF7,TRPA1,NOX4,RAB11FIP5,ZBTB20,C2CD2L,FIS1,SIDT2,EFNA5,ENDOG,RACK1,SELENOT,GHRL,GCLC,GCLM,GPX1,GRIK5,HIF1A,C1QTNF12,KIF5B,LGALS1,LRP1,LRP5,MEN1,NME2,PRKN,PCK2,CDK16,PDE3B,SERPINF1,PIK3CA,PIM3,PPP3CA,PPP3CB,PRKACA,PIH1D1,RAP1A,RBM4,TRA2B,RAB11FIP2,SMARCA4,SMARCB1,SOX4,SIRT1,UBTF,TWNK,SLC26A6
GO: Biological Process	GO:0071333	cellular response to glucose stimulus	0.0001076	1	0.002249	0.02231	51	166	GRK2,PLA2G6,OGT,BIRC5,ARRB1,KLF7,TRPA1,NOX4,RAB11FIP5,ZBTB20,C2CD2L,FIS1,SIDT2,EFNA5,ENDOG,RACK1,SELENOT,GHRL,GCLC,GCLM,GPX1,GRIK5,HIF1A,C1QTNF12,KIF5B,LGALS1,LRP1,LRP5,MEN1,NME2,PRKN,PCK2,CDK16,PDE3B,SERPINF1,PIK3CA,PIM3,PPP3CA,PPP3CB,PRKACA,PIH1D1,RAP1A,RBM4,TRA2B,RAB11FIP2,SMARCA4,SMARCB1,SOX4,SIRT1,UBTF,TWNK
GO: Biological Process	GO:0061458	reproductive system development	0.0001087	1	0.002268	0.0225	131	521	KIF18A,NRIP1,ACVR2A,GRK2,AKT1,ANGPT1,ARRB1,ARRB2,ATRX,BAK1,BCL2L1,BCL2L2,BMP4,BMP7,BMPR2,BOK,BRCA2,ZFP36L1,BSG,EIF2B4,EIF2B2,EIF2B5,CCNF,CDKN1B,NOG,HS6ST1,MAPK14,KMT2B,CUL7,FBXW8,DHCR24,REC8,MAMLD1,TRIM28,PLEKHA1,ERCC1,ERF,FANCA,CITED2,SEMA3A,SYCP2,BASP1,FGF8,FGF10,FST,FKBP4,FLNA,RTCB,PLK4,GHRL,ARID4B,GAS2,GATA3,GLI1,PRDX3,TMED2,ADRM1,HIF1A,HOXD13,HSF1,HSP90AB1,TNC,ID4,IGF2,ITGA4,ITGAV,SCX,ITGB8,…
GO: Biological Process	GO:1901796	regulation of signal transduction by p53 class mediator	0.0001102	1	0.002295	0.02277	56	187	AKT1,PTTG1IP,CDK5,CHD3,CHD4,RPL23,EEF1E1,RRM2B,ZNF385A,MAPK14,CSNK2B,NOC2L,TTC5,SH3GLB1,PRMT5,KAT5,PPP1R13L,EHMT2,HIC1,TP53INP1,MIF,MBD3,NOP2,PRKN,PIN1,PML,NOP53,PRKAB1,PRKAG1,RAD9A,RFC5,SPRED1,RPA2,RPA3,RPL5,RPL26,ATAD5,RPS7,RMI1,CDK5RAP3,SNAI2,SSRP1,AURKA,STK11,BOP1,TAF6,TAF9,TAF10,PPP1R13B,SIRT1,TOP3A,TP53,TWIST1,SMYD2,PCBP4,TAF15
GO: Biological Process	GO:0070507	regulation of microtubule cytoskeleton organization	0.0001121	1	0.002332	0.02313	60	204	KIF18A,TAOK1,RAE1,CAMSAP3,GBA2,MARK4,BICD1,CCNF,ARHGEF2,CDKN1B,PRUNE1,ROCK2,POC1A,SENP6,DCTN1,HDGFL3,DYNC1H1,HDAC6,EFNA5,MARK2,CDK2AP2,APC2,KATNB1,FKBP4,CIB1,CHORDC1,GAS2L1,PLK4,STAG2,KAT2A,CHMP2A,PSRC1,GSK3A,CEP250,HSPA1B,STMN1,MAP1A,MAP2,RANGRF,GEN1,NUMA1,CHMP1A,FBXW5,PKD1,FSD1,MAPK8,RPS3,CEP76,TRIM36,ATF5,CEP131,SNCA,TOGARAM1,AURKA,TTBK2,PHLDB1,TERF1,AGRN,EML2,RASSF7
GO: Biological Process	GO:0048608	reproductive structure development	0.000115	1	0.002386	0.02367	130	517	KIF18A,NRIP1,ACVR2A,GRK2,AKT1,ANGPT1,ARRB1,ARRB2,ATRX,BAK1,BCL2L1,BCL2L2,BMP4,BMP7,BMPR2,BOK,BRCA2,ZFP36L1,BSG,EIF2B4,EIF2B2,EIF2B5,CCNF,CDKN1B,NOG,HS6ST1,MAPK14,KMT2B,CUL7,FBXW8,DHCR24,REC8,MAMLD1,TRIM28,PLEKHA1,ERCC1,ERF,FANCA,CITED2,SEMA3A,SYCP2,BASP1,FGF8,FGF10,FST,FKBP4,FLNA,RTCB,PLK4,GHRL,ARID4B,GAS2,GATA3,GLI1,PRDX3,TMED2,ADRM1,HIF1A,HOXD13,HSF1,HSP90AB1,TNC,ID4,IGF2,ITGA4,ITGAV,SCX,ITGB8,…
GO: Biological Process	GO:0035239	tube morphogenesis	0.0001195	1	0.002476	0.02456	241	1045	AAMP,ADAM8,FZD1,OTULIN,AKT1,SEMA6A,TEAD2,ANGPT1,APOE,LMO4,RHOB,DCHS1,ATP5F1B,ADGRB2,BAK1,BMP4,BMP7,BMPR2,ZFP36L1,TIMELESS,DDR1,KRIT1,FMNL3,HGS,DLG5,NOG,HS6ST1,QKI,COL4A1,ROCK2,COL4A2,MAGED1,ADGRA2,ATF2,KIF20B,FOXP4,CELSR1,MAPK14,CSF1R,MICAL2,CSNK2B,NUS1,CSPG4,CTSD,CTSZ,IFT172,CUL7,ZEB2,CCM2,MED12,HDAC5,DVL1,DVL2,DVL3,E2F2,EFNA1,MEGF8,EPHA2,KCTD10,GREM1,CALCRL,MTDH,COQ7,EPHA7,EPHB2,EPHB3,EPHB4,STX…
GO: Biological Process	GO:0090175	regulation of establishment of planar polarity	0.0001225	1	0.002529	0.02508	38	114	FZD1,AP2A1,AP2A2,ARRB2,AP2M1,AP2S1,CELSR1,MED12,DVL1,DVL2,DVL3,CELSR2,FZD2,NKD1,ROR2,PSMA4,PSMA7,PSMB1,PSMB2,PSMB3,PSMB4,PSMB5,PSMB6,PSMC1,PSMC3,PSMC4,PSMC5,PSMD2,PSMD3,PSMD4,PSMD7,PSMD8,PSMD13,PSME1,PSME2,PTK7,FZD3,SAPCD2
GO: Biological Process	GO:0031623	receptor internalization	0.0001227	1	0.002529	0.02508	43	134	PICALM,GRK2,ULK1,ANGPT1,ARRB1,ARRB2,CD9,CD63,CD81,AP2M1,AKAP5,LRRTM2,LDLRAP1,IQSEC1,DLG4,DNM1,DNM2,GREM1,CALCRL,ANKRD13B,RAMP2,DTNBP1,FMR1,PTPN5,GTF2H2,ATAD1,HTR1B,LRP1,LRPAP1,MKLN1,NECAB2,PPP3R1,RAB5A,SYNJ2BP,SFRP4,SH3GL2,NAPB,SNAP25,SNCA,SYK,ARC,PIP5K1C,SCRIB
GO: Biological Process	GO:0000724	double-strand break repair via homologous recombination	0.0001227	1	0.002529	0.02508	43	134	CDC45,PARP1,MCM9,MEIOB,BRCA2,TIMELESS,NSMCE1,RECQL4,AP5Z1,REC8,FEN1,MAD2L2,RNF138,SIRT6,SLX4,RTEL1,POLL,FBH1,MCM2,MCM3,MCM5,MCM7,HUS1B,GEN1,TONSL,TERF2IP,NABP2,REV3L,WRAP53,FIGN,PALB2,RIF1,EXD2,RPA2,RPA3,AP5S1,RMI1,MUS81,KLHL15,SMC5,XRCC1,NABP1,UBQLN4
GO: Biological Process	GO:0045860	positive regulation of protein kinase activity	0.0001242	1	0.002555	0.02535	150	611	ADAM8,ADCY6,RPTOR,OSBPL8,AKT1,TAOK1,ANGPT1,DGKZ,DGKE,CAMK1,ARAF,MADD,ARRB1,ARRB2,RAP2C,PEA15,BDNF,BMP4,BRAF,CALM3,MAP3K14,CCND3,UNC119,CCNT1,CCNT2,NEURL1,CD81,CDC25B,CDK5,CDKN1B,MAPKAPK2,S1PR2,TAOK2,CKS2,SHC2,CLU,MAGED1,MINK1,NOX4,TRAF4,MAPK14,CSF1R,CSK,CSPG4,CTNND1,ZEB2,TELO2,DLG4,ABI1,DUSP9,DVL2,DVL3,EFNA1,EFNA5,EGR1,GREM1,MARK2,EPHB2,SPRY2,ERBB2,PAK4,FGF10,TAB1,SNX9,TRAF7,CIB1,MTOR,XRCC6,MAP3K…
GO: Biological Process	GO:1903573	negative regulation of response to endoplasmic reticulum stress	0.0001272	1	0.002611	0.0259	20	47	BCL2L1,CLU,ATF6B,UBAC2,RACK1,HYOU1,SYVN1,ERLEC1,OS9,GRINA,PARK7,SVIP,DNAJB9,NCK1,PRKN,CREBRF,YOD1,SGTA,PPP1R15A,WFS1
GO: Biological Process	GO:0031396	regulation of protein ubiquitination	0.0001285	1	0.002634	0.02613	64	222	AKT1,ARRDC3,CUL3,OGT,ANGPT1,XIAP,CDC14B,ARRB1,ARRB2,TICAM1,BMI1,PTTG1IP,MTA1,CDC20,CDK5,CDK9,RPL23,CRY1,RNF40,FBXO5,WASHC1,DNM1L,STUB1,FZR1,SPSB4,MAD2L2,MTOR,MALT1,GCLC,UBE2S,GOLGA2,UBE2C,GPS2,GSK3A,PARK7,HSPA1B,HSP90AB1,SPOPL,LIMK1,PEF1,DCUN1D1,PRKN,PIN1,PHF23,NDFIP2,MAPK8,PTEN,RPL5,RPS2,RPS3,RPS7,FEM1A,OTUB1,CDK5RAP3,INAVA,SOX4,UFL1,NXN,HSPBP1,UBE3A,WFS1,PINK1,AIMP2,PELI1
GO: Biological Process	GO:0009303	rRNA transcription	0.0001295	1	0.002639	0.02618	17	37	GTF3C5,POLR1A,POLR1B,NIFK,MTOR,POLR1G,GTF3A,GTF3C1,NOP53,CAVIN1,PIH1D1,SMARCA4,SMARCB1,TCOF1,POLR1E,TOP1,TP53
GO: Biological Process	GO:1905314	semi-lunar valve development	0.0001295	1	0.002639	0.02618	17	37	BMP4,BMPR2,ROCK2,HEYL,EFNA1,GATA3,EMILIN1,NOTCH1,NOTCH2,RB1,ROBO2,ROCK1,SNAI2,SOX9,STRA6,TNFRSF1A,TWIST1
GO: Biological Process	GO:0006007	glucose catabolic process	0.0001295	1	0.002639	0.02618	17	37	ACTN3,ALDOA,FOXK1,ENO1,ENO3,GAPDH,GPI,HK1,FOXK2,LRP5,PFKFB2,PFKL,PGAM1,PGK1,PKM,TP53,TPI1
GO: Biological Process	GO:0007265	Ras protein signal transduction	0.0001322	1	0.002689	0.02668	121	477	LZTR1,ABR,PLEKHG5,HACE1,ULK1,CUL3,OGT,DGKZ,APOE,MADD,RHOB,RHOG,ARHGAP1,ARHGAP4,ARHGAP5,ARHGDIA,ARRB1,RFXANK,RAB40C,RAP2C,GBF1,BCR,SYNGAP1,KSR1,ARHGEF7,CAMK2D,ARHGEF25,ARHGEF1,ARHGEF2,SHC2,ROCK2,RAB3D,CELSR1,MAPK14,PLEKHG3,RAB33B,ARHGEF17,PRAG1,FBXO8,DENND4B,DHCR24,IQSEC1,MFN2,DNM2,DNMT1,TRIM28,RASA4,FARP1,KCTD10,EPHB2,SPRY1,SPRY2,ERBB2,ARL6,FGD1,FGF10,VAV3,FOXM1,ARFGEF1,RAB14,CDC42EP3,SH2B2,SGSM3…
GO: Biological Process	GO:0051168	nuclear export	0.0001351	1	0.002745	0.02723	59	201	ADAR,XPO5,RAE1,RANBP3,CAMK1,THOC5,MCM3AP,CDK5,SRSF11,EIF4A3,DHX38,YTHDC1,ZC3H11A,POM121,FRAT1,ZNF593,EMD,FYTTD1,CTDSPL2,ANP32B,POLDIP3,THOC3,AKAP8L,LZTS2,MALT1,RNPS1,CPSF6,RITA1,PARK7,HNRNPA2B1,AGFG1,EIF6,PKD1,RBM15B,CPSF1,PPM1A,THOC6,PRKACA,PTPN14,RANGAP1,UPF1,NUP85,RPS15,THOC7,SRSF5,RBM26,SSB,STYX,SUPT6H,NUP210,SMG5,NUP188,TP53,TXN,NOL6,THOC2,AAAS,PABPN1,SYMPK
GO: Biological Process	GO:0022612	gland morphogenesis	0.0001365	1	0.002768	0.02746	48	155	CUL3,BMP4,BMP7,DDR1,CAPN1,NOG,SLC9A3R1,CSF1R,CTNND1,EPHA2,ETV4,ETV5,SEMA3A,FGF8,FGF10,SEMA3C,GLI1,NR3C1,HGF,PHB2,HOXD13,TNC,ID4,LAMA5,LIMS1,GDF7,LRP5,MMP2,NFIB,NOTCH1,NOTCH2,WNT4,PGR,PLAG1,PLXNA1,PML,LAMA1,PTN,RARG,RPS6KA1,RXRA,SNAI2,SOX9,SRC,PLXND1,SULF2,TGFB3,SCRIB
GO: Biological Process	GO:0071322	cellular response to carbohydrate stimulus	0.0001374	1	0.002781	0.02759	54	180	GRK2,PLA2G6,OGT,BIRC5,ARRB1,KLF7,ZFP36L1,TRPA1,NOX4,RAB11FIP5,ZBTB20,C2CD2L,FIS1,SIDT2,EFNA5,CALCRL,ENDOG,RACK1,SELENOT,GHRL,GCLC,GCLM,GPX1,GRIK5,HIF1A,C1QTNF12,KIF5B,LGALS1,LRP1,LRP5,MEN1,NME2,PRKN,PCK2,CDK16,PDE3B,SERPINF1,PIK3CA,PIM3,PPP3CA,PPP3CB,PRKACA,PIH1D1,RAP1A,RBM4,TRA2B,RAB11FIP2,SMARCA4,SMARCB1,SOX4,SIRT1,UBTF,TWNK,SLC26A6
GO: Biological Process	GO:1903364	positive regulation of cellular protein catabolic process	0.0001393	1	0.002815	0.02792	47	151	AKT1,APOE,PTTG1IP,CD81,CLU,TMEM259,ARIH1,RNF40,KEAP1,FBXL5,FBXW8,DVL1,RNFT1,STUB1,RACK1,FMR1,UQCC2,GBA,GCLC,GSK3A,HSPA1B,LDLR,LRP1,ATXN3,RNF19B,TMTC3,PRKN,NOP53,MAPK8,DAB2IP,PSMC1,PSMC4,PTEN,RNF128,RAD23A,DET1,SGTA,CDK5RAP3,EDEM2,VPS11,RNF217,AURKA,COP1,HSPBP1,BAG6,USP5,SOCS4
GO: Biological Process	GO:0061138	morphogenesis of a branching epithelium	0.0001419	1	0.002861	0.02838	65	227	ANGPT1,DCHS1,BMP4,BMP7,TIMELESS,DDR1,DLG5,NOG,COL4A1,MAGED1,CELSR1,CTSD,CTSZ,EPHA2,GREM1,SPRY1,SPRY2,ETV4,ETV5,CITED2,SEMA3A,FGF8,FGF10,FOXD1,SEMA3C,SIRT6,HGF,PHB2,HOXA5,HOXD13,TNC,ILK,KRAS,LAMA5,LLGL2,GDF7,LRP5,TMTC3,NFATC4,NOTCH1,PBX1,WNT4,PGF,PGR,PKD1,PKD2,PLXNA1,PML,PPP1CA,PPP3R1,LAMA1,PXN,LGR4,RXRA,GREB1L,SNAI2,FKBPL,SMO,SOX9,SRC,PLXND1,HNF1B,TCF21,RBM15,CTNNBIP1
GO: Biological Process	GO:0007264	small GTPase mediated signal transduction	0.0001433	1	0.002886	0.02862	146	594	LZTR1,ABR,PLEKHG5,HACE1,ULK1,SIPA1L2,ARHGAP20,DOCK6,CUL3,OGT,ARHGAP23,DGKZ,APOE,MADD,RHOB,RHOG,ARHGAP1,ARHGAP4,ARHGAP5,ARHGDIA,ARL3,ARRB1,RFXANK,RAB40C,RAP2C,GBF1,BCR,SYNGAP1,KSR1,ARHGEF7,CAMK2D,ARHGEF25,KRIT1,ARHGEF1,ARHGEF2,ARHGAP33,CHM,CHML,TRIP10,SHC2,ROCK2,RAB3D,CELSR1,MAPK14,PLEKHG3,RAB33B,DOCK4,ARHGEF17,PRAG1,FBXO8,DENND4B,DHCR24,IQSEC1,MFN2,DNM2,DNMT1,TRIM28,RASA4,FARP1,KCTD10,TNK2,EPHB2,…
GO: Biological Process	GO:0045727	positive regulation of translation	0.0001443	1	0.002899	0.02876	45	143	ABCF1,MIF4GD,EIF3C,EIF3D,EIF2B5,CDK4,CIRBP,FXR2,EIF4A3,EEF2,ERBB2,PRR16,FMR1,POLDIP3,UQCC2,PYM1,USP16,PAIP1,MTOR,GUF1,EIF6,COA3,NCK1,SECISBP2,MIR15B,MAPK3,PTBP1,RBM4,RPL5,RPL26,RPS3A,RPS4X,RPS6KB1,RPS6KB2,RPS9,RXRA,PCIF1,SOX4,DHX36,LARP4,TARBP2,PPP1R15A,SLC35A4,PINK1,YTHDF3
GO: Biological Process	GO:0051100	negative regulation of binding	0.0001453	1	0.002914	0.02891	57	193	TLE5,AKT1,CAMK1,ARRB2,B2M,EIF2B4,NOG,GPSM1,CTSZ,EIF4A3,DVL1,E2F1,ZNF593,EIF2B1,STUB1,DTNBP1,MAD2L2,CARM1,NES,RUVBL2,GOLGA2,GTF2F1,FBH1,PARK7,ID1,ID2,ID4,ITGA4,STMN1,LRPAP1,MAP2,MDFI,NFATC4,NFIB,PIN1,PPP1CA,PPP3CA,MAPK3,MAPK8,PTPRF,RIPOR1,CRTAC1,ROCK1,ZFPM1,SMO,SOX11,AURKA,TTBK2,STYX,TDG,SIRT1,MEPCE,ILRUN,TFIP11,RGMA,CTNNBIP1,SYMPK
GO: Biological Process	GO:1905475	regulation of protein localization to membrane	0.000148	1	0.00296	0.02936	64	223	CNPY4,PICALM,AKT1,AKT2,NLGN2,OGT,RHOG,VAMP8,BCL2L1,BID,CACNB3,CAMK2D,CD81,CDK5,AP2M1,AKAP5,CSK,APPL1,LDLRAP1,DBN1,C2CD5,E2F1,FIS1,SH3GLB1,EPHA2,EPHB2,ERBB2,ACSL3,RACK1,LYPLA1,GPC5,CIB1,VPS4A,PPP1R9B,GPC1,GSN,HRAS,SHANK3,ITGA3,KIF5B,LRP1,LRP4,LRP5,RANGRF,MYO1C,MYO5B,NMT1,PRKN,SSH1,PIK3R2,PLS1,NECAB2,LZTFL1,PPP3R1,MAPK8,PTN,PID1,RAP1A,RAB11FIP2,TMBIM1,STAC2,PPP1R13B,TP53,GOPC
GO: Biological Process	GO:0000725	recombinational repair	0.0001481	1	0.00296	0.02936	43	135	CDC45,PARP1,MCM9,MEIOB,BRCA2,TIMELESS,NSMCE1,RECQL4,AP5Z1,REC8,FEN1,MAD2L2,RNF138,SIRT6,SLX4,RTEL1,POLL,FBH1,MCM2,MCM3,MCM5,MCM7,HUS1B,GEN1,TONSL,TERF2IP,NABP2,REV3L,WRAP53,FIGN,PALB2,RIF1,EXD2,RPA2,RPA3,AP5S1,RMI1,MUS81,KLHL15,SMC5,XRCC1,NABP1,UBQLN4
GO: Biological Process	GO:0048568	embryonic organ development	0.000149	1	0.002974	0.0295	127	506	ABR,AKT1,TEAD2,THOC5,BCR,BMI1,BMP4,BMP7,LDB1,ZFP36L1,NOG,SLC9A3R1,HS6ST1,COL2A1,CELSR1,MICAL2,IFT140,EIF4A3,IFT172,FBXW8,MED12,DVL1,DVL2,DVL3,EFNA1,MEGF8,TRIM28,EPHA2,INSIG2,EPHB2,SPRY2,ERCC1,ERCC2,EYA4,ERCC3,ERF,CITED2,FGF8,FGF10,SUFU,FZD2,PLK4,INVS,NES,SLC39A1,GATA3,PPP1R13L,GLI1,KDM2B,TMED2,GNAS,GTPBP3,TRIOBP,HIF1A,HOXA3,HOXA5,HOXA6,HOXB8,HOXC11,HSF1,HSPG2,NDST1,ID2,IGF2,ITGA4,ITGAV,CCDC39,LLG…
GO: Biological Process	GO:0061387	regulation of extent of cell growth	0.0001495	1	0.002977	0.02953	42	131	SEMA6A,ULK1,APOE,SEMA4G,ARHGAP4,ATP5MC1,BDNF,BMPR2,EIF2B2,CDH4,CDK5,CRABP2,DBN1,DNM2,SEMA3D,EFNA5,MEGF8,CTTN,EPHA7,SEMA3A,SEMA6C,SEMA4B,SEMA3C,FXN,TWF2,ILK,LIMK1,LRP1,MAP2,DBNL,MYO5B,SEMA5B,ANAPC2,SEMA4C,PTPRS,SEMA3F,PLXNA3,SLIT1,RAB21,CDKL5,RGMA,SEMA3B
GO: Biological Process	GO:0051438	regulation of ubiquitin-protein transferase activity	0.0001497	1	0.002977	0.02953	23	58	ARRDC3,CDC14B,BMI1,CDC20,RPL23,FBXO5,DNM1L,STUB1,FZR1,MAD2L2,UBE2S,GOLGA2,UBE2C,PARK7,LIMK1,DCUN1D1,PIN1,PTEN,RPL5,RPS2,RPS7,FEM1A,PINK1
GO: Biological Process	GO:0007015	actin filament organization	0.0001517	1	0.003011	0.02987	110	428	MICAL3,ALDOA,CUL3,GAS7,GBA2,RHOB,RHOG,ARRB1,BRAF,WASL,CAPN1,HIP1R,LATS1,ARHGEF2,CFL2,ROCK2,NOX4,MICAL2,PPM1F,AIF1L,DBN1,FCHSD2,VILL,ESPN,ABI1,WASHC1,ARPC4,ARPC3,ARPC1B,SORBS3,CTTN,EFS,HAX1,MAD2L2,SNX9,CAP1,EVL,FLNA,ARPC1A,ARFGEF1,CDC42EP3,MTOR,MSRB1,GHRL,PDLIM3,PPP1R9B,TRIOBP,GSN,KPTN,PDCD10,HIP1,TWF2,ID1,SHANK3,INPPL1,ITGB5,STMN1,LIMK1,ARHGAP12,MARCKS,DBNL,SAMD14,MYH9,MYO1C,NCK1,PAK3,PRKN,TMOD3,…
GO: Biological Process	GO:2001021	negative regulation of response to DNA damage stimulus	0.0001553	1	0.003078	0.03053	30	84	THOC5,CCAR2,BCL2L1,BID,PTTG1IP,CLU,ZNF385A,FBXO5,ERCC1,MAD2L2,NUDT16L1,RTEL1,FBH1,HSF1,MIF,PPP1R10,TMEM161A,RIF1,ATAD5,RPS3,OTUB1,KLHL15,SNAI2,TAF9,SIRT1,TWIST1,XRCC1,UBQLN4,TFIP11,PCBP4
GO: Biological Process	GO:0062012	regulation of small molecule metabolic process	0.0001648	1	0.003261	0.03235	122	484	ACADVL,ACTN3,PARP1,AP2A1,AKT1,C1QTNF1,AKT2,ABCD1,OGT,RAE1,GPAM,APOE,DGAT1,MBTPS1,BCL2L1,FOXK1,CRY1,NCOR2,SOGA1,LDLRAP1,ZBTB20,DDB1,POM121,DHCR7,LPGAT1,SESN2,EGR1,INSIG2,ENO1,CD320,FABP5,ACSL4,FASN,FDFT1,LCMT1,SIRT6,AZIN1,PMVK,MTOR,FZD2,KAT2A,COQ3,GK,NR3C1,GSK3A,FAM3A,HIF1A,PARK7,JMJD8,IGF2,C1QTNF12,FOXK2,EIF6,LDLR,MIF,MT-CO2,MVD,MVK,NFE2L1,NFYB,NTSR1,OAZ2,ODC1,PRKN,PFKFB2,WNT4,PGAM1,PGP,POR,PPP1C…
GO: Biological Process	GO:0051348	negative regulation of transferase activity	0.0001667	1	0.003293	0.03266	85	316	ADAR,RPTOR,AKT1,APOE,HYAL2,BMP4,BMP7,LATS1,CDKN1B,RPL23,MAPK8IP1,CSK,PPM1F,RUBCN,FBXO5,DUSP2,WASHC1,DUSP9,DVL1,EPHB2,SPRY1,SPRY2,DTNBP1,RACK1,MCRS1,MAD2L2,CIB1,CHORDC1,MBIP,AKT1S1,NPRL2,GBA,PDCD4,ZGPAT,GADD45G,PRDX3,GNAQ,GPS1,GPS2,GSK3A,PTPN5,GSTP1,PKIG,PARK7,DUSP19,ILK,INPPL1,LIMK1,LRP5,MEN1,MLLT1,NCK1,PRKN,PML,PPP2R1A,PKN1,MAPK7,TEN1,DAB2IP,PRPSAP1,PTEN,QARS1,CHMP6,RB1,RGS3,SPRED1,RPL5,RPS7,FEM…
GO: Biological Process	GO:0010770	positive regulation of cell morphogenesis involved in differentiation	0.000169	1	0.003331	0.03304	57	194	PICALM,AMIGO1,APOE,ARHGDIA,ATP5MC1,BDNF,BMPR2,BRAF,ARHGEF7,EIF2B2,CDH4,AKAP5,CRABP2,SS18L1,DBN1,CUL7,ZEB2,FBXW8,SNAP91,DNM2,DNM1L,EFNA5,SH3GLB1,MEGF8,ANKRD27,FLNA,CIB1,FXN,TRIOBP,TWF2,ILK,LIMK1,LIMS1,LRP1,DBNL,MYO5B,NGFR,PAK3,METRN,ANAPC2,PLXNA1,PLXNB1,MAP2K2,PTPRD,PTPRF,FBXO31,ROBO2,PLXNA3,SKIL,TRAK1,RAB21,DHX36,PLXND1,CDKL5,STK11,OBSL1,PLXNB2
GO: Biological Process	GO:0000470	maturation of LSU-rRNA	0.0001692	1	0.003331	0.03304	12	22	URB1,FTSJ3,RPL35,RPL10A,SNU13,NOL9,RPL7,RPL7A,NHP2,BOP1,PES1,RPL7L1
GO: Biological Process	GO:1904666	regulation of ubiquitin protein ligase activity	0.0001716	1	0.003371	0.03344	13	25	CDC14B,CDC20,RPL23,FBXO5,DNM1L,FZR1,MAD2L2,UBE2S,GOLGA2,UBE2C,PTEN,RPL5,RPS7
GO: Biological Process	GO:0031146	SCF-dependent proteasomal ubiquitin-dependent protein catabolic process	0.0001733	1	0.003398	0.03371	33	96	FBXO33,CUL3,CCNF,FBXL3,FBXL6,FBXL5,FBXO6,FBXW5,FBXL15,PSMA4,PSMA7,PSMB1,PSMB2,PSMB3,PSMB4,PSMB5,PSMB6,PSMC1,PSMC3,PSMC4,PSMC5,PSMD2,PSMD3,PSMD4,PSMD7,PSMD8,PSMD13,PSME1,PSME2,DMAC2,FBXO31,FBXL18,STYX
GO: Biological Process	GO:0001558	regulation of cell growth	0.0001765	1	0.003456	0.03428	124	494	PICALM,BAP1,RPTOR,AKT1,SEMA6A,ULK1,LTBP4,APBB1,APOE,BLZF1,SEMA4G,ARHGAP4,CCAR2,HYAL2,ATP5MC1,URI1,BDNF,CCN4,BMPR2,EIF2B2,OSGIN2,DDR1,CAMK2D,CD38,CD81,CDK11B,CDH4,CDK5,CDKN1B,TRIP10,TAOK2,CIRBP,CRABP2,RAB33B,DBN1,SESN2,DNM2,NDUFA13,SEMA3D,EFNA5,SH3GLB1,MEGF8,EIF4G1,NME6,GREM1,CTTN,ENO1,EPHA7,ERBB2,PAK4,SEMA3A,ACSL4,RACK1,KIAA1109,MAD2L2,SEMA6C,SEMA4B,SEMA3C,CIB1,TCHP,FXN,GAS2L1,MTOR,G6PD,KDM2B,PPP…
GO: Biological Process	GO:0001736	establishment of planar polarity	0.0001803	1	0.003524	0.03496	42	132	FZD1,AP2A1,AP2A2,ARRB2,DCHS1,AP2M1,AP2S1,CELSR1,MED12,DVL1,DVL2,DVL3,CELSR2,EXOC5,BRSK1,FZD2,NKD1,ROR2,PSMA4,PSMA7,PSMB1,PSMB2,PSMB3,PSMB4,PSMB5,PSMB6,PSMC1,PSMC3,PSMC4,PSMC5,PSMD2,PSMD3,PSMD4,PSMD7,PSMD8,PSMD13,PSME1,PSME2,PTK7,RPGRIP1L,FZD3,SAPCD2
GO: Biological Process	GO:0060071	Wnt signaling pathway, planar cell polarity pathway	0.0001837	1	0.003578	0.03549	37	112	FZD1,AP2A1,AP2A2,ARRB2,AP2M1,AP2S1,CELSR1,MED12,DVL1,DVL2,DVL3,CELSR2,FZD2,NKD1,ROR2,PSMA4,PSMA7,PSMB1,PSMB2,PSMB3,PSMB4,PSMB5,PSMB6,PSMC1,PSMC3,PSMC4,PSMC5,PSMD2,PSMD3,PSMD4,PSMD7,PSMD8,PSMD13,PSME1,PSME2,PTK7,FZD3
GO: Biological Process	GO:0071156	regulation of cell cycle arrest	0.0001837	1	0.003578	0.03549	37	112	CNOT6,AKT2,CNOT6L,CDC25C,CDK4,CDK5,CDK9,CDKN1B,RPL23,ZNF385A,E2F1,FGF10,FOXM1,CARM1,MYBBP1A,PRMT1,HSP90AB1,ID2,TNKS1BP1,MIF,FOXO4,CNOT4,CNOT7,PKD2,PLAGL1,PML,PPP2R5B,PRKACA,DAB2IP,RPL26,RBM38,SOX4,AURKA,RRP8,TP53,ZBTB17,PCBP4
GO: Biological Process	GO:0046578	regulation of Ras protein signal transduction	0.0001843	1	0.003584	0.03555	71	255	LZTR1,ABR,PLEKHG5,CUL3,OGT,DGKZ,APOE,MADD,ARHGDIA,ARRB1,GBF1,BCR,SYNGAP1,ARHGEF7,CAMK2D,ARHGEF25,ARHGEF1,ARHGEF2,PLEKHG3,ARHGEF17,PRAG1,FBXO8,DENND4B,IQSEC1,MFN2,DNM2,RASA4,FARP1,KCTD10,EPHB2,SPRY1,SPRY2,ERBB2,FGD1,FGF10,VAV3,FOXM1,ARFGEF1,SH2B2,SGSM3,LPAR4,RAPGEF1,PDCD10,CADM4,HRAS,ITGA3,KRAS,STMN1,GIT1,MYO9B,NGFR,NOTCH1,NOTCH2,PDGFRB,DAB2IP,RIPOR1,RGL2,RASA1,RASA2,ARHGEF10L,PLEKHG6,PREX2,ARHGEF…
GO: Biological Process	GO:0044262	cellular carbohydrate metabolic process	0.000189	1	0.003669	0.03639	89	335	ACTN3,AKT1,C1QTNF1,AKT2,ALDOA,AKR1B1,OGT,NDST2,INPP4B,FCSK,BRAF,FOXK1,CRY1,SOGA1,RB1CC1,DDB1,SESN2,GNE,ENO1,ENO3,B3GNT5,EXT2,LCMT1,ISYNA1,SIRT6,MTOR,SLC37A4,GAA,GALK1,GALT,GAPDH,KAT2A,COQ3,GK,GLB1,GPI,B4GAT1,NR3C1,GSK3A,GUSB,GYS1,FAM3A,HIF1A,HK1,NDST1,IDH2,IGF2,C1QTNF12,FOXK2,IMPA2,INPP5A,INPP5B,ITPK1,MPI,NFE2L1,NTSR1,PRKN,PCK2,PFKFB2,PFKL,PGAM1,PGD,PGK1,PGM1,PKM,PGP,PPP1CA,PPP1CB,PPP1CC,PPP1R3C,…
GO: Biological Process	GO:1902284	neuron projection extension involved in neuron projection guidance	0.0001939	1	0.003746	0.03716	17	38	SEMA6A,ALCAM,SEMA4G,BMPR2,SEMA3D,MEGF8,SEMA3A,SEMA6C,SEMA4B,SEMA3C,SEMA5B,SEMA4C,SEMA3F,PLXNA3,SLIT1,SMO,SEMA3B
GO: Biological Process	GO:0048846	axon extension involved in axon guidance	0.0001939	1	0.003746	0.03716	17	38	SEMA6A,ALCAM,SEMA4G,BMPR2,SEMA3D,MEGF8,SEMA3A,SEMA6C,SEMA4B,SEMA3C,SEMA5B,SEMA4C,SEMA3F,PLXNA3,SLIT1,SMO,SEMA3B
GO: Biological Process	GO:0006782	protoporphyrinogen IX biosynthetic process	0.0001939	1	0.003746	0.03716	7	9	ALAD,CPOX,HMBS,IREB2,PPOX,UROD,UROS
GO: Biological Process	GO:0019320	hexose catabolic process	0.0002025	1	0.003905	0.03873	23	59	ACTN3,ALDOA,FOXK1,ENO1,ENO3,FUT9,GALK1,GALT,GAPDH,GLB1,GPI,HK1,FOXK2,LRP5,MPI,PFKFB2,PFKL,PGAM1,PGK1,PGM1,PKM,TP53,TPI1
GO: Biological Process	GO:0060173	limb development	0.0002097	1	0.00403	0.03998	59	204	TBC1D32,ASPH,ATRX,BAK1,BMP4,BMP7,BMPR2,NOG,ZNF358,COL2A1,CRABP2,IFT140,IFT172,ECE1,MEGF8,GREM1,ZNF219,MECOM,FGF8,FGF10,SEMA3C,TMEM107,B9D1,SLC39A1,KAT2A,GNAQ,GNAS,HOXC11,HOXD12,HOXD13,SCX,LRP4,LRP5,MBNL1,FLVCR1,NOTCH1,NOTCH2,ROR2,PBX1,PCNT,RC3H2,PRRX1,SLC39A3,PRKAB1,RARA,RARG,SMARCA4,IFT122,SOX4,SOX9,SOX11,TTBK2,IQCE,RPGRIP1L,NR2F2,LNPK,TWIST1,OSR1,ACD
GO: Biological Process	GO:0048736	appendage development	0.0002097	1	0.00403	0.03998	59	204	TBC1D32,ASPH,ATRX,BAK1,BMP4,BMP7,BMPR2,NOG,ZNF358,COL2A1,CRABP2,IFT140,IFT172,ECE1,MEGF8,GREM1,ZNF219,MECOM,FGF8,FGF10,SEMA3C,TMEM107,B9D1,SLC39A1,KAT2A,GNAQ,GNAS,HOXC11,HOXD12,HOXD13,SCX,LRP4,LRP5,MBNL1,FLVCR1,NOTCH1,NOTCH2,ROR2,PBX1,PCNT,RC3H2,PRRX1,SLC39A3,PRKAB1,RARA,RARG,SMARCA4,IFT122,SOX4,SOX9,SOX11,TTBK2,IQCE,RPGRIP1L,NR2F2,LNPK,TWIST1,OSR1,ACD
GO: Biological Process	GO:0034198	cellular response to amino acid starvation	0.0002111	1	0.004049	0.04016	19	45	ULK1,ATF4,DAP,SESN2,SH3GLB1,WDR24,LARS1,NPRL2,MTOR,MAP1LC3A,GCN1,KPTN,MAP3K5,SLC38A2,MAPK3,MAPK8,SZT2,BMT2,NPRL3
GO: Biological Process	GO:1904923	regulation of autophagy of mitochondrion in response to mitochondrial depolarization	0.0002133	1	0.004078	0.04045	9	14	MFN2,HDAC6,GBA,HTRA2,CDC37,PRKN,TOMM7,MUL1,PINK1
GO: Biological Process	GO:0043247	telomere maintenance in response to DNA damage	0.0002133	1	0.004078	0.04045	9	14	APEX1,ERCC1,RTEL1,TERF2IP,RIF1,DCLRE1C,XRCC1,ACD,TFIP11
GO: Biological Process	GO:0007164	establishment of tissue polarity	0.0002167	1	0.004137	0.04104	42	133	FZD1,AP2A1,AP2A2,ARRB2,DCHS1,AP2M1,AP2S1,CELSR1,MED12,DVL1,DVL2,DVL3,CELSR2,EXOC5,BRSK1,FZD2,NKD1,ROR2,PSMA4,PSMA7,PSMB1,PSMB2,PSMB3,PSMB4,PSMB5,PSMB6,PSMC1,PSMC3,PSMC4,PSMC5,PSMD2,PSMD3,PSMD4,PSMD7,PSMD8,PSMD13,PSME1,PSME2,PTK7,RPGRIP1L,FZD3,SAPCD2
GO: Biological Process	GO:0002090	regulation of receptor internalization	0.0002172	1	0.004138	0.04105	27	74	ANGPT1,ARRB1,ARRB2,CD63,AP2M1,AKAP5,LRRTM2,IQSEC1,DLG4,GREM1,ANKRD13B,DTNBP1,FMR1,PTPN5,ATAD1,LRPAP1,MKLN1,NECAB2,PPP3R1,SYNJ2BP,SFRP4,SH3GL2,NAPB,SYK,ARC,PIP5K1C,SCRIB
GO: Biological Process	GO:2000278	regulation of DNA biosynthetic process	0.0002219	1	0.004221	0.04187	40	125	ARRB2,BMPR2,CAMK2D,NEK7,NOX4,SH2B1,DACH1,TINF2,GREM1,NAF1,MCRS1,CCT7,GFER,HGF,PNKP,HNRNPA2B1,HSP90AB1,MAP3K4,MEN1,PAK3,PDGFRB,NABP2,XRN1,PML,EXOSC10,MAPK3,TEN1,CHTF8,WRAP53,RFC5,STN1,PIF1,CTC1,CCT5,CHTF18,SRC,SMG5,TERF1,TP53,ACD
GO: Biological Process	GO:0035567	non-canonical Wnt signaling pathway	0.0002327	1	0.00442	0.04384	47	154	FZD1,AP2A1,AP2A2,IFT80,ARRB2,AP2M1,AP2S1,CELSR1,MED12,DVL1,DVL2,DVL3,CELSR2,FZD2,NKD1,AGO3,MOV10,ROR2,GNG2,WNT4,PLCB3,PPP3CA,PPP3CB,PPP3R1,PSMA4,PSMA7,PSMB1,PSMB2,PSMB3,PSMB4,PSMB5,PSMB6,PSMC1,PSMC3,PSMC4,PSMC5,PSMD2,PSMD3,PSMD4,PSMD7,PSMD8,PSMD13,PSME1,PSME2,PTK7,SFRP4,FZD3
GO: Biological Process	GO:0051056	regulation of small GTPase mediated signal transduction	0.000234	1	0.004436	0.04401	93	355	LZTR1,ABR,PLEKHG5,SIPA1L2,ARHGAP20,CUL3,OGT,ARHGAP23,DGKZ,APOE,MADD,RHOB,RHOG,ARHGAP1,ARHGAP4,ARHGAP5,ARHGDIA,ARRB1,GBF1,BCR,SYNGAP1,ARHGEF7,CAMK2D,ARHGEF25,ARHGEF1,ARHGEF2,ARHGAP33,TRIP10,PLEKHG3,ARHGEF17,PRAG1,FBXO8,DENND4B,IQSEC1,MFN2,DNM2,RASA4,FARP1,KCTD10,EPHB2,SPRY1,SPRY2,ERBB2,FGD1,FGF10,VAV3,FOXM1,ARFGEF1,SH2B2,SGSM3,LPAR4,RAPGEF1,PDCD10,CADM4,HRAS,SYDE1,INPP5B,ITGA3,KRAS,STMN1,ARHGAP12,…
GO: Biological Process	GO:0006470	protein dephosphorylation	0.0002351	1	0.00445	0.04414	89	337	CDC14B,PLPP2,PLPP3,URI1,RNGTT,CALM3,CTDSP1,CDC25B,CDC25C,ROCK2,PTPN23,CRY2,NSMF,PPM1F,PPP6R2,DLGAP5,B3GAT3,PPP1R26,RCAN1,DUSP2,DUSP9,PTPRU,PPP1R14B,EYA4,EYA2,TAB1,CTDSPL2,MTOR,TIMM50,PALD1,GBA,PPP1R9B,GNAI2,PTPN5,PTP4A3,PPP1R16A,HSP90AB1,DUSP19,MTM1,PPP1R12A,NCK1,HACD2,PDGFRB,SSH1,PIN1,PGP,PPM1A,PPM1B,PPP1CA,PPP1CB,PPP1CC,PPP1R3C,PPP1R10,PPP2R1A,PPP2R3A,PTPA,PPP2R5B,PPP2R5D,PPP3CA,PPP3CB,PPP3R1,P…
GO: Biological Process	GO:0003176	aortic valve development	0.0002439	1	0.00461	0.04573	15	32	BMP4,BMPR2,ROCK2,HEYL,EFNA1,GATA3,EMILIN1,NOTCH1,RB1,ROBO2,ROCK1,SNAI2,SOX9,TNFRSF1A,TWIST1
GO: Biological Process	GO:0050434	positive regulation of viral transcription	0.0002459	1	0.004639	0.04602	18	42	CCNT1,CDK9,NELFB,NELFCD,GTF2F1,MDFIC,POLR2C,POLR2E,POLR2F,POLR2I,POLR2J,SNW1,SMARCA4,SMARCB1,RRP1B,SUPT4H1,SUPT5H,NELFE
GO: Biological Process	GO:0006734	NADH metabolic process	0.0002516	1	0.004731	0.04693	20	49	ACTN3,ALDOA,FOXK1,NUDT12,ENO1,ENO3,GAPDH,GPI,HK1,IDH3G,FOXK2,MDH2,OGDH,PCK2,PFKL,PGAM1,PGK1,PKM,TP53,TPI1
GO: Biological Process	GO:1990928	response to amino acid starvation	0.0002516	1	0.004731	0.04693	20	49	ULK1,ATF4,DAP,SESN2,SH3GLB1,EIF2B1,WDR24,LARS1,NPRL2,MTOR,MAP1LC3A,GCN1,KPTN,MAP3K5,SLC38A2,MAPK3,MAPK8,SZT2,BMT2,NPRL3
GO: Biological Process	GO:2001251	negative regulation of chromosome organization	0.0002589	1	0.00486	0.04821	49	163	PARP1,MAD1L1,BIRC5,ATRX,CDC20,RECQL4,ZNF451,CTBP1,KDM4A,ESPL1,NOC2L,FBXO5,TINF2,DNMT1,ERCC1,MCRS1,MAD2L2,LCMT1,SLX4,RTEL1,MCM2,MLLT6,ATAD2,GEN1,TERF2IP,PHF1,XRN1,PML,EXOSC10,TEN1,PIH1D1,STN1,PIF1,MTF2,CTC1,OTUB1,SMARCB1,SNCA,KDM4B,SRC,SUPT6H,TERF1,SIRT1,TWIST1,UBE2B,XRCC1,SPHK2,ACD,CDT1
GO: Biological Process	GO:0006744	ubiquinone biosynthetic process	0.000264	1	0.004932	0.04893	10	17	COQ6,COQ4,COQ7,COQ3,NDUFA9,UBIAD1,COQ8B,COQ10B,COQ8A,PDSS2
GO: Biological Process	GO:1901663	quinone biosynthetic process	0.000264	1	0.004932	0.04893	10	17	COQ6,COQ4,COQ7,COQ3,NDUFA9,UBIAD1,COQ8B,COQ10B,COQ8A,PDSS2
GO: Biological Process	GO:1901524	regulation of mitophagy	0.000264	1	0.004932	0.04893	10	17	MFN2,HDAC6,USP30,HTRA2,CDC37,PRKN,TOMM7,TP53,TSC2,PINK1
GO: Biological Process	GO:0099173	postsynapse organization	0.0002667	1	0.004961	0.04921	60	210	ABHD17A,ACTG1,NLGN2,DGKZ,APOE,ARF4,SYNGAP1,ARHGEF7,WASL,ARHGAP33,CDK5,HOMER1,ROCK2,LRRTM2,DBN1,DLG4,HDAC6,DVL1,DNM1L,EFNA1,ABHD17B,FARP1,CTTN,EPHA7,EPHB2,EPHB3,ETV5,DTNBP1,GHRL,GLRB,SHANK3,ITGA3,LRP4,LRP5,MPP2,GIT1,DBNL,MYO5B,PAK3,LRFN4,SSH1,LGMN,PTEN,PTN,PTPRD,PTPRF,PTPRS,RHEB,SEMA3F,PPP1R9A,CNKSR2,DHX36,SPTBN2,CDKL5,ARC,ARHGAP39,AGRN,TSC2,CADM1,UBE3A
GO: Biological Process	GO:1904357	negative regulation of telomere maintenance via telomere lengthening	0.0002668	1	0.004961	0.04921	14	29	PARP1,TINF2,MCRS1,SLX4,XRN1,PML,EXOSC10,TEN1,STN1,PIF1,CTC1,SRC,TERF1,ACD
GO: Biological Process	GO:0051220	cytoplasmic sequestering of protein	0.0002668	1	0.004961	0.04921	14	29	LATS1,KEAP1,DBN1,FLNA,GET4,SUFU,COPS9,MDFI,NFKBIL1,TONSL,PKD1,PKD2,THRA,GOPC
GO: Biological Process	GO:0048562	embryonic organ morphogenesis	0.0002764	1	0.00513	0.05089	88	334	ABR,TEAD2,BCR,BMI1,BMP4,BMP7,NOG,SLC9A3R1,COL2A1,CELSR1,MICAL2,IFT140,EIF4A3,IFT172,MED12,DVL1,DVL2,DVL3,EFNA1,MEGF8,EPHA2,INSIG2,EPHB2,SPRY2,EYA4,CITED2,FGF8,FGF10,SUFU,FZD2,SLC39A1,GATA3,GLI1,KDM2B,TMED2,GNAS,TRIOBP,HIF1A,HOXA3,HOXA5,HOXA6,HOXB8,HOXC11,HSPG2,NDST1,ID2,CCDC39,MDFI,MEF2C,MEN1,MFAP2,ARL13B,MMP16,FLVCR1,MTHFD1,MYO7A,NAGLU,NOTCH1,NOTCH2,ROR2,PKD2,PRRX1,SLC39A3,MAPK3,PTK7,CCDC40,RARG…
GO: Biological Process	GO:0051788	response to misfolded protein	0.0002849	1	0.005279	0.05236	13	26	CUL3,CLU,HDAC6,STUB1,ATXN3,DNAJB12,RNF5,UBE2W,DNAJB14,RNF126,KLHL15,UGGT2,BAG6
GO: Biological Process	GO:1900368	regulation of RNA interference	0.000288	1	0.005328	0.05285	5	5	ADAR,XPO5,RMRP,TARBP2,TERT
GO: Biological Process	GO:1903599	positive regulation of autophagy of mitochondrion	0.0002892	1	0.005341	0.05298	11	20	BNIP3,MFN2,HDAC6,GBA,CDC37,HIF1A,PARK7,PRKN,TOMM7,MUL1,PINK1
GO: Biological Process	GO:2001020	regulation of response to DNA damage stimulus	0.0002919	1	0.005383	0.0534	64	228	PARP1,APBB1,THOC5,CCAR2,BCL2L1,BID,TIMELESS,PTTG1IP,NSMCE1,CDK9,ERCC8,CLU,EEF1E1,ZNF385A,CRY1,BCLAF1,FBXO5,TRIM28,ERCC1,EYA4,EYA2,FGF10,MAD2L2,FOXM1,SLF1,FMR1,NUDT16L1,SIRT6,PIAS4,RTEL1,FBH1,HIC1,HSF1,MIF,BABAM1,TERF2IP,PML,POLH,BRCC3,PPP1R10,TMEM161A,RAD9A,WRAP53,FIGN,RIF1,SPRED1,RPA2,RPL26,ATAD5,RPS3,OTUB1,SKIL,KLHL15,SNAI2,TAF9,SIRT1,TP53,TWIST1,XRCC1,UBQLN4,TFIP11,SMYD2,PCBP4,DEK
GO: Biological Process	GO:0000423	mitophagy	0.0002941	1	0.005414	0.05371	12	23	ULK1,MFN2,HDAC6,USP30,HTRA2,CDC37,PRKN,TOMM7,AMBRA1,TP53,TSC2,PINK1
GO: Biological Process	GO:0090501	RNA phosphodiester bond hydrolysis	0.0002956	1	0.005433	0.0539	54	185	CNOT6,APEX1,CNOT6L,RNASET2,DIS3L,CSTF3,TRIM28,RCL1,DBR1,ENDOG,RIDA,POP5,FEN1,RNASEH2A,NUDT16L1,PCF11,SND1,POP4,CPSF6,ELAC2,HELZ2,RPPH1,AGO3,MOV10,DCPS,ABT1,ERI3,CNOT7,XRN1,CPSF1,EXOSC4,EXOSC10,POLR2I,TSEN54,MPHOSPH8,ENDOV,NOL9,RMRP,RESF1,RNH1,CWF19L1,RPS21,EDC3,NHP2,SMARCB1,RRP36,BOP1,TASOR,TCEA1,ANGEL1,TSEN2,TUT1,KRI1,EXOSC5
GO: Biological Process	GO:0030490	maturation of SSU-rRNA	0.0002974	1	0.005457	0.05413	19	46	DHX37,WDR46,TSR3,NGDN,RCL1,TBL3,FAM207A,ABT1,PWP2,RPS8,RPS14,RPS16,RPS19,RPS21,RPS28,RRP36,MRPS11,KRI1,UTP3
GO: Biological Process	GO:0006403	RNA localization	0.0003025	1	0.005542	0.05498	66	237	XPO5,RAE1,THOC5,RUVBL1,BICD1,ZFP36L1,MCM3AP,SRSF11,QKI,ZNF385A,PRPF31,EIF4A3,DHX38,YTHDC1,ZC3H11A,POM121,ZNF593,SIDT2,FBL,NAF1,FYTTD1,FMR1,POLDIP3,CCT7,THOC3,AKAP8L,RUVBL2,RNPS1,CPSF6,HNRNPA2B1,AGFG1,HSF1,EIF6,MYO1C,RBM15B,CPSF1,EXOSC10,THOC6,RBFOX1,PURA,PIH1D1,UPF1,WRAP53,NUP85,RPS15,THOC7,SRSF5,NHP2,CCT5,DHX36,RBM26,SSB,ZC3H3,NXT2,SUPT6H,NUP210,ARC,SMG5,TERF1,NUP188,NOL6,PRPF6,THOC2,AAAS,PABPN1…
GO: Biological Process	GO:0051881	regulation of mitochondrial membrane potential	0.0003053	1	0.005585	0.0554	29	83	PARP1,AKT1,AKT2,ABCD1,ATP5MC1,BAK1,BCL2L1,BID,BNIP3,BOK,CLIC1,CTNS,RACK1,ARL6IP5,PRELID1,GCLC,GCLM,PRDX3,PARK7,NGFR,PRKN,MUL1,PID1,SLC25A36,STOML2,SOD1,SRC,NNT,PINK1
GO: Biological Process	GO:0097485	neuron projection guidance	0.0003071	1	0.0056	0.05555	82	308	IGSF9,SEMA6A,ALCAM,APBB1,ZSWIM6,SEMA4G,KLF7,BDNF,BMP7,BMPR2,BSG,CDH4,CDK5,NOG,RPS6KA5,CSF1R,NEXN,DVL1,RANBP9,SEMA3D,EFNA1,EFNA4,EFNA5,MEGF8,EPHA2,EPHA7,EPHB2,EPHB3,EPHB4,ERBB2,ETV1,ETV4,SEMA3A,FGF8,FOXD1,SEMA6C,EVL,SEMA4B,SEMA3C,EMB,DPYSL4,NPTN,GATA3,GFRA1,GPC1,B4GAT1,LYPLA2,SHANK3,LAMB2,GDF7,LRP1,NFIB,NGFR,SEMA5B,PIK3CA,PLCG1,PLXNA1,PLXNB1,MAPK3,MAPK7,LAMA1,SEMA4C,NECTIN1,ROBO2,LGR4,SEMA3F,PLXNA…
GO: Biological Process	GO:0007093	mitotic cell cycle checkpoint	0.0003071	1	0.0056	0.05555	53	181	TRRAP,CNOT6,MAD1L1,TAOK1,BIRC5,DGKZ,CNOT6L,BCL2L1,CDC20,CDC25C,CDKN1B,TAOK2,ZNF385A,ATF2,E2F1,MAD2L2,LCMT1,CARM1,BRSK1,VPS4A,HRAS,PRMT1,TNKS1BP1,FOXO4,HUS1B,GEN1,CNOT4,NABP2,CNOT7,PLAGL1,PML,NOP53,PPP1R10,PRCC,PURA,RAD9A,RB1,FBXO31,RPA2,RPL26,RPS6,RBM38,MUS81,CDK5RAP3,SOX4,AURKA,TERF1,TP53,NABP1,EME1,INTS3,CDT1,PCBP4
GO: Biological Process	GO:0043620	regulation of DNA-templated transcription in response to stress	0.0003159	1	0.005751	0.05705	41	131	ATF4,ATF6B,BCLAF1,SESN2,EGR1,CITED2,GCN1,HIF1A,HSF1,HSF2,NCK1,NOTCH1,MAPK7,PSMA4,PSMA7,PSMB1,PSMB2,PSMB3,PSMB4,PSMB5,PSMB6,PSMC1,PSMC3,PSMC4,PSMC5,PSMD2,PSMD3,PSMD4,PSMD7,PSMD8,PSMD13,PSME1,PSME2,EGLN2,RELA,RPS6KA1,RPS27A,ELOC,ELOB,TP53,PPP1R15A
GO: Biological Process	GO:1903828	negative regulation of cellular protein localization	0.0003258	1	0.005921	0.05874	39	123	ABHD17A,PICALM,OGT,ANGPT1,BCL2L1,DCLK1,CDK5,AP2M1,ROCK2,MAGED1,POLR1A,CSK,TMEM98,ABHD17B,UBAC2,LYPLA1,LZTS2,SUFU,ERLEC1,OS9,PKIG,PARK7,SNX33,SVIP,MAP1A,MDFIC,LZTFL1,PID1,RANGAP1,YOD1,TMBIM1,TTBK2,TERF1,SIRT1,TXN,ILRUN,CDT1,GOPC,SAPCD2
GO: Biological Process	GO:0030516	regulation of axon extension	0.0003324	1	0.006031	0.05983	37	115	SEMA6A,APOE,SEMA4G,ARHGAP4,ATP5MC1,BDNF,BMPR2,EIF2B2,CDH4,CDK5,DBN1,DNM2,SEMA3D,MEGF8,CTTN,SEMA3A,SEMA6C,SEMA4B,SEMA3C,FXN,TWF2,ILK,LIMK1,LRP1,MAP2,DBNL,MYO5B,SEMA5B,ANAPC2,SEMA4C,PTPRS,SEMA3F,PLXNA3,SLIT1,RAB21,CDKL5,SEMA3B
GO: Biological Process	GO:0044773	mitotic DNA damage checkpoint	0.000334	1	0.006051	0.06002	34	103	CNOT6,TAOK1,DGKZ,CNOT6L,CDC25C,CDKN1B,TAOK2,ZNF385A,ATF2,E2F1,CARM1,BRSK1,PRMT1,TNKS1BP1,FOXO4,HUS1B,CNOT4,CNOT7,PLAGL1,PML,NOP53,PPP1R10,RAD9A,FBXO31,RPA2,RPL26,RBM38,MUS81,CDK5RAP3,SOX4,AURKA,TP53,EME1,PCBP4
GO: Biological Process	GO:0006611	protein export from nucleus	0.0003423	1	0.006191	0.06142	54	186	ADAR,XPO5,RAE1,RANBP3,CAMK1,THOC5,MCM3AP,CDK5,SRSF11,EIF4A3,DHX38,YTHDC1,ZC3H11A,POM121,FRAT1,ZNF593,EMD,FYTTD1,CTDSPL2,ANP32B,POLDIP3,THOC3,AKAP8L,RNPS1,PARK7,HNRNPA2B1,AGFG1,EIF6,PKD1,RBM15B,CPSF1,PPM1A,THOC6,PRKACA,PTPN14,RANGAP1,UPF1,NUP85,RPS15,THOC7,SRSF5,SSB,STYX,SUPT6H,NUP210,SMG5,NUP188,TP53,TXN,NOL6,THOC2,AAAS,PABPN1,SYMPK
GO: Biological Process	GO:2000059	negative regulation of ubiquitin-dependent protein catabolic process	0.0003467	1	0.006261	0.0621	20	50	OGT,CCAR2,RPL23,SUFU,GIPC1,PARK7,HSP90AB1,SVIP,MAP1A,MTM1,PDCL3,PML,NOP53,RPL5,RPS7,SGTA,STYX,TAF9,ANKS1A,BAG6
GO: Biological Process	GO:0043312	neutrophil degranulation	0.0003545	1	0.006392	0.0634	121	488	ABR,ADAM8,STK11IP,AP2A2,AGA,ALAD,LRRC7,ALDOA,KCNAB2,APEH,APRT,RHOG,RNASET2,VAMP8,RAP2C,DGAT1,ATP6V0C,B2M,BCR,CPNE3,AP1M1,CAPN1,SLCO4C1,CD63,TRAPPC1,BRI3,RAB3D,PRDX6,MAPK14,CSNK2B,CST3,CSTB,CTSD,CTSZ,CD55,DDOST,CANT1,CYB5R3,DYNC1H1,TOM1,EEF1A1,ACTR1B,EEF2,TCIRG1,MAGT1,FABP5,TUBB4B,C6orf120,CAP1,VAT1,AGPAT2,NPC2,RAB14,HVCN1,FTH1,FTL,FUCA1,XRCC6,GAA,GALNS,GLB1,GM2A,GNS,GPI,GRN,GSN,GSTP1,GUSB,MOSPD2,…
GO: Biological Process	GO:0050771	negative regulation of axonogenesis	0.0003579	1	0.006444	0.06392	27	76	SEMA6A,ULK1,SEMA4G,ARHGAP4,ARHGDIA,SYNGAP1,CDK5,SEMA3D,EPHA7,EPHB2,SEMA3A,SEMA6C,SEMA4B,SEMA3C,LRP4,MAP2,NGFR,SEMA5B,PTEN,SEMA4C,PTPRS,SEMA3F,PLXNA3,SLIT1,TSC2,RGMA,SEMA3B
GO: Biological Process	GO:0001822	kidney development	0.0003625	1	0.006516	0.06464	83	314	AKR1B1,AMPD2,ANGPT1,ANXA4,ARL3,DCHS1,HYAL2,FADD,BDNF,BMP4,BMP7,PYGO2,TIMELESS,DLG5,NOG,MAGED1,RRM2B,CTNND1,HEYL,APH1A,EGR1,GREM1,EPHA7,RIDA,SPRY1,CITED2,BASP1,FGF8,FGF10,FOXD1,LZTS2,INVS,GATA3,GCNT1,GLIS2,IFT27,HOXC11,HPGD,ID2,ILK,ITGA3,LAMA5,LAMB2,LRP4,MEF2C,MME,MPST,NOTCH1,NOTCH2,ODC1,PBX1,PCNT,PDGFRB,SERPINF1,WNT4,PGF,PKD1,PKD2,NLE1,RARA,ROBO2,NUP85,LGR4,GREB1L,SDC1,CEP290,SMO,SOX4,SOX9,SOX11,…
GO: Biological Process	GO:1900180	regulation of protein localization to nucleus	0.000369	1	0.006623	0.06569	42	136	PARP1,AKT1,OGT,ANGPT1,HYAL2,BMP4,ZPR1,CACNB4,DCLK1,AKAP5,MAGED1,POLR1A,MAPK14,TMEM98,SESN2,TRIM28,MCRS1,FLNA,CCT7,LZTS2,SUFU,GLIS2,PKIG,KAT7,PARK7,JUP,NGFR,PIK3R2,PIN1,MDFIC,PTGS2,UACA,CDK5RAP3,CCT5,SMO,SRC,DMAP1,STK11,TERT,SIRT1,CD2AP,ILRUN
GO: Biological Process	GO:0048841	regulation of axon extension involved in axon guidance	0.0003707	1	0.006633	0.0658	15	33	SEMA6A,SEMA4G,BMPR2,SEMA3D,MEGF8,SEMA3A,SEMA6C,SEMA4B,SEMA3C,SEMA5B,SEMA4C,SEMA3F,PLXNA3,SLIT1,SEMA3B
GO: Biological Process	GO:0006370	7-methylguanosine mRNA capping	0.0003707	1	0.006633	0.0658	15	33	RNGTT,CCNH,CDK7,RAMAC,ERCC2,ERCC3,GTF2F1,GTF2H2,GTF2H4,POLR2C,POLR2E,POLR2F,POLR2I,POLR2J,SUPT5H
GO: Biological Process	GO:0071158	positive regulation of cell cycle arrest	0.0003844	1	0.006856	0.06801	29	84	CNOT6,CNOT6L,CDC25C,CDKN1B,RPL23,ZNF385A,E2F1,CARM1,MYBBP1A,PRMT1,ID2,TNKS1BP1,FOXO4,CNOT4,CNOT7,PKD2,PLAGL1,PML,PPP2R5B,PRKACA,DAB2IP,RPL26,RBM38,SOX4,AURKA,RRP8,TP53,ZBTB17,PCBP4
GO: Biological Process	GO:1901983	regulation of protein acetylation	0.0003844	1	0.006856	0.06801	29	84	TAOK1,CAMK1,ARRB1,PYGO2,RPS6KA4,RPS6KA5,ZNF451,CTBP1,NOC2L,HDAC5,KAT5,GATA3,KAT2A,RUVBL2,ARID5A,HINT2,KAT7,PARK7,TERF2IP,MAPK3,PIH1D1,SNAI2,SMARCB1,SNCA,SOX4,SIRT1,TWIST1,EID1,SPHK2
GO: Biological Process	GO:0006521	regulation of cellular amino acid metabolic process	0.0003887	1	0.006922	0.06866	24	65	AZIN1,PARK7,OAZ2,ODC1,PSMA4,PSMA7,PSMB1,PSMB2,PSMB3,PSMB4,PSMB5,PSMB6,PSMC1,PSMC3,PSMC4,PSMC5,PSMD2,PSMD3,PSMD4,PSMD7,PSMD8,PSMD13,PSME1,PSME2
GO: Biological Process	GO:0031345	negative regulation of cell projection organization	0.0003971	1	0.00706	0.07003	63	226	ADCY6,ODF2L,SEMA6A,ULK1,APOE,CDK10,SEMA4G,ARHGAP4,ARHGDIA,B2M,SYNGAP1,CD38,EVI5L,CDK5,CSPG4,CTSZ,PRAG1,DNM2,SEMA3D,EFNA1,EPHA7,EPHB2,SPRY2,DTNBP1,SEMA3A,FKBP4,CARM1,SEMA6C,EVL,FLNA,SEMA4B,SEMA3C,CIB1,TCHP,GSK3A,KLK8,ID1,INPPL1,ITGA3,LGALS1,LRP1,LRP4,MAP2,NFATC4,NGFR,SEMA5B,PPP3CA,PRKCSH,PTEN,SEMA4C,PTPRF,PTPRS,SEMA3F,PLXNA3,SLIT1,NR2F1,TSC2,UBE3A,RGMA,SEMA3B,ITM2C,CORO1B,THOC2
GO: Biological Process	GO:0072001	renal system development	0.000401	1	0.007119	0.07062	87	333	AKR1B1,AMPD2,ANGPT1,ANXA4,ARL3,DCHS1,HYAL2,FADD,BDNF,BMP4,BMP7,PYGO2,TIMELESS,DLG5,NOG,COL4A1,MAGED1,RRM2B,CTNND1,IFT140,HDAC5,HEYL,APH1A,EGR1,GREM1,EPHA7,RIDA,SPRY1,MECOM,CITED2,BASP1,FGF8,FGF10,FOXD1,LZTS2,INVS,GATA3,GCNT1,GLIS2,IFT27,HOXC11,HPGD,ID2,ILK,ITGA3,LAMA5,LAMB2,LRP4,MEF2C,MME,MPST,NOTCH1,NOTCH2,ODC1,PBX1,PCNT,PDGFRB,SERPINF1,WNT4,PGF,PKD1,PKD2,NLE1,RARA,ROBO2,NUP85,LGR4,GREB1L,SDC1,C…
GO: Biological Process	GO:1901992	positive regulation of mitotic cell cycle phase transition	0.0004079	1	0.007229	0.07171	33	100	CDC45,MTA3,RPTOR,AKT1,CUL3,APEX1,BIRC5,CDK10,CAMK2D,CCND3,CDC25B,CDC25C,CDK4,ESPL1,DLGAP5,FBXO5,EIF4G1,FGF10,ANAPC5,ANP32B,DTL,UBE2C,PHB2,PBX1,TMOD3,MIR30A,RB1,SMARCD3,KMT2E,RCC2,TERT,MEPCE,CDT1
GO: Biological Process	GO:0045022	early endosome to late endosome transport	0.0004097	1	0.007251	0.07193	17	40	EEA1,PTPN23,SH3GLB1,WDR81,ANKRD27,HOOK1,FLNA,HOOK3,SNF8,WDR91,MAPK3,MAP2K2,RAB5A,RAB21,VPS11,SRC,SNX16
GO: Biological Process	GO:0014003	oligodendrocyte development	0.0004128	1	0.007294	0.07236	19	47	ASPA,EIF2B4,EIF2B2,EIF2B5,MYRF,CD9,CLU,MED12,EIF2B1,ERCC2,GSN,GSTP1,ID2,ID4,PLP1,PTEN,HDAC11,SOX11,NCSTN
GO: Biological Process	GO:0060538	skeletal muscle organ development	0.0004198	1	0.007405	0.07346	59	209	ACTN3,MYORG,LEMD2,CCNT2,NEURL1,CDK5,CFL2,GTF3C5,HOMER1,MAPK14,DMD,NR1D2,HDAC6,HDAC5,RCAN1,HEYL,EEF2,EGR1,EMD,HMG20B,CITED2,BASP1,ZBTB18,FLNB,UQCC2,USP19,PDLIM3,GPC1,GPX1,DISP1,IGSF8,FOXN2,SCX,FOXP2,MBNL1,MEF2C,MTM1,BCL9L,MYL6,FGFRL1,NOTCH1,PLAGL1,PPP3CA,RBFOX1,RB1,RPS6KB1,MEG3,RYR1,SKIL,SNW1,SMO,SOX11,STRA6,TCF21,NR2F2,GPCPD1,LEMD3,TWIST1,SELENON
GO: Biological Process	GO:0018105	peptidyl-serine phosphorylation	0.0004255	1	0.007489	0.07429	84	320	GRK2,RPTOR,AKT1,AKT2,ULK1,OGT,ANGPT1,CAMK1,ARAF,ARRB1,ARRB2,BAK1,BDNF,BRAF,RPS6KA4,CAMK2D,LATS1,DYRK1B,DCLK1,CDK5,RPS6KA5,MAPKAPK2,CLK1,ROCK2,MAPK14,CSNK1G2,PPM1F,DMD,HDAC6,EIF4G1,MARK2,SPRY2,RACK1,HAX1,MAD2L2,MTOR,BRSK1,MKNK2,GSK3A,PDCD10,HGF,HK1,PARK7,SBK1,HSP90AB1,TNKS1BP1,ILK,MIF,MAP3K10,MTCP1,TBK1,NCK1,PDE4D,TERF2IP,PIK3CA,PKD1,PKN3,PRKACA,PRKACB,PKN1,PKN2,MAPK3,MAPK7,MAPK8,MAP2K2,PTGS2,PHIP…
GO: Biological Process	GO:0080134	regulation of response to stress	0.0004258	1	0.007489	0.07429	363	1671	ABAT,ABR,ADAM8,ADAR,BAP1,FZD1,PARP1,OTULIN,RPTOR,AKT1,TAOK1,C1QTNF1,ABCD1,OGT,RAE1,APBB1,XIAP,APOE,MEAK7,THOC5,ARRB2,PLPP3,CCAR2,ATF4,VAMP8,HYAL2,TICAM1,LRSAM1,B2M,BAK1,FADD,BCL2L1,BCR,BID,CCN4,BMP7,POLR3D,BOK,BRAF,SERPING1,TIMELESS,PTTG1IP,NSMCE1,CAMK2D,CD9,SCARB1,CD81,ARHGEF2,CDK9,CDKN1B,RPS6KA5,MAPKAPK2,TAOK2,ERCC8,CACTIN,SELENOK,CLU,TMEM259,ROCK2,MAPK8IP1,EEF1E1,MINK1,ZNF385A,RWDD3,CLOCK,ATF6…
GO: Biological Process	GO:0043436	oxoacid metabolic process	0.0004341	1	0.007622	0.07561	272	1219	AARS1,ABAT,ACADS,ACADSB,ACADVL,ACO1,ACTN3,ACY1,RIMKLB,AP2A1,AARS2,AHCY,AKT1,AKT2,ABCD1,ALDOA,TPST2,AMT,OGT,ANGPT1,RAE1,NDST2,GPAM,GBA2,YARS1,ASNS,ASPA,ALDH4A1,ATF4,HYAL2,DGAT1,B4GALT2,AUH,BCAT2,BCKDHA,BSG,BTD,ACSF3,FOXK1,CAD,PLOD3,CCND3,SLC16A3,MAPKAPK2,CKB,PRUNE1,GRHPR,FADS2,TXN2,QKI,EEF1E1,TECR,ACBD5,NOX4,CPT2,CRABP2,CRAT,CREM,PARS2,MAPK14,CSPG4,CTNS,ZBTB20,ECI1,PHGDH,POM121,SPOCK3,GNPDA2,CYB5R…
GO: Biological Process	GO:0044786	cell cycle DNA replication	0.0004364	1	0.007651	0.07589	26	73	CDC45,ATRX,BRCA2,ZPR1,WIZ,DACH1,FBXO5,FEN1,RTF2,STAG2,RTEL1,LIG1,MCM2,MCM3,MCM5,MCM7,POLD1,POLD2,UPF1,RFC5,RPA2,RPA3,ATAD5,TERF1,POLA2,CDT1
GO: Biological Process	GO:0007411	axon guidance	0.0004503	1	0.007883	0.0782	81	307	IGSF9,SEMA6A,ALCAM,APBB1,ZSWIM6,SEMA4G,KLF7,BDNF,BMP7,BMPR2,BSG,CDH4,CDK5,NOG,RPS6KA5,CSF1R,NEXN,DVL1,RANBP9,SEMA3D,EFNA1,EFNA4,EFNA5,MEGF8,EPHA2,EPHA7,EPHB2,EPHB3,EPHB4,ERBB2,ETV1,ETV4,SEMA3A,FGF8,FOXD1,SEMA6C,EVL,SEMA4B,SEMA3C,EMB,NPTN,GATA3,GFRA1,GPC1,B4GAT1,LYPLA2,SHANK3,LAMB2,GDF7,LRP1,NFIB,NGFR,SEMA5B,PIK3CA,PLCG1,PLXNA1,PLXNB1,MAPK3,MAPK7,LAMA1,SEMA4C,NECTIN1,ROBO2,LGR4,SEMA3F,PLXNA3,SLIT1…
GO: Biological Process	GO:0006735	NADH regeneration	0.0004563	1	0.007939	0.07875	13	27	ALDOA,FOXK1,ENO1,ENO3,GAPDH,GPI,HK1,FOXK2,PFKL,PGAM1,PGK1,PKM,TPI1
GO: Biological Process	GO:0048843	negative regulation of axon extension involved in axon guidance	0.0004563	1	0.007939	0.07875	13	27	SEMA6A,SEMA4G,SEMA3D,SEMA3A,SEMA6C,SEMA4B,SEMA3C,SEMA5B,SEMA4C,SEMA3F,PLXNA3,SLIT1,SEMA3B
GO: Biological Process	GO:0061621	canonical glycolysis	0.0004563	1	0.007939	0.07875	13	27	ALDOA,FOXK1,ENO1,ENO3,GAPDH,GPI,HK1,FOXK2,PFKL,PGAM1,PGK1,PKM,TPI1
GO: Biological Process	GO:0061718	glucose catabolic process to pyruvate	0.0004563	1	0.007939	0.07875	13	27	ALDOA,FOXK1,ENO1,ENO3,GAPDH,GPI,HK1,FOXK2,PFKL,PGAM1,PGK1,PKM,TPI1
GO: Biological Process	GO:0002283	neutrophil activation involved in immune response	0.0004574	1	0.007942	0.07878	121	491	ABR,ADAM8,STK11IP,AP2A2,AGA,ALAD,LRRC7,ALDOA,KCNAB2,APEH,APRT,RHOG,RNASET2,VAMP8,RAP2C,DGAT1,ATP6V0C,B2M,BCR,CPNE3,AP1M1,CAPN1,SLCO4C1,CD63,TRAPPC1,BRI3,RAB3D,PRDX6,MAPK14,CSNK2B,CST3,CSTB,CTSD,CTSZ,CD55,DDOST,CANT1,CYB5R3,DYNC1H1,TOM1,EEF1A1,ACTR1B,EEF2,TCIRG1,MAGT1,FABP5,TUBB4B,C6orf120,CAP1,VAT1,AGPAT2,NPC2,RAB14,HVCN1,FTH1,FTL,FUCA1,XRCC6,GAA,GALNS,GLB1,GM2A,GNS,GPI,GRN,GSN,GSTP1,GUSB,MOSPD2,…
GO: Biological Process	GO:0031398	positive regulation of protein ubiquitination	0.0004585	1	0.007942	0.07878	40	129	ARRDC3,CUL3,ANGPT1,XIAP,CDC14B,ARRB1,ARRB2,TICAM1,BMI1,PTTG1IP,MTA1,CDC20,CDK9,CRY1,RNF40,STUB1,FZR1,SPSB4,MALT1,UBE2S,GOLGA2,UBE2C,GSK3A,PEF1,DCUN1D1,PRKN,PIN1,PHF23,NDFIP2,MAPK8,PTEN,RPS2,CDK5RAP3,INAVA,HSPBP1,UBE3A,WFS1,PINK1,AIMP2,PELI1
GO: Biological Process	GO:0032434	regulation of proteasomal ubiquitin-dependent protein catabolic process	0.0004585	1	0.007942	0.07878	40	129	AKT1,OGT,ARAF,CCAR2,CLU,ARIH1,KEAP1,FBXW8,DVL1,STUB1,RACK1,GIPC1,GBA,GCLC,GSK3A,UBE2K,PARK7,HSPA1B,HSP90AB1,SVIP,MAP1A,MTM1,RNF19B,PRKN,NOP53,MAPK8,RAD23A,DET1,SGTA,RNF217,AURKA,STYX,TAF9,COP1,UFL1,HSPBP1,UBQLN4,BAG6,USP5,SOCS4
GO: Biological Process	GO:0048260	positive regulation of receptor-mediated endocytosis	0.0004718	1	0.008134	0.08069	23	62	AP2A1,ANGPT1,ARRB1,ARRB2,B2M,BICD1,WASL,HIP1R,CD63,AP2M1,CLU,LDLRAP1,DNM2,GREM1,DTNBP1,FMR1,PTPN5,ATAD1,HIP1,SYNJ2BP,SFRP4,RAB21,SYK
GO: Biological Process	GO:0035065	regulation of histone acetylation	0.0004718	1	0.008134	0.08069	23	62	CAMK1,ARRB1,PYGO2,RPS6KA4,RPS6KA5,ZNF451,CTBP1,NOC2L,HDAC5,GATA3,KAT2A,RUVBL2,ARID5A,KAT7,MAPK3,PIH1D1,SNAI2,SMARCB1,SNCA,SIRT1,TWIST1,EID1,SPHK2
GO: Biological Process	GO:0033260	nuclear DNA replication	0.0004718	1	0.008134	0.08069	23	62	CDC45,ATRX,BRCA2,WIZ,DACH1,FEN1,RTF2,RTEL1,LIG1,MCM2,MCM3,MCM5,MCM7,POLD1,POLD2,UPF1,RFC5,RPA2,RPA3,ATAD5,TERF1,POLA2,CDT1
GO: Biological Process	GO:0071218	cellular response to misfolded protein	0.0004889	1	0.008396	0.08328	12	24	CUL3,HDAC6,STUB1,ATXN3,DNAJB12,RNF5,UBE2W,DNAJB14,RNF126,KLHL15,UGGT2,BAG6
GO: Biological Process	GO:0008053	mitochondrial fusion	0.0004889	1	0.008396	0.08328	12	24	BAK1,BNIP3,MFN2,DNM1L,FIS1,VAT1,USP30,MIGA2,PRKN,MUL1,PID1,STOML2
GO: Biological Process	GO:0006892	post-Golgi vesicle-mediated transport	0.0004899	1	0.008396	0.08328	36	113	AP2A1,OSBPL5,BLZF1,TRIM23,ARF4,ARF5,ARL3,VAMP8,GBF1,AP3D1,CSK,GCC2,GGA1,DNM2,DOP1B,SCAMP2,CHIC2,ACSL3,RACK1,LYPLA1,VPS54,RAB14,EXOC5,KLHL20,LLGL1,PLCB3,CORO7,RP2,CCDC91,AP1AR,VPS52,DOP1A,GGA2,GOLPH3,VPS13A,GOPC
GO: Biological Process	GO:1901800	positive regulation of proteasomal protein catabolic process	0.0004899	1	0.008396	0.08328	36	113	AKT1,CLU,TMEM259,ARIH1,RNF40,KEAP1,FBXW8,DVL1,RNFT1,STUB1,RACK1,FMR1,GBA,GCLC,GSK3A,HSPA1B,ATXN3,RNF19B,TMTC3,PRKN,NOP53,MAPK8,DAB2IP,PSMC1,PSMC4,RAD23A,DET1,SGTA,EDEM2,RNF217,AURKA,COP1,HSPBP1,BAG6,USP5,SOCS4
GO: Biological Process	GO:1902750	negative regulation of cell cycle G2/M phase transition	0.0004946	1	0.008446	0.08379	35	109	TAOK1,CDC14B,TAOK2,FZR1,DTL,BRSK1,VPS4A,FOXO4,HUS1B,BABAM1,NOP53,BRCC3,PSMA4,PSMA7,PSMB1,PSMB2,PSMB3,PSMB4,PSMB5,PSMB6,PSMC1,PSMC3,PSMC4,PSMC5,PSMD2,PSMD3,PSMD4,PSMD7,PSMD8,PSMD13,PSME1,PSME2,ATF5,CDK5RAP3,AURKA
GO: Biological Process	GO:0048024	regulation of mRNA splicing, via spliceosome	0.0004946	1	0.008446	0.08379	35	109	RBM10,CIRBP,RBM25,PRDX6,SART3,EIF4A3,SREK1,YTHDC1,RBM19,PTBP3,MBNL2,RBM7,MALAT1,FMR1,CELF2,SRSF10,RBMXL1,RNPS1,PRPF19,HNRNPA2B1,MBNL1,RBM15B,TRA2A,RBFOX1,PTBP1,RBM4,KHDRBS2,SRSF5,TRA2B,SNW1,MBNL3,JMJD6,TIA1,RBM15,PCBP4
GO: Biological Process	GO:0006743	ubiquinone metabolic process	0.0004951	1	0.008446	0.08379	10	18	COQ6,COQ4,COQ7,COQ3,NDUFA9,UBIAD1,COQ8B,COQ10B,COQ8A,PDSS2
GO: Biological Process	GO:0001933	negative regulation of protein phosphorylation	0.0004981	1	0.008485	0.08417	118	478	ADAR,GRK2,RPTOR,AKT1,SEMA6A,OGT,ANGPT1,LEMD2,APOE,ARRB1,ARRB2,PLPP3,HYAL2,BAK1,BMP4,BMP7,CALM3,CTDSP1,LATS1,CDKN1B,NOG,CACTIN,SLC9A3R1,MAPK8IP1,CSK,PPM1F,DMD,DUSP2,DUSP9,DVL1,RANBP9,EFNA1,EIF4G1,GREM1,EPHB2,SPRY1,SPRY2,MECOM,TNIP1,DTNBP1,FBLN1,RACK1,FOXM1,CIB1,CHORDC1,MBIP,AKT1S1,MTOR,GBA,PDCD4,ZGPAT,GADD45G,RPS6KA6,GNAQ,GPS1,GPS2,RAPGEF1,EMILIN1,PTPN5,GSTP1,PKIG,STRAP,HGF,CADM4,PARK7,DUSP19,ILK,…
GO: Biological Process	GO:0032211	negative regulation of telomere maintenance via telomerase	0.0005054	1	0.008597	0.08528	11	21	TINF2,XRN1,PML,EXOSC10,TEN1,STN1,PIF1,CTC1,SRC,TERF1,ACD
GO: Biological Process	GO:0001932	regulation of protein phosphorylation	0.0005121	1	0.008699	0.08629	353	1625	ACVR2A,ADAM8,ADAR,ADCY6,FZD1,GRK2,RPTOR,OSBPL8,PLA2G6,AKT1,TAOK1,C1QTNF1,AKT2,SEMA6A,OGT,ANGPT1,LEMD2,DGKZ,DGKE,CAMK1,APOE,CDK10,ARAF,MADD,ARRB1,ARRB2,PLPP3,RAP2C,PEA15,HYAL2,ATP6AP1,BAK1,BDNF,SYNGAP1,KSR1,BMP4,BMP7,BMPR2,BRAF,RPS6KA4,CALM3,CAMK2D,MAP3K14,CTDSP1,CCNC,CCND3,CCNF,UNC119,CCNH,CCNT1,CCNT2,LATS1,CCNE2,HGS,NEURL1,CD81,ARHGEF2,CDC25B,CDC25C,CDK4,CDK5,CDK7,CDK9,CDKN1B,NOG,RPS6KA5,MAPKAPK…
GO: Biological Process	GO:1905477	positive regulation of protein localization to membrane	0.0005178	1	0.008781	0.08711	42	138	CNPY4,AKT1,AKT2,NLGN2,RHOG,BID,CACNB3,CD81,CDK5,AKAP5,C2CD5,E2F1,FIS1,SH3GLB1,EPHA2,EPHB2,ERBB2,ACSL3,RACK1,CIB1,PPP1R9B,HRAS,ITGA3,KIF5B,LRP1,LRP4,LRP5,RANGRF,MYO1C,MYO5B,NMT1,PRKN,SSH1,PLS1,NECAB2,PPP3R1,MAPK8,PTN,RAB11FIP2,STAC2,PPP1R13B,TP53
GO: Biological Process	GO:0051248	negative regulation of protein metabolic process	0.0005248	1	0.00888	0.08809	283	1277	ADAR,PICALM,GRK2,RPTOR,AKT1,AKT2,ALAD,SEMA6A,RIC1,MRTFA,OGT,ANGPT1,LEMD2,APBB1,XIAP,BIRC5,APOE,ARRB1,ARRB2,CNOT6L,PLPP3,CCAR2,ATF4,HYAL2,URI1,BAK1,BCL2L1,BMP4,BMP7,ZFP36L1,SERPING1,CALM3,CTDSP1,SERPINH1,LATS1,CDK5,CDKN1B,NOG,CIRBP,RPL23,CACTIN,SLC9A3R1,CLU,QKI,ROCK2,MAPK8IP1,FXR2,CRY1,CRY2,CSK,TMEM98,PPM1F,ZNF451,CST3,CSTB,CTBP1,KDM4A,CTSZ,NOC2L,EIF4A3,INTS1,DAPK3,PPP1R26,FBXO5,TINF2,SPOCK3,DHCR2…
GO: Biological Process	GO:0007163	establishment or maintenance of cell polarity	0.0005252	1	0.00888	0.08809	65	237	LRRC7,CAMSAP3,KIAA1614,ARF4,RHOB,RHOG,GBF1,KRIT1,ARHGEF2,DLG5,SLC9A3R1,ROCK2,CDC42BPB,KIF20B,DCTN1,SNAP91,ACTR1B,ACTR1A,MARK2,SPRY1,SPRY2,PDZD11,RACK1,FGF10,CAP1,FLOT2,ARFGEF1,BRSK1,GATA3,GSN,HSP90AB1,FBF1,ILK,MPP7,LIMS1,LLGL2,LLGL1,MAP2,MYH9,MYO9B,NUMA1,PKD1,RHOD,LAMA1,PTK7,CORO7,ROCK1,LIN7C,SYNJ2BP,RHOBTB3,RAB11FIP2,CEP290,MYO18A,SLC9A1,SIPA1L3,GOLPH3,ERBIN,STK11,RPGRIP1L,MPP5,SCRIB,SH3BP1,TSC2…
GO: Biological Process	GO:1902415	regulation of mRNA binding	0.0005418	1	0.009135	0.09062	7	10	EIF3C,EIF3D,CDK9,EIF4A3,EIF4G1,CARM1,FMR1
GO: Biological Process	GO:0015937	coenzyme A biosynthetic process	0.0005418	1	0.009135	0.09062	7	10	ACOT7,PPCDC,PANK3,PPCS,PANK4,DCAKD,COASY
GO: Biological Process	GO:0036260	RNA capping	0.0005501	1	0.009244	0.0917	15	34	RNGTT,CCNH,CDK7,RAMAC,ERCC2,ERCC3,GTF2F1,GTF2H2,GTF2H4,POLR2C,POLR2E,POLR2F,POLR2I,POLR2J,SUPT5H
GO: Biological Process	GO:0009452	7-methylguanosine RNA capping	0.0005501	1	0.009244	0.0917	15	34	RNGTT,CCNH,CDK7,RAMAC,ERCC2,ERCC3,GTF2F1,GTF2H2,GTF2H4,POLR2C,POLR2E,POLR2F,POLR2I,POLR2J,SUPT5H
GO: Biological Process	GO:1901991	negative regulation of mitotic cell cycle phase transition	0.0005507	1	0.009244	0.0917	71	264	CNOT6,MAD1L1,TAOK1,BIRC5,DGKZ,CNOT6L,ZFP36L1,CACNB4,CTDSP1,CDC20,CDC25C,CDK4,CDKN1B,TAOK2,ZNF385A,FBXO5,E2F1,CDK2AP2,MAD2L2,LCMT1,CARM1,BRSK1,VPS4A,PRMT2,PRMT1,TNKS1BP1,FOXO4,HUS1B,GEN1,CNOT4,CNOT7,PKD2,PLAGL1,PML,NOP53,MIR15B,PSMA4,PSMA7,PSMB1,PSMB2,PSMB3,PSMB4,PSMB5,PSMB6,PSMC1,PSMC3,PSMC4,PSMC5,PSMD2,PSMD3,PSMD4,PSMD7,PSMD8,PSMD13,PSME1,PSME2,PTEN,CDC73,RB1,FBXO31,RPA2,RPL26,JADE1,RBM38,CDK5RA…
GO: Biological Process	GO:1901028	regulation of mitochondrial outer membrane permeabilization involved in apoptotic signaling pathway	0.0005652	1	0.009474	0.09398	19	48	BAK1,BID,BOK,HIP1R,MPV17L,E2F1,SH3GLB1,ACAA2,SIVA1,GCLC,GSK3A,TMEM14A,NMT1,PPP3R1,MAPK8,MUL1,PPP1R13B,TP53,ZNF205
GO: Biological Process	GO:0017144	drug metabolic process	0.0005682	1	0.009509	0.09433	177	760	ABAT,ACO1,ACTN3,PARP1,ADSL,AHCY,AKT1,AKT2,ABCD1,ALDH2,ALDOA,AKR1B1,AMPD2,AMT,APRT,GADD45GIP1,ASNS,ASPA,ATP5F1A,DGAT1,ATP5F1B,ATP5F1D,ATP5MC1,ATP5MC2,ATP5ME,ATP5PO,TICAM1,BCHE,BCL2L1,BDNF,BID,BTD,CACNA1H,CAD,COX7A2L,MPV17L,CKB,CLU,FADS2,ROCK2,COX4I1,COX6B1,COX7A2,COX7C,COX8A,ATP5MF,PRDX6,VPS9D1,CSPG4,CTBS,CTNS,CYC1,DCK,PHGDH,GNPDA2,DNM2,DNMT1,HDAC6,GNE,AMDHD2,ECE1,NDUFA13,EGR1,DSEL,ENO1,COQ7,RIDA,…
GO: Biological Process	GO:0030850	prostate gland development	0.0005724	1	0.009552	0.09476	22	59	BMP4,BMP7,CDKN1B,NOG,FGF10,FKBP4,GLI1,HOXD13,TNC,ID4,MMP2,NOTCH1,SERPINF1,PLAG1,PSAP,PTEN,RARA,RARG,RXRA,SOX9,STK11,UBE3A
GO: Biological Process	GO:0046835	carbohydrate phosphorylation	0.0005724	1	0.009552	0.09476	22	59	ALDOA,FCSK,FOXK1,GNE,ENO1,ENO3,GALK1,GALT,GAPDH,GPI,HK1,FOXK2,ITPK1,MPI,PRKN,PFKFB2,PFKL,PGAM1,PGK1,PKM,TPI1,MIDN
GO: Biological Process	GO:2001235	positive regulation of apoptotic signaling pathway	0.0005734	1	0.009554	0.09477	58	207	PLA2G6,PEA15,HYAL2,BAK1,FADD,BCL2L1,BID,BNIP3,BOK,HIP1R,SLC9A3R1,CLU,MAGED1,EEF1E1,BCLAF1,DAPK3,DNM1L,E2F1,FIS1,SH3GLB1,RACK1,TRAF7,SIVA1,RBCK1,PIAS4,HTRA2,GSK3A,GSN,FBH1,PARK7,LTBR,TP53INP1,NCK1,NFATC4,NGFR,NMT1,PML,PPP1CA,PPP2R1A,PPP3R1,MAPK8,DAB2IP,PTEN,RAD9A,RPL26,RPS3,RPS7,SKIL,SOD1,TAF6,PPP1R13B,SIRT1,TP53,TRAF2,TRPS1,PINK1,ZNF205,ITM2C
GO: Biological Process	GO:0036230	granulocyte activation	0.0005833	1	0.009697	0.09619	124	508	ABR,ADAM8,STK11IP,AP2A2,AGA,ALAD,LRRC7,ALDOA,KCNAB2,APEH,APRT,RHOG,RNASET2,VAMP8,RAP2C,DGAT1,ATP6V0C,B2M,BCR,CPNE3,AP1M1,CAPN1,SLCO4C1,CD63,TRAPPC1,BRI3,RAB3D,PRDX6,MAPK14,CSNK2B,CST3,CSTB,CTSD,CTSZ,CD55,DDOST,CANT1,CYB5R3,DYNC1H1,TOM1,EEF1A1,ACTR1B,EEF2,TCIRG1,MAGT1,FABP5,TUBB4B,C6orf120,CAP1,VAT1,AGPAT2,NPC2,RAB14,HVCN1,FTH1,FTL,FUCA1,XRCC6,GAA,GALNS,GLB1,GM2A,GNS,GPI,GRN,GSN,GSTP1,GUSB,MOSPD2,…
GO: Biological Process	GO:0048638	regulation of developmental growth	0.0005836	1	0.009697	0.09619	106	424	ACTN3,PICALM,AKT1,SEMA6A,ULK1,GPAM,APOE,SEMA4G,ARHGAP4,ATP5MC1,BDNF,CCN4,BMP4,BMPR2,EIF2B2,LATS1,CDH4,CDK4,CDK5,CDKN1B,NOG,TRIP10,CRABP2,CREB1,MAPK14,DBN1,FGF20,DNM2,SEMA3D,EFNA5,SH3GLB1,MEGF8,CTTN,EPHA7,CITED2,SEMA3A,BASP1,FGF8,CARM1,SEMA6C,SEMA4B,SEMA3C,FXN,MTOR,G6PD,GHRL,GHR,GLI1,GNAS,GPR21,HTRA2,NR3C1,GSK3A,SAV1,TWF2,HSF1,IGF2,NKD1,ILK,LIMK1,LRP1,MAP2,MEF2C,MEN1,FLVCR1,DBNL,MTM1,H19,MYO5B,NOT…
GO: Biological Process	GO:0048814	regulation of dendrite morphogenesis	0.0005896	1	0.009781	0.09703	36	114	ARHGAP33,CDK5,AKAP5,NSMF,SS18L1,DBN1,CUL7,FBXW8,DNM1L,EFNA1,SH3GLB1,DTNBP1,ANKRD27,FMR1,ID1,SHANK3,ILK,DBNL,MYO5B,NFATC4,PAK3,ANAPC2,PPP3CA,PTEN,PTPRD,PTPRF,FBXO31,SDC2,PPP1R9A,RAB21,DHX36,CDKL5,STK11,ARC,OBSL1,UBE3A
GO: Biological Process	GO:0031058	positive regulation of histone modification	0.0006037	1	0.01	0.0992	34	106	OGT,ARRB1,RPS6KA4,CDK9,RPS6KA5,CTBP1,SART3,RNF40,DNMT1,FMR1,AKAP8L,GATA3,KAT2A,RUVBL2,ARID5A,KAT7,PAXBP1,MEN1,PHF1,PML,MAPK3,PIH1D1,RIF1,ASXL2,MTF2,SNW1,SNAI2,SMARCB1,KMT2E,SIRT1,TP53,PINK1,SPHK2,NELFE
GO: Biological Process	GO:0019752	carboxylic acid metabolic process	0.0006158	1	0.01019	0.1011	252	1127	AARS1,ABAT,ACADS,ACADSB,ACADVL,ACO1,ACTN3,ACY1,RIMKLB,AP2A1,AARS2,AHCY,AKT1,AKT2,ABCD1,ALDOA,AMT,OGT,RAE1,GPAM,GBA2,YARS1,ASNS,ASPA,ALDH4A1,ATF4,HYAL2,DGAT1,AUH,BCAT2,BCKDHA,BSG,BTD,ACSF3,FOXK1,CAD,PLOD3,CCND3,SLC16A3,MAPKAPK2,CKB,GRHPR,FADS2,TXN2,QKI,EEF1E1,TECR,ACBD5,NOX4,CPT2,CRABP2,CRAT,CREM,PARS2,MAPK14,CSPG4,CTNS,ZBTB20,ECI1,PHGDH,POM121,GNPDA2,CYB5R3,LPGAT1,SESN2,SARDH,GNE,AMDHD2,ECH1,ECHS…
GO: Biological Process	GO:0010977	negative regulation of neuron projection development	0.0006296	1	0.0104	0.1032	53	186	ADCY6,SEMA6A,ULK1,APOE,SEMA4G,ARHGAP4,ARHGDIA,B2M,SYNGAP1,CD38,CDK5,CSPG4,CTSZ,PRAG1,SEMA3D,EFNA1,EPHA7,EPHB2,DTNBP1,SEMA3A,FKBP4,CARM1,SEMA6C,FLNA,SEMA4B,SEMA3C,CIB1,GSK3A,KLK8,ID1,INPPL1,LGALS1,LRP1,LRP4,MAP2,NFATC4,NGFR,SEMA5B,PPP3CA,PRKCSH,PTEN,SEMA4C,PTPRS,SEMA3F,PLXNA3,SLIT1,NR2F1,TSC2,UBE3A,RGMA,SEMA3B,ITM2C,THOC2
GO: Biological Process	GO:0016311	dephosphorylation	0.0006474	1	0.01066	0.1057	125	514	NT5DC1,CAMSAP3,APEX1,NT5C3B,CDC14B,PLPP2,PLPP3,ATP1A1,URI1,RNGTT,INPP4B,CALM3,CTDSP1,CDC25B,CDC25C,PRUNE1,ROCK2,PTPN23,CRY2,NSMF,PPM1F,PPP6R2,DLGAP5,ZEB2,B3GAT3,PPP1R26,RCAN1,DUSP2,DUSP9,PTPRU,PPP1R14B,FARP1,EYA4,WDR81,EYA2,BPNT1,TAB1,CTDSPL2,NUDT16L1,G6PC3,MTOR,TIMM50,PALD1,GBA,PPP1R9B,GNAI2,PTPN5,GTF2F1,PTP4A3,PPP1R16A,PNKP,HSP90AB1,DUSP19,IMPA2,INPP5A,INPP5B,INPPL1,MEF2C,MTM1,PPP1R12A,NCK1,HAC…
GO: Biological Process	GO:0030010	establishment of cell polarity	0.0006487	1	0.01066	0.1057	45	152	CAMSAP3,GBF1,KRIT1,ARHGEF2,SLC9A3R1,ROCK2,KIF20B,DCTN1,ACTR1B,ACTR1A,MARK2,SPRY1,SPRY2,RACK1,FGF10,FLOT2,ARFGEF1,BRSK1,GATA3,GSN,HSP90AB1,FBF1,MPP7,LLGL2,LLGL1,MAP2,MYH9,MYO9B,NUMA1,PKD1,LAMA1,PTK7,CORO7,ROCK1,RAB11FIP2,MYO18A,SIPA1L3,GOLPH3,STK11,MPP5,SCRIB,SH3BP1,TSC2,RICTOR,SAPCD2
GO: Biological Process	GO:0060425	lung morphogenesis	0.0006488	1	0.01066	0.1057	24	67	BMP4,PLOD3,DLG5,NOG,CELSR1,CTSD,CTSZ,SPRY1,SPRY2,FGF8,FGF10,HOXA5,TNC,ID1,KRAS,FOXP2,TMTC3,NFIB,MAPK3,MAP2K2,LAMA1,SOX9,SOX11,TCF21
GO: Biological Process	GO:0032269	negative regulation of cellular protein metabolic process	0.000649	1	0.01066	0.1057	267	1202	ADAR,PICALM,GRK2,RPTOR,AKT1,AKT2,ALAD,SEMA6A,RIC1,MRTFA,OGT,ANGPT1,LEMD2,XIAP,BIRC5,APOE,ARRB1,ARRB2,CNOT6L,PLPP3,CCAR2,ATF4,HYAL2,URI1,BAK1,BCL2L1,BMP4,BMP7,ZFP36L1,SERPING1,CALM3,CTDSP1,SERPINH1,LATS1,CDK5,CDKN1B,NOG,CIRBP,RPL23,CACTIN,SLC9A3R1,QKI,ROCK2,MAPK8IP1,FXR2,CRY1,CRY2,CSK,TMEM98,PPM1F,ZNF451,CST3,CSTB,CTBP1,KDM4A,CTSZ,NOC2L,EIF4A3,INTS1,DAPK3,PPP1R26,FBXO5,TINF2,SPOCK3,DHCR24,SESN2,DM…
GO: Biological Process	GO:0007420	brain development	0.0006601	1	0.01082	0.1074	191	830	AARS1,ABAT,ABR,AMIGO1,FZD1,ULK1,MRTFA,ZSWIM6,ARF4,ARRB2,ZFHX3,ATP2B1,B4GALT2,ATRX,KIF1A,B2M,BAK1,NAPA,BCR,BMI1,BMP4,BMP7,BMPR2,BNIP3,BOK,PYGO2,LDB1,BRCA2,EIF2B5,CALM3,PTBP2,ATP6V0D1,CD9,NEURL1,DCLK1,CDK5,DLG5,NOG,CKB,SUN2,COL4A1,SLC4A7,COX6B1,CREB1,PITPNM1,TSKU,NCOR2,CSF1R,CSK,MACROD2,CTNS,CTNND1,IFT172,ZEB2,PHGDH,TRAPPC9,DVL3,E2F1,COX17,TSPAN2,EFNA5,CELSR2,EPHA7,EPHB2,EPHB3,RIDA,CTTNBP2,B3GNT5,M…
GO: Biological Process	GO:2000756	regulation of peptidyl-lysine acetylation	0.0006779	1	0.0111	0.1101	25	71	CAMK1,ARRB1,PYGO2,RPS6KA4,RPS6KA5,ZNF451,CTBP1,NOC2L,HDAC5,GATA3,KAT2A,RUVBL2,ARID5A,HINT2,KAT7,MAPK3,PIH1D1,SNAI2,SMARCB1,SNCA,SOX4,SIRT1,TWIST1,EID1,SPHK2
GO: Biological Process	GO:0043414	macromolecule methylation	0.0006862	1	0.01122	0.1113	90	352	PARP1,OGT,KDM1B,ATRX,PCMTD1,BMI1,PYGO2,TRMT61A,RAB3D,KDM4A,KMT2B,ALKBH8,RAMAC,DNMT1,TRIM28,FBL,MECOM,PRMT5,HEMK1,LCMT1,CARM1,TRMT112,DOT1L,FTSJ3,ARID4B,WDR4,GATA3,EHMT2,GNAS,GTPBP3,KMT5C,GSK3A,HELLS,TRMT11,PRMT2,PRMT1,PAXBP1,MEN1,METTL1,MLLT6,NTMT1,MBD3,MTHFR,UHRF1,H19,NOP2,PHF1,PIK3CA,RBM15B,TRMT13,MRM2,MPHOSPH8,GATAD2A,PIH1D1,RAB6A,ARID4A,RIF1,RESF1,PCMTD2,ASXL2,CBLL1,MEG3,CXXC1,MTF2,TRMT1,FBXO…
GO: Biological Process	GO:0072395	signal transduction involved in cell cycle checkpoint	0.0007011	1	0.01145	0.1136	26	75	CNOT6,CDC14B,CNOT6L,CDC25C,CDKN1B,ZNF385A,E2F1,FZR1,CARM1,DTL,PRPF19,PRMT1,TNKS1BP1,BABAM1,CNOT4,CNOT7,PLAGL1,PML,BRCC3,RPL26,RBM38,SOX4,SOX11,AURKA,TP53,PCBP4
GO: Biological Process	GO:0007623	circadian rhythm	0.0007047	1	0.01149	0.1139	64	235	NRIP1,AHCY,OGT,CCAR2,ZFHX3,ATF4,BDNF,SRRD,KLF9,TIMELESS,MTA1,CDK4,ROCK2,MAGED1,CLOCK,CREB1,CREM,CRY1,CRY2,DBP,DDB1,FBXL3,NR1D2,EGR1,NR2F6,PRMT5,SPSB4,MYBBP1A,MTOR,GHRL,PROKR1,GNA11,GNAQ,GPR176,HCRTR2,ID1,ID2,ID4,MTTP,NAGLU,NDUFA9,NFIL3,NGFR,PML,PPP1CA,PPP1CB,PPP1CC,MAPK8,BHLHE41,PTEN,PTGER4,RBM4,RORA,PSPC1,LGR4,ATF5,SIX3,HNF1B,CRTC1,SIRT1,KLF10,TOP1,TP53,UBE3A
GO: Biological Process	GO:0000460	maturation of 5.8S rRNA	0.0007075	1	0.01149	0.1139	13	28	URB1,RCL1,C1D,FTSJ3,ABT1,ERI3,EXOSC4,EXOSC10,NOL9,RPS21,BOP1,PES1,KRI1
GO: Biological Process	GO:0006515	protein quality control for misfolded or incompletely synthesized proteins	0.0007075	1	0.01149	0.1139	13	28	CLPP,CUL3,LONP1,HDAC6,STUB1,YME1L1,ATXN3,RNF5,UBE2W,RNF126,KLHL15,UGGT2,BAG6
GO: Biological Process	GO:0003180	aortic valve morphogenesis	0.0007075	1	0.01149	0.1139	13	28	BMP4,ROCK2,HEYL,EFNA1,GATA3,EMILIN1,NOTCH1,RB1,ROBO2,ROCK1,SNAI2,SOX9,TWIST1
GO: Biological Process	GO:1900182	positive regulation of protein localization to nucleus	0.0007403	1	0.012	0.1191	29	87	PARP1,AKT1,OGT,HYAL2,ZPR1,CACNB4,AKAP5,MAPK14,SESN2,TRIM28,MCRS1,FLNA,CCT7,GLIS2,KAT7,PARK7,JUP,NGFR,PIK3R2,PTGS2,UACA,CDK5RAP3,CCT5,SMO,SRC,DMAP1,STK11,TERT,CD2AP
GO: Biological Process	GO:1904925	positive regulation of autophagy of mitochondrion in response to mitochondrial depolarization	0.000748	1	0.01211	0.1201	8	13	MFN2,HDAC6,GBA,CDC37,PRKN,TOMM7,MUL1,PINK1
GO: Biological Process	GO:0007051	spindle organization	0.0007532	1	0.01218	0.1208	55	196	TUBGCP5,CEP126,RAE1,BIRC5,HAUS1,ATRX,WRAP73,CDC20,CHD3,SUN2,POC1A,NEK7,SENP6,ESPL1,DCTN1,FBXO5,DYNC1H1,WASHC1,CENPW,FLNA,DCTN2,LZTS2,STAG2,CHMP2A,GOLGA2,PSRC1,HAUS8,HSPA1B,TUBGCP6,KIFC1,STMN1,NTMT1,MYBL2,MYH9,NUMA1,PCNT,CHMP1A,PKD1,SAC3D1,FSD1,PPP2R1A,PTPA,HAUS6,HAUS3,WDR62,MZT1,HAUS2,MSTO1,RPS3,TRIM36,HAUS7,TUBB,AURKA,TUBG1,AAAS
GO: Biological Process	GO:0048489	synaptic vesicle transport	0.0007639	1	0.01233	0.1223	19	49	PICALM,MADD,AP1S2,AP3D1,CDK5,SNAP91,DNM1,DNM2,AP3S2,DTNBP1,BLOC1S1,MAP2,TMEM230,PRKN,SPG11,RAB3GAP1,SNCA,SYT4,PINK1
GO: Biological Process	GO:0042119	neutrophil activation	0.0007664	1	0.01236	0.1226	122	502	ABR,ADAM8,STK11IP,AP2A2,AGA,ALAD,LRRC7,ALDOA,KCNAB2,APEH,APRT,RHOG,RNASET2,VAMP8,RAP2C,DGAT1,ATP6V0C,B2M,BCR,CPNE3,AP1M1,CAPN1,SLCO4C1,CD63,TRAPPC1,BRI3,RAB3D,PRDX6,MAPK14,CSNK2B,CST3,CSTB,CTSD,CTSZ,CD55,DDOST,CANT1,CYB5R3,DYNC1H1,TOM1,EEF1A1,ACTR1B,EEF2,TCIRG1,MAGT1,FABP5,TUBB4B,C6orf120,CAP1,VAT1,AGPAT2,NPC2,RAB14,HVCN1,FTH1,FTL,FUCA1,XRCC6,GAA,GALNS,GLB1,GM2A,GNS,GPI,GRN,GSN,GSTP1,GUSB,MOSPD2,…
GO: Biological Process	GO:0035966	response to topologically incorrect protein	0.0007799	1	0.01256	0.1246	57	205	ACADVL,CUL3,ASNS,ATF4,MBTPS1,BAK1,BOK,SERPINH1,ATP6V0D1,CLU,DNAJB5,ATF6B,KLHDC3,CUL7,DCTN1,FBXO6,MFN2,HDAC6,PREB,HSPA14,STUB1,RACK1,HYOU1,SYVN1,DNAJB4,GSK3A,HSF1,HSPA1B,HSP90AB1,DNAJB9,ATXN3,NCK1,PRKN,PPP2R5B,DAB2IP,DNAJB12,CREBRF,TMEM33,RNF5,UBE2W,CXXC1,DNAJB14,YOD1,HSPA4L,RNF126,EDEM3,CDK5RAP3,KLHL15,EDEM2,UGGT2,HSPA13,MYDGF,TLN1,PPP1R15A,WFS1,ZBTB17,BAG6
GO: Biological Process	GO:0097479	synaptic vesicle localization	0.0007914	1	0.01272	0.1262	23	64	PICALM,NLGN2,MADD,BCL2L1,AP1S2,AP3D1,CDK5,SNAP91,DNM1,DNM2,AP3S2,DTNBP1,BRSK1,BLOC1S1,MAP2,TMEM230,PRKN,PTEN,SPG11,RAB3GAP1,SNCA,SYT4,PINK1
GO: Biological Process	GO:0043276	anoikis	0.0007984	1	0.01282	0.1271	15	35	TLE5,AKT1,BCL2L1,BRMS1,E2F1,MYBBP1A,MTOR,ITGA5,NOTCH1,PIK3CA,SNAI2,SRC,STK11,TSC2,ANKRD13C
GO: Biological Process	GO:0043618	regulation of transcription from RNA polymerase II promoter in response to stress	0.0008054	1	0.01291	0.1281	38	124	ATF4,ATF6B,SESN2,EGR1,CITED2,GCN1,HIF1A,HSF1,HSF2,NCK1,NOTCH1,MAPK7,PSMA4,PSMA7,PSMB1,PSMB2,PSMB3,PSMB4,PSMB5,PSMB6,PSMC1,PSMC3,PSMC4,PSMC5,PSMD2,PSMD3,PSMD4,PSMD7,PSMD8,PSMD13,PSME1,PSME2,EGLN2,RPS27A,ELOC,ELOB,TP53,PPP1R15A
GO: Biological Process	GO:1902229	regulation of intrinsic apoptotic signaling pathway in response to DNA damage	0.0008066	1	0.01291	0.1281	17	42	CCAR2,BCL2L1,BID,CLU,ZNF385A,PIAS4,FBH1,MIF,TMEM161A,RAD9A,RPL26,ATAD5,RPS3,SKIL,SNAI2,TAF9,SIRT1
GO: Biological Process	GO:0051336	regulation of hydrolase activity	0.0008087	1	0.01293	0.1282	313	1435	ABR,PICALM,GRK2,AKT1,AKT2,SIPA1L2,ARHGAP20,RIC1,MRTFA,ARHGAP23,RANBP3,CAMSAP3,XIAP,BIRC5,ARF4,RHOG,ARHGAP1,ARHGAP4,ARHGAP5,ARHGDIA,ARRB1,ARRB2,ASPH,URI1,BAK1,FADD,NAPA,BCL2L1,BCR,BDNF,BICD1,BID,SYNGAP1,BOK,ARHGEF7,SERPING1,CALM3,CAMK2D,HIP1R,AIP,SERPINH1,AIFM1,ARHGEF1,ARHGAP33,EVI5L,CHM,CHML,SLC9A3R1,TBC1D22A,HOMER1,ROCK2,CRY2,VPS9D1,TBC1D10B,MAPK14,PPM1F,CST3,CSTB,PPP6R2,CTSD,GPSM1,DOCK4,ELMOD2,…
GO: Biological Process	GO:0048511	rhythmic process	0.0008123	1	0.01297	0.1286	87	340	NRIP1,GRK2,AHCY,OGT,ARRB1,ARRB2,CCAR2,ZFHX3,ATF4,BDNF,SRRD,KLF9,TIMELESS,MTA1,CDK4,CDK5,ROCK2,MAGED1,CLOCK,CREB1,CREM,CRY1,CRY2,NCOR2,DBP,DDB1,FBXL3,NR1D2,DNM1L,EGR1,PLEKHA1,NR2F6,ERBB2,RACK1,PRMT5,SPSB4,MYBBP1A,DTL,MTOR,GHRL,GAS2,PROKR1,GNA11,GNAQ,ADRM1,GPR176,HCRTR2,ID1,ID2,ID4,MTTP,NAGLU,NDUFA9,NFIL3,NFKB2,NGFR,OXTR,SERPINF1,PGR,PML,PPP1CA,PPP1CB,PPP1CC,MAPK8,BHLHE41,PTEN,PTGER4,PTN,ENOX1,RBM4…
GO: Biological Process	GO:0017185	peptidyl-lysine hydroxylation	0.0008185	1	0.01303	0.1293	6	8	PLOD3,P3H4,PLOD1,PLOD2,VIPAS39,JMJD6
GO: Biological Process	GO:0009438	methylglyoxal metabolic process	0.0008185	1	0.01303	0.1293	6	8	ALDOA,HAGHL,GLO1,GPI,PARK7,TPI1
GO: Biological Process	GO:0010822	positive regulation of mitochondrion organization	0.0008253	1	0.01312	0.1302	37	120	BAP1,PLA2G6,BAK1,BID,BNIP3,BOK,HIP1R,MFN2,HDAC6,SAE1,DNM1L,E2F1,FIS1,SH3GLB1,SIVA1,GBA,HTRA2,GSK3A,PTPN5,CDC37,HIF1A,PARK7,NMT1,PRKN,TOMM7,PPP3R1,MAPK8,MUL1,MICALL2,VPS11,SREBF2,PPP1R13B,DDHD1,TP53,UBE2D3,PINK1,ZNF205
GO: Biological Process	GO:0044843	cell cycle G1/S phase transition	0.0008347	1	0.01325	0.1315	83	322	CDC45,CNOT6,RPTOR,AKT1,CUL3,APEX1,DGKZ,CDK10,CNOT6L,BID,ZPR1,CACNB4,CAMK2D,CTDSP1,CCND3,CCNH,LATS1,CCNE2,CDC25C,CDC34,CDK4,CDK7,CDKN1B,CIRBP,ZNF385A,FBXO5,E2F1,EIF4G1,CDK2AP2,FGF10,CARM1,ANP32B,GLI1,PHB2,PRMT2,PRMT1,ID2,ID4,TNKS1BP1,MCM2,MCM3,MCM5,MCM7,MEN1,CNOT4,NPAT,ORC4,CNOT7,PKD1,PKD2,PLAGL1,IQGAP3,PML,MIR10A,PPP3CA,MIR15B,MIR30A,PSME1,PSME2,PTEN,CDC73,RB1,FBXO31,RPA2,RPA3,RPL26,RPS6,RPS6KB1,…
GO: Biological Process	GO:1901989	positive regulation of cell cycle phase transition	0.0008441	1	0.01338	0.1327	36	116	CDC45,MTA3,RPTOR,AKT1,CUL3,APEX1,BIRC5,CDK10,CAMK2D,CCND3,CDC25B,CDC25C,CDK4,ESPL1,DLGAP5,FBXO5,EIF4G1,FGF10,ANAPC5,ANP32B,DTL,GLI1,UBE2C,PHB2,PBX1,TMOD3,MIR30A,CDC73,RB1,ATAD5,SMARCD3,KMT2E,RCC2,TERT,MEPCE,CDT1
GO: Biological Process	GO:0001732	formation of cytoplasmic translation initiation complex	0.0008494	1	0.01343	0.1332	9	16	EIF3B,EIF3C,EIF3D,EIF3F,EIF3G,EIF3H,EIF3I,EIF3L,EIF3K
GO: Biological Process	GO:0000212	meiotic spindle organization	0.0008494	1	0.01343	0.1332	9	16	ATRX,ESPL1,FBXO5,WASHC1,GOLGA2,MYH9,PPP2R1A,AURKA,TUBG1
GO: Biological Process	GO:0007033	vacuole organization	0.0008617	1	0.0136	0.1349	49	171	ULK1,VPS18,ATP6V0C,MBTPS1,LRSAM1,CTSD,RAB33B,RB1CC1,MFN2,SH3GLB1,HOOK1,RAB14,NPRL2,HOOK3,MFSD8,GAA,VPS4A,GBA,MAP1LC3A,EHMT2,GRN,HEXA,GABARAPL2,ATG101,TP53INP1,MTM1,MYO7A,NAGLU,PIK3C2A,PIK3C2B,ATG9A,PHF23,TMEM106B,CLN6,TMEM41B,RAB5A,RNF5,AMBRA1,SPG11,RAB3GAP1,VPS11,ATG2A,PACS2,ATP13A2,SYNPO2,VPS16,PINK1,NPRL3,RAB1B
GO: Biological Process	GO:1903541	regulation of exosomal secretion	0.0008713	1	0.01374	0.1363	10	19	HGS,VPS4A,CHMP2A,SNF8,MYO5B,PRKN,CHMP6,SDC1,ATP13A2,STAM
GO: Biological Process	GO:0006082	organic acid metabolic process	0.0008926	1	0.01405	0.1394	273	1238	AARS1,ABAT,ACADS,ACADSB,ACADVL,ACO1,ACTN3,ACY1,RIMKLB,AP2A1,AARS2,AHCY,AKT1,AKT2,ABCD1,ALDOA,TPST2,AMT,OGT,ANGPT1,RAE1,NDST2,GPAM,GBA2,YARS1,ASNS,ASPA,ALDH4A1,ATF4,HYAL2,DGAT1,B4GALT2,AUH,BCAT2,BCKDHA,BSG,BTD,ACSF3,FOXK1,CAD,PLOD3,CCND3,SLC16A3,MAPKAPK2,CKB,PRUNE1,GRHPR,FADS2,TXN2,QKI,EEF1E1,TECR,ACBD5,NOX4,CPT2,CRABP2,CRAT,CREM,PARS2,MAPK14,CSPG4,CTNS,ZBTB20,ECI1,PHGDH,POM121,SPOCK3,GNPDA2,CYB5R…
GO: Biological Process	GO:0000082	G1/S transition of mitotic cell cycle	0.0009005	1	0.01416	0.1404	78	300	CDC45,CNOT6,RPTOR,AKT1,CUL3,APEX1,DGKZ,CDK10,CNOT6L,BID,ZPR1,CACNB4,CAMK2D,CTDSP1,CCND3,CCNH,LATS1,CCNE2,CDC25C,CDC34,CDK4,CDK7,CDKN1B,ZNF385A,FBXO5,E2F1,EIF4G1,CDK2AP2,FGF10,CARM1,ANP32B,PRMT2,PRMT1,ID2,ID4,TNKS1BP1,MCM2,MCM3,MCM5,MCM7,CNOT4,NPAT,ORC4,CNOT7,PKD1,PKD2,PLAGL1,IQGAP3,PML,PPP3CA,MIR15B,MIR30A,PSME1,PSME2,PTEN,CDC73,RB1,FBXO31,RPA2,RPA3,RPL26,RPS6,RPS6KB1,JADE1,MCM10,RBM38,SOX4,KMT2E…
GO: Biological Process	GO:0001763	morphogenesis of a branching structure	0.0009031	1	0.01418	0.1407	66	246	ANGPT1,DCHS1,BMP4,BMP7,TIMELESS,DDR1,DLG5,NOG,COL4A1,MAGED1,CELSR1,CTSD,CTSZ,EPHA2,GREM1,EPHA7,SPRY1,SPRY2,ETV4,ETV5,CITED2,SEMA3A,FGF8,FGF10,FOXD1,SEMA3C,SIRT6,HGF,PHB2,HOXA5,HOXD13,TNC,ILK,KRAS,LAMA5,LLGL2,GDF7,LRP5,TMTC3,NFATC4,NOTCH1,PBX1,WNT4,PGF,PGR,PKD1,PKD2,PLXNA1,PML,PPP1CA,PPP3R1,LAMA1,PXN,LGR4,RXRA,GREB1L,SNAI2,FKBPL,SMO,SOX9,SRC,PLXND1,HNF1B,TCF21,RBM15,CTNNBIP1
GO: Biological Process	GO:0061333	renal tubule morphogenesis	0.0009106	1	0.01428	0.1416	29	88	DCHS1,BMP4,TIMELESS,NOG,COL4A1,MAGED1,HDAC5,GREM1,CITED2,FGF8,FOXD1,LZTS2,GATA3,ILK,LAMA5,MEF2C,PBX1,WNT4,PGF,PKD1,PKD2,LGR4,GREB1L,SMO,SOX9,HNF1B,TCF21,OSR1,CTNNBIP1
GO: Biological Process	GO:0034332	adherens junction organization	0.000913	1	0.01429	0.1418	44	150	ACTN3,CAMSAP3,BCR,LDB1,ARHGEF7,CDH4,CDH6,CDH11,DLG5,TAOK2,ROCK2,PTPN23,NECTIN3,CSK,PPM1F,CTNND1,DAPK3,IQSEC1,EFNA5,GREM1,CTTN,RAMP2,ITGAV,JUP,LAMA5,LIMS1,LRP1,WNT4,RHOD,PTEN,NECTIN1,NECTIN2,PXN,ROCK1,SLC9A1,INAVA,SRC,RCC2,PIP5K1C,CDH24,CDH22,CORO1C,CADM1,VCL
GO: Biological Process	GO:0021782	glial cell development	0.0009256	1	0.01447	0.1436	39	129	AKT1,AKT2,PRX,ASPA,EIF2B4,EIF2B2,EIF2B5,MYRF,CD9,CDK5,CLU,PHGDH,DMD,MED12,TSPAN2,EIF2B1,ERCC2,GRN,GSN,GSTP1,ID2,ID4,ILK,KRAS,LAMB2,LDLR,LRP1,ROR2,PLP1,MXRA8,PPP3R1,PTEN,HDAC11,SMO,SOD1,SOX4,SOX11,NCSTN,MPP5
GO: Biological Process	GO:0032271	regulation of protein polymerization	0.0009417	1	0.0147	0.1459	63	233	CAMSAP3,GBA2,WASL,CAPN1,HIP1R,LATS1,CDKN1B,PRUNE1,DBN1,DCTN1,FCHSD2,VILL,WASHC1,ARPC4,ARPC3,ARPC1B,CTTN,HAX1,SNX9,FKBP4,EVL,ARPC1A,ARFGEF1,CDC42EP3,MTOR,PSRC1,TRIOBP,GSN,TWF2,HSPA1B,STMN1,MAP2,DBNL,RANGRF,MYH9,MYO1C,NCK1,NUMA1,PAK3,TMOD3,MTPN,PIK3R2,MAPK8,RASA1,KIRREL1,RPS3,AP1AR,PPP1R9A,SNCA,BRK1,SPTAN1,SPTBN2,TOGARAM1,MLST8,TERF1,COTL1,VASP,RICTOR,PLEKHG2,PINK1,EML2,FCHSD1,CORO1B
GO: Biological Process	GO:0042326	negative regulation of phosphorylation	0.0009772	1	0.01522	0.151	126	524	ACTN3,ADAR,GRK2,RPTOR,AKT1,SEMA6A,OGT,ANGPT1,LEMD2,APOE,ARRB1,ARRB2,PLPP3,HYAL2,BAK1,BMP4,BMP7,CALM3,CTDSP1,LATS1,CDKN1B,NOG,CACTIN,SLC9A3R1,MAPK8IP1,CSK,PPM1F,RUBCN,DMD,DUSP2,WASHC1,DUSP9,DVL1,RANBP9,EFNA1,EIF4G1,GREM1,EPHB2,SPRY1,SPRY2,MECOM,TNIP1,DTNBP1,FBLN1,RACK1,FOXM1,CIB1,SIRT6,CHORDC1,MBIP,AKT1S1,NPRL2,MTOR,GBA,PDCD4,ZGPAT,GADD45G,PRDX3,RPS6KA6,GNAQ,GPS1,GPS2,RAPGEF1,EMILIN1,PTPN5,GSTP1,P…
GO: Biological Process	GO:0007519	skeletal muscle tissue development	0.0009774	1	0.01522	0.151	55	198	ACTN3,MYORG,LEMD2,CCNT2,NEURL1,CDK5,CFL2,GTF3C5,HOMER1,MAPK14,DMD,NR1D2,HDAC6,HDAC5,RCAN1,HEYL,EEF2,EGR1,EMD,HMG20B,CITED2,ZBTB18,FLNB,UQCC2,USP19,PDLIM3,GPC1,GPX1,IGSF8,FOXN2,SCX,FOXP2,MBNL1,MEF2C,MTM1,BCL9L,MYL6,NOTCH1,PLAGL1,PPP3CA,RBFOX1,RB1,RPS6KB1,MEG3,RYR1,SKIL,SNW1,SMO,SOX11,TCF21,NR2F2,GPCPD1,LEMD3,TWIST1,SELENON
GO: Biological Process	GO:0046782	regulation of viral transcription	0.001012	1	0.01574	0.1561	23	65	CCNT1,CDK9,NELFB,NELFCD,MID2,GTF2F1,MDFIC,POLR2C,POLR2E,POLR2F,POLR2I,POLR2J,PSMC3,CCL3,SNW1,SMARCA4,SMARCB1,RRP1B,SUPT4H1,SUPT5H,TARBP2,TRIM11,NELFE
GO: Biological Process	GO:0051345	positive regulation of hydrolase activity	0.001025	1	0.01592	0.1579	201	886	ABR,PICALM,AKT1,AKT2,SIPA1L2,ARHGAP20,RIC1,ARHGAP23,RANBP3,ARF4,RHOG,ARHGAP1,ARHGAP4,ARHGAP5,ARHGDIA,ARRB1,ASPH,BAK1,FADD,NAPA,BCR,BDNF,BICD1,BID,SYNGAP1,BOK,ARHGEF7,CALM3,HIP1R,AIFM1,ARHGEF1,ARHGAP33,EVI5L,CHM,CHML,SLC9A3R1,TBC1D22A,HOMER1,ROCK2,VPS9D1,TBC1D10B,MAPK14,PPM1F,CTSD,DOCK4,ELMOD2,DAP,SGSM2,RABGAP1L,IQSEC1,CASP8AP2,TANK,DVL2,DVL3,DNM1L,FIS1,PREB,NDUFA13,EFNA1,TBC1D10A,RASA4,EPHA2,MTSS…
GO: Biological Process	GO:0001667	ameboidal-type cell migration	0.001026	1	0.01592	0.1579	121	501	AAMP,ADAM8,PLEKHG5,AKT1,SEMA6A,ANGPT1,ANXA6,APOE,SEMA4G,RHOB,ARHGAP4,PLPP3,ATP5F1A,HYAL2,ATP5F1B,BMP4,BMP7,BMPR2,BRAF,ARHGEF7,KRIT1,SCARB1,CD63,ROCK2,PTPN23,ADGRA2,MAPK14,PPM1F,CSNK2B,NUS1,APPL1,ZEB2,IQSEC1,HDAC6,HDAC5,SEMA3D,EFNA1,MEGF8,EPHA2,GREM1,EPHB4,SEMA3A,FGF8,FGF10,CAP1,SEMA6C,EVL,SEMA4B,SEMA3C,CIB1,HDAC7,MTOR,GIPC1,GATA3,GPI,GPX1,GRN,PTP4A3,STRAP,PDCD10,HIF1A,RIC8A,TMEM201,ID1,SYDE1,IGF2…
GO: Biological Process	GO:0048709	oligodendrocyte differentiation	0.001028	1	0.01592	0.1579	35	113	GRK2,ASPA,BMP4,BNIP3,BOK,EIF2B4,EIF2B2,EIF2B5,MYRF,CD9,CDK5,CLU,QKI,CSK,TMEM98,MED12,TSPAN2,EIF2B1,ERBB2,ERCC2,PRMT5,MTOR,GSN,GSTP1,ID2,ID4,NOTCH1,PLP1,PTEN,PTN,RHEB,HDAC11,SOX9,SOX11,NCSTN
GO: Biological Process	GO:0002446	neutrophil mediated immunity	0.001049	1	0.0162	0.1607	122	506	ABR,ADAM8,STK11IP,AP2A2,AGA,ALAD,LRRC7,ALDOA,KCNAB2,APEH,APRT,RHOG,RNASET2,VAMP8,RAP2C,DGAT1,ATP6V0C,B2M,BCR,CPNE3,AP1M1,CAPN1,SLCO4C1,CD63,TRAPPC1,BRI3,RAB3D,PRDX6,MAPK14,CSNK2B,CST3,CSTB,CTSD,CTSZ,CD55,DDOST,CANT1,CYB5R3,DYNC1H1,TOM1,EEF1A1,ACTR1B,EEF2,TCIRG1,MAGT1,FABP5,TUBB4B,C6orf120,CAP1,VAT1,AGPAT2,NPC2,RAB14,HVCN1,FTH1,FTL,FUCA1,XRCC6,GAA,GALNS,GLB1,GM2A,GNS,GPI,GRN,GSN,GSTP1,GUSB,MOSPD2,…
GO: Biological Process	GO:0046365	monosaccharide catabolic process	0.001049	1	0.0162	0.1607	24	69	ACTN3,ALDOA,FOXK1,ENO1,ENO3,FUT9,GALK1,GALT,GAPDH,GLB1,GPI,HK1,FOXK2,LRP5,MPI,PFKFB2,PFKL,PGAM1,PGK1,PGM1,PKM,RPE,TP53,TPI1
GO: Biological Process	GO:0006457	protein folding	0.001059	1	0.01633	0.162	63	234	LTBP4,B2M,AIP,PPIG,CLU,DNAJB5,MPDU1,CSNK2B,TRAP1,SH3GLB1,HSPA14,STUB1,SUCO,PFDN6,FKBP4,CRTAP,CCT7,CHORDC1,PPIL1,NUDC,RUVBL2,GNAI2,GNB2,TOR2A,DNAJB4,GRN,CDC37,HSPA1B,HSP90AB1,NUDCD2,PPIL3,NKTR,P4HB,PDCL,GNG2,PFDN1,PFDN5,PDCL3,PPIA,PPIB,PRKCSH,DNAJB12,PSMC1,RP2,DNAJB14,HSPA4L,SGTA,CDC37L1,CCT5,UNC45A,HSPA13,GANAB,DNAJC1,TBCC,NUDCD3,HSPBP1,DNAJC7,VBP1,ENGASE,WFS1,DNLZ,MOGS,PDRG1
GO: Biological Process	GO:0031440	regulation of mRNA 3'-end processing	0.001065	1	0.01637	0.1624	13	29	ZFP36L1,CCNT1,CDK9,RNF40,YTHDC1,CPSF6,HSF1,CDC73,SNRPA,DHX36,ZC3H3,SUPT5H,NELFE
GO: Biological Process	GO:1902668	negative regulation of axon guidance	0.001065	1	0.01637	0.1624	13	29	SEMA6A,SEMA4G,SEMA3D,SEMA3A,SEMA6C,SEMA4B,SEMA3C,SEMA5B,SEMA4C,SEMA3F,PLXNA3,SLIT1,SEMA3B
GO: Biological Process	GO:1902175	regulation of oxidative stress-induced intrinsic apoptotic signaling pathway	0.001065	1	0.01637	0.1624	13	29	PARP1,AKT1,TRAP1,HTRA2,GPX1,HIF1A,PARK7,P4HB,PRKN,MAPK7,SOD1,SIRT1,PINK1
GO: Biological Process	GO:1902036	regulation of hematopoietic stem cell differentiation	0.001077	1	0.01652	0.1638	25	73	AP2A2,LDB1,CBFB,N4BP2L2,GATA3,PSMA4,PSMA7,PSMB1,PSMB2,PSMB3,PSMB4,PSMB5,PSMB6,PSMC1,PSMC3,PSMC4,PSMC5,PSMD2,PSMD3,PSMD4,PSMD7,PSMD8,PSMD13,PSME1,PSME2
GO: Biological Process	GO:0035967	cellular response to topologically incorrect protein	0.001082	1	0.01657	0.1644	47	164	ACADVL,CUL3,ASNS,ATF4,MBTPS1,BAK1,BOK,ATP6V0D1,ATF6B,KLHDC3,CUL7,DCTN1,HDAC6,PREB,HSPA14,STUB1,RACK1,HYOU1,SYVN1,GSK3A,HSF1,HSPA1B,DNAJB9,ATXN3,NCK1,PRKN,PPP2R5B,DAB2IP,DNAJB12,CREBRF,TMEM33,RNF5,UBE2W,CXXC1,DNAJB14,YOD1,RNF126,CDK5RAP3,KLHL15,UGGT2,HSPA13,MYDGF,TLN1,PPP1R15A,WFS1,ZBTB17,BAG6
GO: Biological Process	GO:0036503	ERAD pathway	0.001086	1	0.01661	0.1648	32	101	AUP1,TMEM259,TMUB1,FBXO6,RNFT1,UBAC2,STUB1,GET4,SYVN1,ERLEC1,USP19,OS9,MAN1B1,SVIP,DNAJB9,ATXN3,PRKN,TMUB2,DNAJB12,RNF5,DNAJB14,YOD1,SGTA,EDEM3,EDEM2,UGGT2,HSPA13,UBXN6,WFS1,RNF103,BAG6,RCN3
GO: Biological Process	GO:0046939	nucleotide phosphorylation	0.001102	1	0.01684	0.1671	43	147	ACTN3,ALDOA,OGT,RAE1,FOXK1,ZBTB20,POM121,NME6,ENO1,ENO3,SIRT6,CMPK1,GALK1,GALT,GAPDH,GPI,HIF1A,PNKP,HK1,JMJD8,FOXK2,EIF6,MIF,MPI,NME2,NME4,OGDH,PFKFB2,PFKL,PGAM1,PGK1,PGM1,PKM,PRKAG1,NUP85,DHTKD1,OGDHL,CMPK2,NUP210,NUP188,TP53,TPI1,AAAS
GO: Biological Process	GO:0098927	vesicle-mediated transport between endosomal compartments	0.001105	1	0.01685	0.1671	17	43	EEA1,PTPN23,SH3GLB1,WDR81,ANKRD27,HOOK1,FLNA,HOOK3,SNF8,WDR91,MAPK3,MAP2K2,RAB5A,RAB21,VPS11,SRC,SNX16
GO: Biological Process	GO:0061912	selective autophagy	0.001106	1	0.01685	0.1671	20	54	ULK1,LRSAM1,ACBD5,RB1CC1,MFN2,SESN2,HDAC6,WDR81,TEX264,USP30,HTRA2,CDC37,TBK1,PRKN,TOMM7,MAPK3,AMBRA1,TP53,TSC2,PINK1
GO: Biological Process	GO:0016050	vesicle organization	0.001124	1	0.01709	0.1696	381	1784	ABR,ACTG1,ADAM8,STK11IP,PICALM,GRK2,AP2A1,AP2A2,AGA,PLA2G6,AKT2,MICAL3,ALAD,LRRC7,NLGN2,ULK1,EEA1,ALDOA,CUL3,VPS18,ANGPT1,KCNAB2,APEH,APOE,APRT,RHOG,ARRB1,ARRB2,RNASET2,VAMP8,RAP2C,DGAT1,ATP5F1B,ATP6V0C,GBF1,ATP6AP1,LRSAM1,B2M,NAPA,BCL2L1,BCR,BICD1,BRAF,CPNE3,SERPING1,AP1S2,AP1M1,CACNA1H,CACNA1G,AP3D1,CACNB2,WASL,CACNB4,CALM3,CAPN1,HIP1R,FCHO2,UNC119,MTA1,CD9,SLCO4C1,SCARB1,SYNGR2,HGS,CD63,CD81,C…
GO: Biological Process	GO:0043406	positive regulation of MAP kinase activity	0.001125	1	0.01709	0.1696	74	284	ADAM8,TAOK1,ARAF,MADD,ARRB1,PEA15,BMP4,BRAF,MAP3K14,CD81,MAPKAPK2,S1PR2,TAOK2,SHC2,MAGED1,NOX4,MAPK14,CSK,CSPG4,ZEB2,DUSP9,DVL2,DVL3,EPHB2,ERBB2,FGF10,TAB1,TRAF7,MAP3K2,GHRL,GHR,GADD45G,RAPGEF1,PDCD10,HGF,HRAS,DUSP19,TAB3,ILK,KARS1,KRAS,MDFI,MAP3K4,MAP3K5,MIF,MAP3K10,MAP3K11,LAMTOR2,DBNL,SAMD5,ROR2,PAK3,PDGFRB,IQGAP3,MDFIC,PKN1,MAPK3,MAP2K2,MAP2K3,DAB2IP,PXN,MUL1,RPS3,RPS27A,INAVA,MAPKBP1,SOD1,SR…
GO: Biological Process	GO:0051170	import into nucleus	0.00113	1	0.01715	0.1701	52	186	ADAR,AKT1,ANGPT1,HYAL2,MBTPS1,BMP4,ZPR1,PTTG1IP,RPL23,AKAP5,GEMIN5,CRY2,MAPK14,IPO13,APPL1,POM121,TRIM28,AGAP3,FLNA,HIKESHI,SUFU,PKIG,PHB2,JUP,KPNA4,TNPO1,PIK3R2,PML,MDFIC,TNPO2,PPP1R10,PPP3CA,PPP3R1,PRKAG1,PTGS2,PHIP,UACA,IPO4,GEMIN7,NUP85,SIX3,RAB18,SMO,SNRPD2,SNRPG,NXT2,DMAP1,SYK,NUP188,TP53,TSC2,POLA2
GO: Biological Process	GO:0002183	cytoplasmic translational initiation	0.001135	1	0.01718	0.1704	15	36	EIF3B,EIF3C,EIF3D,EIF3F,EIF3G,EIF3H,EIF3I,EIF4A1,EIF4G1,EIF3L,MTOR,EIF3K,NCK1,RBM4,RPS2
GO: Biological Process	GO:0036265	RNA (guanine-N7)-methylation	0.001139	1	0.01718	0.1704	5	6	RAMAC,TRMT112,WDR4,METTL1,BUD23
GO: Biological Process	GO:1903525	regulation of membrane tubulation	0.001139	1	0.01718	0.1704	5	6	WASL,DNM2,SH3GLB1,SH3GL2,PLEKHM2
GO: Biological Process	GO:0010637	negative regulation of mitochondrial fusion	0.001139	1	0.01718	0.1704	5	6	BNIP3,DNM1L,VAT1,PRKN,MUL1
GO: Biological Process	GO:0010994	free ubiquitin chain polymerization	0.001139	1	0.01718	0.1704	5	6	UBE2S,UBE2C,UBE2K,PRKN,PINK1
GO: Biological Process	GO:0045807	positive regulation of endocytosis	0.001157	1	0.01743	0.1729	37	122	PICALM,AP2A1,ANGPT1,APOE,ARRB1,ARRB2,B2M,BCL2L1,BICD1,WASL,HIP1R,CD63,CD151,AP2M1,CLU,APPL1,LDLRAP1,SNAP91,DNM1,DNM2,DNM1L,GREM1,DTNBP1,ABCA7,FMR1,PTPN5,ATAD1,HIP1,LRP1,PPP3CA,CBLL1,SYNJ2BP,SFRP4,SH3GL1,SNCA,RAB21,SYK
GO: Biological Process	GO:0097345	mitochondrial outer membrane permeabilization	0.001178	1	0.01772	0.1757	21	58	BAK1,BID,BNIP3,BOK,HIP1R,MPV17L,E2F1,SH3GLB1,EYA2,ACAA2,SIVA1,GCLC,GSK3A,TMEM14A,NMT1,PPP3R1,MAPK8,MUL1,PPP1R13B,TP53,ZNF205
GO: Biological Process	GO:0098813	nuclear chromosome segregation	0.001189	1	0.01784	0.177	73	280	KIF18A,ESCO1,MAD1L1,CUL3,BIRC5,ATRX,MEIOB,BRCA2,LATS1,CCNE2,CDC20,CENPC,RECQL4,ESPL1,DLGAP5,FBXO5,NCAPD2,DYNC1H1,REC8,SMC4,ESCO2,KATNB1,SYCP2,FEN1,MAD2L2,ANAPC5,LCMT1,SLF1,P3H4,AKAP8L,STAG2,SLX4,VPS4A,CHMP2A,GEM,EHMT2,PSRC1,PHB2,SYDE1,INCENP,SGO2,KIFC1,KIF22,KLHDC8B,GEN1,NUMA1,CHMP1A,NCAPH2,PHF23,PPP2R1A,MEIOC,CHTF8,CHMP6,RB1,LRRK1,CDCA8,MSTO1,CENPQ,RMI1,MUS81,NAA50,PDS5B,SMC5,CENPK,RCC2,PDS5A,TE…
GO: Biological Process	GO:0018209	peptidyl-serine modification	0.00119	1	0.01784	0.177	87	344	PARP1,GRK2,RPTOR,AKT1,AKT2,ULK1,OGT,ANGPT1,CAMK1,ARAF,ARRB1,ARRB2,BAK1,BDNF,BRAF,RPS6KA4,CAMK2D,LATS1,DYRK1B,DCLK1,CDK5,RPS6KA5,MAPKAPK2,CLK1,ROCK2,MAPK14,CSNK1G2,PPM1F,SPOCK3,DMD,HDAC6,EIF4G1,MARK2,SPRY2,RACK1,HAX1,MAD2L2,MTOR,BRSK1,MKNK2,GSK3A,PDCD10,HGF,HK1,PARK7,SBK1,HSP90AB1,TNKS1BP1,ILK,MIF,MAP3K10,NTMT1,MTCP1,TBK1,NCK1,PDE4D,TERF2IP,PIK3CA,PKD1,PKN3,PRKACA,PRKACB,PKN1,PKN2,MAPK3,MAPK7,MAPK…
GO: Biological Process	GO:0003006	developmental process involved in reproduction	0.001205	1	0.01806	0.1791	183	801	KIF18A,NRIP1,ACVR2A,GRK2,AKT1,ANGPT1,ARRB1,ARRB2,SIX5,ATRX,BAK1,BCL2L1,BCL2L2,BMP4,BMP7,BMPR2,BOK,PYGO2,BRCA2,ZFP36L1,BSG,EIF2B4,EIF2B2,EIF2B5,CDKL2,CCNF,NEURL1,CDC25B,CDKN1B,NOG,HS6ST1,TTLL1,QKI,NECTIN3,DNAH1,MAPK14,KMT2B,DACH1,CUL7,YTHDC1,FBXW8,FBXO5,DHCR24,REC8,WASHC1,MAMLD1,TPGS1,TRIM28,PLEKHA1,TNK2,ERCC1,ERF,ETV5,FANCA,CITED2,SEMA3A,SYCP2,HOOK1,BASP1,FGF8,FGF10,FST,FKBP4,FLNA,CIB1,DEAF1,RTCB…
GO: Biological Process	GO:1902667	regulation of axon guidance	0.001234	1	0.01846	0.1832	18	47	SEMA6A,ZSWIM6,SEMA4G,BMPR2,SEMA3D,MEGF8,SEMA3A,SEMA6C,SEMA4B,SEMA3C,SEMA5B,SEMA4C,SEMA3F,PLXNA3,SLIT1,ZSWIM8,AGRN,SEMA3B
GO: Biological Process	GO:0060174	limb bud formation	0.00125	1	0.01865	0.185	7	11	COL2A1,ZNF219,FGF10,SEMA3C,SOX4,SOX9,SOX11
GO: Biological Process	GO:0046501	protoporphyrinogen IX metabolic process	0.00125	1	0.01865	0.185	7	11	ALAD,CPOX,HMBS,IREB2,PPOX,UROD,UROS
GO: Biological Process	GO:0030330	DNA damage response, signal transduction by p53 class mediator	0.001252	1	0.01865	0.185	34	110	CNOT6,CNOT6L,ATRX,BRCA2,PTTG1IP,CDC25C,CDKN1B,EEF1E1,ZNF385A,SESN2,E2F1,FOXM1,CARM1,KAT5,RPS6KA6,HIC1,PRMT1,TNKS1BP1,MIF,CNOT4,CNOT7,PLAGL1,PML,SPRED1,RPL26,RBM38,SNAI2,SOX4,AURKA,SIRT1,TP53,TWIST1,SMYD2,PCBP4
GO: Biological Process	GO:0010563	negative regulation of phosphorus metabolic process	0.00127	1	0.0189	0.1874	151	647	ACTN3,ADAR,PARP1,GRK2,RPTOR,AKT1,SEMA6A,OGT,ANGPT1,LEMD2,CAMSAP3,APOE,ARRB1,ARRB2,PLPP3,HYAL2,URI1,BAK1,BMP4,BMP7,CALM3,CTDSP1,LATS1,CDKN1B,NOG,CACTIN,SLC9A3R1,ROCK2,MAPK8IP1,CRY2,CSK,PPM1F,RUBCN,PPP1R26,DMD,DUSP2,WASHC1,DUSP9,DVL1,RANBP9,PPP1R14B,EFNA1,FARP1,EIF4G1,GREM1,EPHB2,SPRY1,SPRY2,WDR81,MECOM,TNIP1,DTNBP1,FBLN1,RACK1,FOXM1,CIB1,SIRT6,CHORDC1,MBIP,AKT1S1,NPRL2,MTOR,GBA,PDCD4,ZGPAT,GADD45G…
GO: Biological Process	GO:0031929	TOR signaling	0.001276	1	0.01897	0.1882	39	131	RPTOR,AKT1,MEAK7,ARAF,TELO2,SESN2,WDR24,LARS1,AKT1S1,NPRL2,MTOR,GATA3,GBA,GSK3A,KPTN,HIF1A,LAMTOR2,MTM1,PIK3CA,PIH1D1,RHEB,RPS6,RPS6KB1,RPS6KB2,FNIP1,PRR5,CCDC88A,GOLPH3,STK11,MLST8,SZT2,SIRT1,ICMT,TSC2,BMT2,SH3BP4,RICTOR,PINK1,NPRL3
GO: Biological Process	GO:0007039	protein catabolic process in the vacuole	0.001325	1	0.01967	0.1951	16	40	CD81,PTPN23,HDAC6,TCIRG1,VPS4A,GBA,RNF115,SNF8,LDLR,LRP1,RNF128,VPS37C,VPS37A,RNF126,ATP13A2,MVB12B
GO: Biological Process	GO:0034599	cellular response to oxidative stress	0.001333	1	0.01973	0.1957	85	336	FZD1,PARP1,AKT1,ABCD1,AKR1B1,APEX1,MEAK7,RHOB,ATF4,BMP4,BMP7,BNIP3,CAPN1,AIFM1,LONP1,NOX4,PRDX6,SESN2,DNM2,CPEB2,HDAC6,TRAP1,PLEKHA1,ENDOG,COQ7,SIGMAR1,ETV5,RACK1,AGAP3,ARL6IP5,FXN,G6PD,STK26,GBA,MAP1LC3A,GFER,PRDX3,HTRA2,GPX1,GPX3,GPX7,GSTP1,PDCD10,HGF,HIF1A,PARK7,HSF1,HSPA1B,NCOA7,TP53INP1,MAP3K5,MMP2,NFE2L1,NGFR,NME2,P4HB,PRKN,PDGFRB,PKD2,PYCR2,PML,PPP5C,MAPK3,MAPK7,MAPK8,PSAP,TMEM161A,ADPRS,P…
GO: Biological Process	GO:0033014	tetrapyrrole biosynthetic process	0.001337	1	0.01973	0.1957	14	33	ALAD,SRRD,CPOX,TMEM14C,FXN,SLC25A39,HMBS,IREB2,NFE2L1,PPOX,SLC25A38,MMAB,UROD,UROS
GO: Biological Process	GO:0072422	signal transduction involved in DNA damage checkpoint	0.001343	1	0.01973	0.1957	25	74	CNOT6,CDC14B,CNOT6L,CDC25C,CDKN1B,ZNF385A,E2F1,FZR1,CARM1,DTL,PRPF19,PRMT1,TNKS1BP1,BABAM1,CNOT4,CNOT7,PLAGL1,PML,BRCC3,RPL26,RBM38,SOX4,AURKA,TP53,PCBP4
GO: Biological Process	GO:0072401	signal transduction involved in DNA integrity checkpoint	0.001343	1	0.01973	0.1957	25	74	CNOT6,CDC14B,CNOT6L,CDC25C,CDKN1B,ZNF385A,E2F1,FZR1,CARM1,DTL,PRPF19,PRMT1,TNKS1BP1,BABAM1,CNOT4,CNOT7,PLAGL1,PML,BRCC3,RPL26,RBM38,SOX4,AURKA,TP53,PCBP4
GO: Biological Process	GO:0000466	maturation of 5.8S rRNA from tricistronic rRNA transcript (SSU-rRNA, 5.8S rRNA, LSU-rRNA)	0.001343	1	0.01973	0.1957	11	23	URB1,RCL1,FTSJ3,ABT1,ERI3,EXOSC10,NOL9,RPS21,BOP1,PES1,KRI1
GO: Biological Process	GO:0016578	histone deubiquitination	0.001343	1	0.01973	0.1957	11	23	TRRAP,MYSM1,BAP1,SART3,USP15,USP16,USP21,KAT2A,BRCC3,EPOP,TAF10
GO: Biological Process	GO:0070584	mitochondrion morphogenesis	0.001343	1	0.01973	0.1957	11	23	BCL2L1,POLDIP2,DNM1L,FIS1,COQ7,POLG2,MTM1,NDUFS6,PID1,OPA3,SSBP1
GO: Biological Process	GO:0050919	negative chemotaxis	0.001345	1	0.01973	0.1957	19	51	SEMA6A,SEMA4G,SEMA3D,EFNA5,EPHA7,SEMA3A,SEMA6C,SEMA4B,SEMA3C,ITGAV,SEMA5B,SEMA4C,ROBO2,LGR4,SEMA3F,PLXNA3,SLIT1,FLRT3,SEMA3B
GO: Biological Process	GO:0006270	DNA replication initiation	0.001345	1	0.01973	0.1957	19	51	WDR18,CDC45,MCM9,ZPR1,CCNE2,CDC34,LRWD1,CIZ1,FBXO5,STAG2,MCM2,MCM3,MCM5,MCM7,ORC4,PURA,MCM10,POLA2,CDT1
GO: Biological Process	GO:1903312	negative regulation of mRNA metabolic process	0.001356	1	0.01987	0.1971	29	90	RBM10,CCNT1,CDK9,MAPKAPK2,CIRBP,QKI,MAPK14,DHX34,RNF40,PTBP3,E2F1,TOB1,SYNCRIP,FMR1,PAIP1,MTOR,SRSF10,RNPS1,HNRNPA0,RBM46,HNRNPA2B1,SECISBP2,MEIOC,PTBP1,RBM38,TRA2B,SUPT5H,PCBP4,NELFE
GO: Biological Process	GO:0051054	positive regulation of DNA metabolic process	0.001377	1	0.02015	0.1999	58	214	PARP1,AKT1,APBB1,ARRB2,ATRX,TIMELESS,CAMK2D,ERCC8,CIZ1,NEK7,NOX4,TRIM28,GREM1,ENDOG,ERCC1,ERCC2,EYA4,EYA2,NAF1,FGF10,MAD2L2,FOXM1,SLF1,CCT7,SIRT6,SLX4,RTEL1,GFER,HGF,PNKP,HNRNPA2B1,HSF1,HSP90AB1,MAP3K4,BABAM1,PAK3,PDGFRB,NABP2,PML,BRCC3,PPP1R10,OTUD4,MAPK3,CHTF8,TMEM161A,WRAP53,RFC5,RIF1,ATAD5,RPS3,CCT5,CHTF18,DHX36,SRC,SIRT1,UBE2B,XRCC1,ACD
GO: Biological Process	GO:0032392	DNA geometric change	0.001406	1	0.02055	0.2038	36	119	CDC45,PARP1,RUVBL1,MCM9,ATRX,CHD3,CHD4,ERCC8,RECQL4,SMARCAL1,DDB1,ERCC2,ERCC3,XRCC6,RTEL1,RUVBL2,ASCC3,GTF2H2,GTF2H4,FBH1,HNRNPA2B1,IGHMBP2,MCM2,MCM3,MCM5,MCM7,CHTF8,PURA,RFC5,RPS27A,PIF1,CHTF18,DHX36,TP53,TWNK,SMARCAD1
GO: Biological Process	GO:0001503	ossification	0.001438	1	0.02096	0.2079	108	444	ACTN3,ACVR2A,ADAR,FZD1,AKT1,IFT80,DCHS1,ATP2B1,ATP5F1B,ATP6AP1,CCN4,BMP1,BMP4,BMP7,BMPR2,CBFB,CDH11,NOG,CLIC1,COL1A1,COL2A1,MAPK14,CTSK,FBXO5,MRC2,HDAC5,TOB1,EPHA2,GREM1,ERCC2,FBL,TCIRG1,EXT2,FASN,ATRAID,SUCO,SYNCRIP,MYBBP1A,HDAC7,SND1,SUFU,GLI1,GNAS,HGF,HIF1A,HSPG2,TNC,ID1,ID2,ID4,IGF2,ILK,INPPL1,SCX,LOX,LRP4,LRP5,LTBP3,MEF2C,MEN1,MMP2,MMP16,MN1,DNM3OS,NOTCH1,ROR2,PBX1,PEX7,WNT4,TMEM64,PLXNB1,FB…
GO: Biological Process	GO:0050775	positive regulation of dendrite morphogenesis	0.001438	1	0.02096	0.2079	20	55	AKAP5,SS18L1,DBN1,CUL7,FBXW8,DNM1L,SH3GLB1,ANKRD27,ILK,DBNL,MYO5B,PAK3,ANAPC2,PTPRD,PTPRF,FBXO31,RAB21,DHX36,CDKL5,OBSL1
GO: Biological Process	GO:1900363	regulation of mRNA polyadenylation	0.001454	1	0.02111	0.2094	10	20	CCNT1,CDK9,RNF40,YTHDC1,CPSF6,HSF1,SNRPA,ZC3H3,SUPT5H,NELFE
GO: Biological Process	GO:0042772	DNA damage response, signal transduction resulting in transcription	0.001454	1	0.02111	0.2094	10	20	BRCA2,ZNF385A,MAD2L2,FOXM1,KAT5,RPS6KA6,RPL26,RBM38,TP53,PCBP4
GO: Biological Process	GO:1902176	negative regulation of oxidative stress-induced intrinsic apoptotic signaling pathway	0.001454	1	0.02111	0.2094	10	20	AKT1,TRAP1,HTRA2,GPX1,HIF1A,PARK7,PRKN,MAPK7,SIRT1,PINK1
GO: Biological Process	GO:0051974	negative regulation of telomerase activity	0.001461	1	0.02116	0.2099	8	14	MCRS1,MEN1,PML,TEN1,PIF1,SRC,TERF1,TP53
GO: Biological Process	GO:0019081	viral translation	0.001461	1	0.02116	0.2099	8	14	EIF3B,EIF3D,EIF3F,EIF3G,EIF3L,PCBP2,PTBP1,SSB
GO: Biological Process	GO:0001501	skeletal system development	0.001472	1	0.0213	0.2113	137	582	ACTN3,ACVR2A,TLE5,IFT80,ANXA6,DCHS1,HYAL2,ATP6AP1,BMI1,CCN4,BMP1,BMP4,BMP7,BMPR2,SERPINH1,CDH11,NOG,RECQL4,COL1A1,COL2A1,COL6A2,POC1A,ZNF385A,MAPK14,CTSK,RAB33B,IFT140,EIF4A3,IFT172,SLC38A10,RABGAP1L,MED12,ABI1,MEGF8,EPHA2,INSIG2,PLEKHA1,GREM1,ZNF219,CITED2,FGF8,FST,SCARA3,CARM1,HSD17B7,DEAF1,SUFU,GHRL,SLC39A1,ARID5A,GNA11,GNAQ,GNAS,MIGA2,ADAMTS7,HEXA,HIF1A,HOXA3,HOXA5,HOXA6,HOXB8,HOXC11,HOXD12,H…
GO: Biological Process	GO:0035107	appendage morphogenesis	0.001487	1	0.02143	0.2126	49	175	TBC1D32,ASPH,ATRX,BAK1,BMP4,BMP7,NOG,ZNF358,COL2A1,CRABP2,IFT140,ECE1,MEGF8,GREM1,ZNF219,MECOM,FGF8,FGF10,SEMA3C,TMEM107,B9D1,GNAQ,GNAS,HOXC11,HOXD12,HOXD13,LRP4,LRP5,MBNL1,FLVCR1,NOTCH1,NOTCH2,ROR2,PBX1,PCNT,PRRX1,RARG,SMARCA4,IFT122,SOX4,SOX9,SOX11,TTBK2,IQCE,RPGRIP1L,LNPK,TWIST1,OSR1,ACD
GO: Biological Process	GO:0035108	limb morphogenesis	0.001487	1	0.02143	0.2126	49	175	TBC1D32,ASPH,ATRX,BAK1,BMP4,BMP7,NOG,ZNF358,COL2A1,CRABP2,IFT140,ECE1,MEGF8,GREM1,ZNF219,MECOM,FGF8,FGF10,SEMA3C,TMEM107,B9D1,GNAQ,GNAS,HOXC11,HOXD12,HOXD13,LRP4,LRP5,MBNL1,FLVCR1,NOTCH1,NOTCH2,ROR2,PBX1,PCNT,PRRX1,RARG,SMARCA4,IFT122,SOX4,SOX9,SOX11,TTBK2,IQCE,RPGRIP1L,LNPK,TWIST1,OSR1,ACD
GO: Biological Process	GO:0032508	DNA duplex unwinding	0.001487	1	0.02143	0.2126	34	111	CDC45,PARP1,RUVBL1,MCM9,ATRX,CHD3,CHD4,ERCC8,RECQL4,SMARCAL1,DDB1,ERCC2,ERCC3,XRCC6,RTEL1,RUVBL2,ASCC3,GTF2H2,GTF2H4,FBH1,IGHMBP2,MCM2,MCM3,MCM5,MCM7,CHTF8,PURA,RFC5,RPS27A,PIF1,CHTF18,DHX36,TWNK,SMARCAD1
GO: Biological Process	GO:0046825	regulation of protein export from nucleus	0.001493	1	0.02148	0.2131	17	44	XPO5,CAMK1,THOC5,CDK5,EMD,CTDSPL2,ANP32B,AKAP8L,PARK7,PPM1A,PRKACA,PTPN14,RANGAP1,SUPT6H,TP53,TXN,THOC2
GO: Biological Process	GO:0010256	endomembrane system organization	0.001494	1	0.02148	0.2131	138	587	UBL4A,HACE1,AKT1,AKT2,ABCD1,VPS18,ANXA6,LEMD2,CAMSAP3,BLZF1,PRX,GBF1,BNIP1,ARHGEF7,VPS51,MYRF,AP3D1,WASL,CAPN1,CAPNS1,FCHO2,TMED4,MTA1,SYNGR2,HGS,COG1,CLU,SUN2,COL5A1,ZNF385A,CREB1,GCC2,RAB33B,CUL7,RB1CC1,DCTN1,FBXW8,GOLGA5,DNM1,DNM2,DOP1B,TMED5,WASHC1,TMED7,DNM1L,SH3GLB1,EMD,MTSS2,STX2,DTNBP1,ABCA7,HOOK1,TEX264,PRMT5,SNX9,HIKESHI,ARFGEF1,VTA1,AKAP8L,GET4,HOOK3,VPS4A,BLOC1S1,CHMP2A,TMED2,LMAN2,GO…
GO: Biological Process	GO:0043217	myelin maintenance	0.001508	1	0.02165	0.2148	9	17	AKT1,AKT2,ABCD1,PRX,MYRF,CLU,PTEN,SOD1,MPP5
GO: Biological Process	GO:0090066	regulation of anatomical structure size	0.001516	1	0.02174	0.2156	139	592	PICALM,ADCY6,GRK2,RPTOR,PLA2G6,AKT1,SEMA6A,ULK1,OGT,APOE,GBA2,SEMA4G,ARHGAP4,ARHGAP5,ATP1A2,ATP2B1,ATP5MC1,BDNF,BMPR2,EIF2B2,CACNA1G,WASL,PLOD3,CAPN1,HIP1R,LATS1,CD38,CDH4,CDK4,CDK5,CFL2,AP2M1,SLC9A3R1,ROCK2,CRABP2,CREB1,DOCK4,DBN1,RB1CC1,FCHSD2,VILL,DNM2,WASHC1,ECE1,ARPC4,ARPC3,ARPC1B,SEMA3D,EFNA5,MEGF8,CTTN,EPHA7,SEMA3A,PRR16,VAV3,HAX1,SNX9,SEMA6C,EVL,SEMA4B,SEMA3C,ARPC1A,LARS1,ARFGEF1,FXN,CDC4…
GO: Biological Process	GO:0007088	regulation of mitotic nuclear division	0.001537	1	0.02201	0.2183	51	184	MAD1L1,CUL3,BIRC5,CDC14B,ATRX,BMP4,BMP7,CDK11B,CDC20,CDC25C,CDKN1B,KIF20B,SH2B1,ESPL1,DLGAP5,DAPK3,CUL7,FBXO5,NME6,PRMT5,FGF8,MAD2L2,ANAPC5,LCMT1,SLF1,STAG2,CHMP2A,PPP1R9B,UBE2C,PHB2,HSPA1B,IGF2,LRP5,GEN1,NFE2L1,NUMA1,PEBP1,CHMP1A,PDGFRB,PIN1,FBXW5,AURKAIP1,PHIP,RB1,SMC5,AURKA,OBSL1,TERF1,TUBG1,TOM1L2,CDT1
GO: Biological Process	GO:0006165	nucleoside diphosphate phosphorylation	0.001542	1	0.02206	0.2188	42	145	ACTN3,ALDOA,OGT,RAE1,FOXK1,ZBTB20,POM121,NME6,ENO1,ENO3,SIRT6,CMPK1,GALK1,GALT,GAPDH,GPI,HIF1A,HK1,JMJD8,FOXK2,EIF6,MIF,MPI,NME2,NME4,OGDH,PFKFB2,PFKL,PGAM1,PGK1,PGM1,PKM,PRKAG1,NUP85,DHTKD1,OGDHL,CMPK2,NUP210,NUP188,TP53,TPI1,AAAS
GO: Biological Process	GO:0072429	response to intra-S DNA damage checkpoint signaling	0.00155	1	0.02211	0.2193	4	4	SLX4,FBH1,MUS81,EME1
GO: Biological Process	GO:1902659	regulation of glucose mediated signaling pathway	0.00155	1	0.02211	0.2193	4	4	PIH1D1,SMARCA4,SMARCB1,UBTF
GO: Biological Process	GO:0006779	porphyrin-containing compound biosynthetic process	0.001563	1	0.02221	0.2204	13	30	ALAD,SRRD,CPOX,TMEM14C,FXN,SLC25A39,HMBS,IREB2,NFE2L1,PPOX,SLC25A38,UROD,UROS
GO: Biological Process	GO:1904837	beta-catenin-TCF complex assembly	0.001563	1	0.02221	0.2204	13	30	TRRAP,RUVBL1,PYGO2,KAT5,MEN1,BCL9L,CDC73,SMARCA4,TCF7,TERT,TLE2,TLE3,KMT2D
GO: Biological Process	GO:0051984	positive regulation of chromosome segregation	0.001563	1	0.02221	0.2204	13	30	CUL3,ESPL1,DLGAP5,FEN1,ANAPC5,SLF1,SGO2,NUMA1,RB1,SMC6,SMC5,RCC2,CDT1
GO: Biological Process	GO:0060627	regulation of vesicle-mediated transport	0.001576	1	0.02237	0.2219	147	631	ABR,PICALM,AP2A1,PLA2G6,AKT2,NLGN2,VPS18,ANGPT1,APOE,ARHGAP1,ARRB1,ARRB2,VAMP8,ATP6AP1,LRSAM1,B2M,NAPA,BCL2L1,BCR,BICD1,BRAF,CACNA1H,CACNA1G,CACNB2,WASL,CACNB4,CALM3,HIP1R,UNC119,SCARB1,HGS,CD63,CD151,CDK5,CBARP,CHRNA4,AP2M1,AP2S1,CLU,AKAP5,RAB3D,PTPN23,CSK,LRRTM2,APPL1,RUBCN,RAB33B,LDLRAP1,SYT12,ZFYVE16,SNX17,C2CD5,SNAP91,IQSEC1,DLG4,DNM1,DNM2,DVL1,DNM1L,PREB,SH3GLB1,TNK2,GREM1,ANKRD13B,DTNBP1,A…
GO: Biological Process	GO:0070201	regulation of establishment of protein localization	0.001579	1	0.02238	0.2221	197	874	ABAT,ADAM8,PICALM,BAP1,PARP1,XPO5,RPTOR,PLA2G6,AKT2,NLGN2,C1QTNF4,OGT,ANGPT1,ANXA4,APBB1,BIRC5,GPAM,CAMK1,APOE,THOC5,MADD,ARRB1,KLF7,ASPH,VAMP8,HYAL2,BID,CCN4,BMP4,ZPR1,CACNB3,TRPA1,CD38,CD81,CDK5,SELENOK,AKAP5,PTPN23,CLOCK,KIF20B,MAPK14,CSF1R,CSK,PPM1F,GCC2,RAB11FIP5,CTSD,RAB11FIP3,B3GAT3,C2CD5,C2CD2L,SNAP91,IQSEC1,HDAC6,SAE1,DNM1L,E2F1,FIS1,SIDT2,EFNA5,SH3GLB1,TRIM28,UBAC2,EMD,ERBB2,TCIRG1,ACSL…
GO: Biological Process	GO:0045936	negative regulation of phosphate metabolic process	0.001633	1	0.02308	0.2289	150	646	ACTN3,ADAR,PARP1,GRK2,RPTOR,AKT1,SEMA6A,OGT,ANGPT1,LEMD2,CAMSAP3,APOE,ARRB1,ARRB2,PLPP3,HYAL2,URI1,BAK1,BMP4,BMP7,CALM3,CTDSP1,LATS1,CDKN1B,NOG,CACTIN,SLC9A3R1,ROCK2,MAPK8IP1,CRY2,CSK,PPM1F,RUBCN,PPP1R26,DMD,DUSP2,WASHC1,DUSP9,DVL1,RANBP9,PPP1R14B,EFNA1,FARP1,EIF4G1,GREM1,EPHB2,SPRY1,SPRY2,WDR81,MECOM,TNIP1,DTNBP1,FBLN1,RACK1,FOXM1,CIB1,SIRT6,CHORDC1,MBIP,AKT1S1,NPRL2,MTOR,GBA,PDCD4,ZGPAT,GADD45G…
GO: Biological Process	GO:1901985	positive regulation of protein acetylation	0.001636	1	0.02308	0.2289	18	48	TAOK1,CAMK1,ARRB1,RPS6KA4,RPS6KA5,KAT5,GATA3,KAT2A,RUVBL2,ARID5A,KAT7,TERF2IP,MAPK3,PIH1D1,SNAI2,SMARCB1,SOX4,SPHK2
GO: Biological Process	GO:0070897	transcription preinitiation complex assembly	0.001636	1	0.02308	0.2289	18	48	TAF1C,GTF3C5,CREB1,DR1,GTF2A2,PSMC3,PSMC4,PSMC5,PIH1D1,SGF29,SMARCA4,SMARCB1,BDP1,TAF6,THRA,POLR1E,TP53,UBTF
GO: Biological Process	GO:0008631	intrinsic apoptotic signaling pathway in response to oxidative stress	0.001636	1	0.02308	0.2289	18	48	PARP1,AKT1,TRAP1,ARL6IP5,HTRA2,GPX1,PDCD10,HIF1A,PARK7,MAP3K5,P4HB,PRKN,PML,MAPK7,UACA,SOD1,SIRT1,PINK1
GO: Biological Process	GO:1901532	regulation of hematopoietic progenitor cell differentiation	0.001642	1	0.02314	0.2295	29	91	AP2A2,LDB1,CBFB,N4BP2L2,GATA3,NOTCH1,PSMA4,PSMA7,PSMB1,PSMB2,PSMB3,PSMB4,PSMB5,PSMB6,PSMC1,PSMC3,PSMC4,PSMC5,PSMD2,PSMD3,PSMD4,PSMD7,PSMD8,PSMD13,PSME1,PSME2,FNIP1,ZBTB1,DHX36
GO: Biological Process	GO:0072028	nephron morphogenesis	0.001659	1	0.02332	0.2313	28	87	DCHS1,BMP4,BMP7,TIMELESS,NOG,MAGED1,GREM1,CITED2,FGF8,FOXD1,LZTS2,GATA3,ILK,LAMA5,PBX1,PDGFRB,WNT4,PGF,PKD1,PKD2,LGR4,GREB1L,SMO,SOX9,HNF1B,TCF21,OSR1,CTNNBIP1
GO: Biological Process	GO:0008589	regulation of smoothened signaling pathway	0.001659	1	0.02332	0.2313	28	87	MOSMO,DLG5,SCUBE3,IFT140,IFT172,MEGF8,ARL6,FGF10,SUFU,GAS8,GLI1,GLIS2,DISP1,NDST1,PDCL,PRRX1,POR,PRKACA,PRKACB,RB1,KIF7,RORA,SCUBE1,SMO,IFT122,TTBK2,MGRN1,RPGRIP1L
GO: Biological Process	GO:0072171	mesonephric tubule morphogenesis	0.001663	1	0.02335	0.2316	25	75	DCHS1,BMP4,TIMELESS,NOG,MAGED1,GREM1,CITED2,FGF8,FOXD1,LZTS2,GATA3,ILK,LAMA5,PBX1,WNT4,PGF,PKD2,LGR4,GREB1L,SMO,SOX9,HNF1B,TCF21,OSR1,CTNNBIP1
GO: Biological Process	GO:0032507	maintenance of protein location in cell	0.001669	1	0.0234	0.2321	27	83	ADCY6,GRK2,AKT1,GPAA1,CDK5,SUN2,CIZ1,DBN1,TLN2,FLNB,OS9,GRIK5,GSN,HK1,PARK7,TWF2,JUP,PML,RANGAP1,GOLPH3,TAF8,VPS13A,PIP5K1C,TLN1,TXN,PINK1,ANKRD13C
GO: Biological Process	GO:0048705	skeletal system morphogenesis	0.001729	1	0.02422	0.2402	70	270	ACTN3,IFT80,ANXA6,HYAL2,BMI1,BMP1,BMP4,BMP7,BMPR2,SERPINH1,NOG,RECQL4,COL1A1,COL2A1,COL6A2,POC1A,MAPK14,RAB33B,IFT140,EIF4A3,MED12,MEGF8,INSIG2,PLEKHA1,GREM1,CITED2,SCARA3,CARM1,SLC39A1,GNAS,HOXA3,HOXA5,HOXA6,HOXB8,HOXC11,HSPG2,NDST1,INPPL1,SCX,LRP5,LTBP3,MDFI,MEF2C,MEN1,MMP2,MMP16,FLVCR1,MTHFD1,ANKRD11,ROR2,PDGFRB,PEX7,PKD1,NLE1,PRRX1,SLC39A3,POR,RARA,RARG,ASXL2,SFRP4,SOX9,SOX11,TGFB3,SH3PXD2B,T…
GO: Biological Process	GO:0006338	chromatin remodeling	0.001745	1	0.02441	0.2421	51	185	MYSM1,CENPP,RUVBL1,ATRX,CENPC,CHD3,CHD4,KDM4A,INO80B,DR1,HDAC5,CENPW,HMG20B,ZNHIT1,SIRT6,GATA3,KAT2A,SRCAP,RUVBL2,NR3C1,HELLS,MEN1,MBD3,SPTY2D1,CENPM,PIH1D1,RB1,RIOX1,CENPQ,MIS18BP1,HJURP,CENPT,ZBTB1,SMARCA4,SMARCB1,SMARCC2,SMARCD1,SMARCD2,SMARCD3,KDM4B,SOX9,KDM6B,CENPK,DMAP1,SUPT4H1,SUPT6H,ACTR6,TOP1,KDM6A,SMARCAD1,KNL1
GO: Biological Process	GO:0044774	mitotic DNA integrity checkpoint	0.00176	1	0.02459	0.2439	34	112	CNOT6,TAOK1,DGKZ,CNOT6L,CDC25C,CDKN1B,TAOK2,ZNF385A,ATF2,E2F1,CARM1,BRSK1,PRMT1,TNKS1BP1,FOXO4,HUS1B,CNOT4,CNOT7,PLAGL1,PML,NOP53,PPP1R10,RAD9A,FBXO31,RPA2,RPL26,RBM38,MUS81,CDK5RAP3,SOX4,AURKA,TP53,EME1,PCBP4
GO: Biological Process	GO:0071496	cellular response to external stimulus	0.001781	1	0.02485	0.2465	91	367	NMRAL1,AMIGO1,TLE5,RPTOR,AKT1,ULK1,ARHGDIA,ASNS,ATF4,ATP1A1,ATP1A2,ATP2B1,ATP5MC1,BAK1,FADD,BMPR2,BNIP3,CACNB3,MAP3K14,AIFM1,TXN2,COL1A1,PIEZO1,DAP,SESN2,CASP8AP2,DNM1L,SH3GLB1,EIF4G1,WDR24,MYBBP1A,LARS1,GAS2L1,NPRL2,MTOR,MAP3K2,STK26,GBA,MAP1LC3A,EHMT2,GCLC,PPP1R9B,GCN1,KPTN,GSTP1,GABARAPL2,HSF1,TNC,IREB2,IRF1,ITGA4,SCX,KCNJ2,LTBR,MAP3K5,NUDT1,PRKN,WNT4,MTPN,SLC38A2,SSH1,PIK3C2A,PIK3C2B,PIM1,MAP…
GO: Biological Process	GO:0061462	protein localization to lysosome	0.001802	1	0.02512	0.2492	16	41	MEAK7,AP3D1,HGS,CD81,CLU,ROCK2,GCC2,ZFYVE16,LARS1,VPS4A,KPTN,RNF128,SNX16,SZT2,SH3BP4,NCOA4
GO: Biological Process	GO:0031109	microtubule polymerization or depolymerization	0.001806	1	0.02512	0.2492	38	129	KIF18A,TUBGCP5,TAOK1,CAMSAP3,NCKAP5L,GBA2,ARHGEF2,CDKN1B,PRUNE1,DCTN1,HDGFL3,FBXO5,HDAC6,RANBP9,APC2,KATNB1,FKBP4,CIB1,GAS2L1,GOLGA2,PSRC1,HSPA1B,TUBGCP6,STMN1,MAP1A,MAP2,RANGRF,NUMA1,PIN1,MAPK8,MZT1,RPS3,SNCA,TOGARAM1,TTBK2,TERF1,TUBG1,EML2
GO: Biological Process	GO:0032878	regulation of establishment or maintenance of cell polarity	0.001809	1	0.02512	0.2492	12	27	KRIT1,ROCK2,KIF20B,RACK1,FLOT2,ARFGEF1,GATA3,GSN,LLGL2,LLGL1,ROCK1,RICTOR
GO: Biological Process	GO:0070199	establishment of protein localization to chromosome	0.001809	1	0.02512	0.2492	12	27	BRCA2,LRWD1,CCT7,RUVBL2,NABP2,PIH1D1,WRAP53,SGF29,CCT5,TERF1,TERT,ACD
GO: Biological Process	GO:0007568	aging	0.001829	1	0.02536	0.2516	89	358	ABAT,PICALM,AKT1,APEX1,APOE,ATP2B1,HYAL2,B2M,BAK1,BRCA2,EIF2B5,SERPING1,LONP1,COL4A2,EEF1E1,NOX4,CREB1,MAPK14,FBXO5,EEF2,ENDOG,ENO3,COQ7,ERCC1,ERCC2,FZR1,FOXM1,CARM1,CISD2,MTOR,PDCD4,GCLC,GCLM,HTRA2,GPX4,GSK3A,GSN,GSS,SEC63,HRAS,ID2,IGFBP2,ILK,KRAS,LIMS1,LRP1,MIF,FOXO4,MME,MMP2,MBD3,MT-ATP6,NUDT1,MT-ND4,NDUFS6,NFKB2,PDE4D,PDGFRB,SERPINF1,XRN1,PML,MIR10A,PPP3CA,MAPK3,PTEN,PTGS2,PTH1R,SMC6,RELA,RPN…
GO: Biological Process	GO:0001649	osteoblast differentiation	0.001854	1	0.02568	0.2547	65	248	ACTN3,ACVR2A,ADAR,FZD1,AKT1,IFT80,ATP5F1B,ATP6AP1,CCN4,BMP4,BMP7,BMPR2,CBFB,NOG,CLIC1,COL1A1,FBXO5,MRC2,HDAC5,TOB1,EPHA2,GREM1,FBL,TCIRG1,FASN,ATRAID,SUCO,SYNCRIP,MYBBP1A,HDAC7,SND1,SUFU,GLI1,GNAS,HGF,TNC,ID1,ID2,ID4,IGF2,ILK,LOX,LRP5,MEF2C,MEN1,NOTCH1,WNT4,TMEM64,PRKACA,PTGER4,PTH1R,RIOX1,RPS15,LGR4,CCL3,SNAI2,SMO,SNRNP200,SOX11,BCAP29,UFL1,SH3PXD2B,TWIST1,FAM20C,CTNNBIP1
GO: Biological Process	GO:0051651	maintenance of location in cell	0.001858	1	0.02571	0.255	32	104	ADCY6,GRK2,AKT1,APOE,GPAA1,CDK5,SUN2,CIZ1,DBN1,TLN2,FLNB,SPOUT1,FTH1,FTL,GAA,OS9,GRIK5,GSN,HK1,PARK7,TWF2,JUP,PML,RANGAP1,GOLPH3,TAF8,VPS13A,PIP5K1C,TLN1,TXN,PINK1,ANKRD13C
GO: Biological Process	GO:0006096	glycolytic process	0.001873	1	0.02589	0.2568	37	125	ACTN3,ALDOA,OGT,RAE1,FOXK1,ZBTB20,POM121,ENO1,ENO3,SIRT6,GALK1,GALT,GAPDH,GPI,HIF1A,HK1,JMJD8,FOXK2,EIF6,MIF,MPI,OGDH,PFKFB2,PFKL,PGAM1,PGK1,PGM1,PKM,PRKAG1,NUP85,DHTKD1,OGDHL,NUP210,NUP188,TP53,TPI1,AAAS
GO: Biological Process	GO:0043457	regulation of cellular respiration	0.001888	1	0.02599	0.2578	14	34	ACTN3,BNIP3,TRAP1,PRELID1,HIF1A,PARK7,PIK3CA,SLC25A23,NOP53,PRKACA,SHMT2,SNCA,ISCU,PINK1
GO: Biological Process	GO:0071353	cellular response to interleukin-4	0.001888	1	0.02599	0.2578	14	34	ALAD,CDK4,KEAP1,TUBA1B,FASN,GATA3,HSP90AB1,MCM2,NFIL3,PML,RPL3,RPLP0,RPS2,TCF7
GO: Biological Process	GO:0016242	negative regulation of macroautophagy	0.001888	1	0.02599	0.2578	14	34	AKT1,POLDIP2,RUBCN,MTOR,EHMT2,USP30,HTRA2,MTM1,PIK3CA,PHF23,TP53,TSC2,PINK1,UBQLN4
GO: Biological Process	GO:1905037	autophagosome organization	0.001902	1	0.02614	0.2593	31	100	ULK1,LRSAM1,CTSD,RAB33B,RB1CC1,MFN2,SH3GLB1,NPRL2,GBA,MAP1LC3A,EHMT2,GABARAPL2,ATG101,TP53INP1,MTM1,PIK3C2A,PIK3C2B,ATG9A,PHF23,TMEM41B,RAB5A,RNF5,AMBRA1,RAB3GAP1,ATG2A,PACS2,ATP13A2,SYNPO2,PINK1,NPRL3,RAB1B
GO: Biological Process	GO:0090287	regulation of cellular response to growth factor stimulus	0.001903	1	0.02614	0.2593	82	326	FZD1,SEMA6A,ULK1,LTBP4,ANGPT1,LEMD2,XIAP,BMP4,BMPR2,HGS,CD63,NOG,ADGRA2,ZNF451,DMD,DNM2,SH3GLB1,TOB1,GREM1,SPRY1,SPRY2,STUB1,CITED2,FGF10,FST,FOXD1,CTDSPL2,NPTN,GIPC1,GATA3,GPC1,EMILIN1,PTP4A3,STRAP,HIF1A,CADM4,HSP90AB1,ILK,ITGA3,ITGA5,HTRA3,LOX,FGFBP3,MEN1,BCL9L,MYO1C,FGFRL1,PELO,NGFR,NOTCH1,NOTCH2,NUMA1,FURIN,PCSK6,WNT4,PIN1,FBXL15,MIR10A,PPM1A,PPP2R5B,PPP2R5D,MIR15B,DAB2IP,ASPN,PTPRF,RPS27A,SF…
GO: Biological Process	GO:0009100	glycoprotein metabolic process	0.001951	1	0.02677	0.2656	104	429	HS6ST2,AGA,OGT,NDST2,B4GALT2,B3GALT2,DPM1,BMPR2,PLOD3,HS6ST1,COL2A1,MPDU1,NUS1,CSPG4,CST3,DAD1,DDOST,B3GAT3,FBXO6,CANT1,SPOCK3,SLC35C2,AATF,DSEL,B3GNT5,TNIP1,EXT2,MAGT1,ABCA7,FOXL1,ARFGEF1,FUT9,ST6GALNAC4,SYVN1,GCNT1,OS9,GOLGA2,GPC1,B4GAT1,TMEM115,POMGNT2,MAN1B1,HEXA,HIF1A,B4GALT7,PARK7,ALG14,NDST1,IDS,KRTCAP2,B3GALT6,LFNG,B3GAT2,MAN1A1,MAN2A2,MAN2B1,MGAT1,MPI,MUC6,MVD,OST4,TMTC3,PCSK6,PLOD1,PLOD…
GO: Biological Process	GO:0017038	protein import	0.001954	1	0.02677	0.2656	58	217	ADAR,AKT1,ANGPT1,APOE,HYAL2,MBTPS1,BMP4,ZPR1,PTTG1IP,RPL23,CLU,PEX16,SAMM50,AKAP5,CRY2,MAPK14,IPO13,APPL1,POM121,TRIM28,TIMM17B,AGAP3,FLNA,HIKESHI,TIMM50,SUFU,PKIG,PHB2,SNX33,JUP,KPNA4,TNPO1,PEX6,PEX7,PEX10,PIK3R2,PML,TOMM7,MDFIC,TNPO2,PPP1R10,PPP3CA,PPP3R1,PTGS2,PHIP,UACA,IPO4,NUP85,SIX3,SMO,NXT2,DMAP1,SYK,NUP188,TP53,TSC2,POLA2,DNLZ
GO: Biological Process	GO:0030203	glycosaminoglycan metabolic process	0.001959	1	0.02681	0.2659	46	164	HS6ST2,AP2A1,AKT1,ANGPT1,NDST2,HYAL2,B4GALT2,CCND3,HS6ST1,CSPG4,SDC3,B3GAT3,SPOCK3,DSEL,EXT2,GPC5,FUCA1,GALNS,GLB1,GNS,GPC1,B4GAT1,GUSB,HEXA,HGF,B4GALT7,HSPG2,NDST1,IDS,B3GALT6,B3GAT2,NAGLU,PDGFRB,PIM1,PTGER4,CLN6,CHPF,CSGALNACT2,SDC1,SDC2,ST3GAL4,ST3GAL3,SLC9A1,XYLT2,AGRN,HS3ST6
GO: Biological Process	GO:0043902	positive regulation of multi-organism process	0.001963	1	0.02683	0.2662	133	567	TMEM250,ADAM8,ADAR,OTULIN,XIAP,APOE,ARRB2,TICAM1,LRSAM1,FADD,POLR3D,CACNA1H,CCNT1,SCARB1,CDK9,RPS6KA5,MAPKAPK2,CACTIN,NELFB,CSF1R,APPL1,LRRC14,CTSK,MATR3,DDB1,TANK,TNIP1,TAB1,SCARA3,FLOT2,CIB1,FMR1,NELFCD,POLR3C,CNPY3,XRCC6,GAPDH,VPS4A,CHMP2A,MALT1,GPS2,GRN,GTF2F1,UBE2K,PARK7,HRAS,HSPA1B,SYDE1,TAB3,IRF1,IRF3,KRAS,LGALS1,MIF,MMP2,TBK1,MUC6,NFKBIL1,NOTCH1,OXTR,P4HB,PAK3,PC,CNOT7,MDFIC,NOP53,POLR2C,…
GO: Biological Process	GO:0060998	regulation of dendritic spine development	0.001979	1	0.02697	0.2675	29	92	NLGN2,CAMK1,APOE,NEURL1,ARHGAP33,CDK5,DLG5,DBN1,DNM1L,EFNA1,DTNBP1,FMR1,MTOR,GRN,NR3C1,SHANK3,MEF2C,DBNL,NGFR,PAK3,PALM,PTEN,PTPRS,PPP1R9A,DHX36,CDKL5,ARC,TSC2,UBE3A
GO: Biological Process	GO:0051058	negative regulation of small GTPase mediated signal transduction	0.00198	1	0.02697	0.2675	22	64	LZTR1,CUL3,DGKZ,SYNGAP1,MFN2,RASA4,KCTD10,EPHB2,SPRY1,SPRY2,RAPGEF1,ITGA3,STMN1,ARHGAP12,GIT1,DAB2IP,RIPOR1,RASA1,RASA2,CD2AP,SH3BP1,SCAI
GO: Biological Process	GO:1902110	positive regulation of mitochondrial membrane permeability involved in apoptotic process	0.00198	1	0.02697	0.2675	22	64	BAK1,BID,BNIP3,BOK,HIP1R,MPV17L,ATF2,E2F1,SH3GLB1,EYA2,ACAA2,SIVA1,GCLC,GSK3A,TMEM14A,NMT1,PPP3R1,MAPK8,MUL1,PPP1R13B,TP53,ZNF205
GO: Biological Process	GO:0035794	positive regulation of mitochondrial membrane permeability	0.002017	1	0.02744	0.2722	23	68	BAK1,BID,BNIP3,BOK,HIP1R,MPV17L,ATF2,E2F1,SH3GLB1,EYA2,ACAA2,SIVA1,GCLC,GSK3A,TMEM14A,NMT1,PPP3R1,MAPK8,MUL1,SLC9A1,PPP1R13B,TP53,ZNF205
GO: Biological Process	GO:0060218	hematopoietic stem cell differentiation	0.00203	1	0.02755	0.2733	27	84	AP2A2,LDB1,CBFB,ERCC2,N4BP2L2,GATA3,PSMA4,PSMA7,PSMB1,PSMB2,PSMB3,PSMB4,PSMB5,PSMB6,PSMC1,PSMC3,PSMC4,PSMC5,PSMD2,PSMD3,PSMD4,PSMD7,PSMD8,PSMD13,PSME1,PSME2,TP53
GO: Biological Process	GO:0061180	mammary gland epithelium development	0.00203	1	0.02755	0.2733	27	84	AKT1,AKT2,PYGO2,BRCA2,DDR1,LATS1,CSF1R,EPHA2,ETV4,ETV5,FGF10,DEAF1,GATA3,GPX1,NR3C1,HIF1A,PHB2,HOXA5,ID2,LRP5,WNT4,PGR,IQGAP3,PML,SMO,SRC,SCRIB
GO: Biological Process	GO:0051094	positive regulation of developmental process	0.002032	1	0.02755	0.2733	348	1632	ACTN3,ACVR2A,ADAM8,PICALM,AMIGO1,FZD1,PARP1,AP2A1,AKT1,LRRC7,NLGN2,SEMA6A,APBB1,GPAM,CAMK1,APOE,RHOB,ARHGDIA,ARRB2,ASPA,ZFHX3,ATF4,ATP2B1,ATP5MC1,ATP6AP1,B2M,ADGRB2,FADD,BDNF,BMI1,CCN4,BMP1,BMP4,BMP7,BMPR2,BNIP3,BRAF,ZFP36L1,ARHGEF7,FUBP1,EIF2B2,MYRF,AP3D1,CASP6,CBFB,SART1,NEURL1,ARHGEF2,CDC20,CDH4,DLG5,NOG,S1PR2,TRIP10,CLU,CLIC1,QKI,COL1A1,AKAP5,MAGED1,EEF1E1,ZNF385A,CRABP2,CREB1,KIF20B,MAPK14,C…
GO: Biological Process	GO:0000281	mitotic cytokinesis	0.002047	1	0.02772	0.275	25	76	BIRC5,RHOB,ARL3,BRCA2,UNC119,ROCK2,KIF20B,ESPL1,CUL7,KIF20A,SNX9,LZTS2,VPS4A,CHMP2A,SNX33,INCENP,STMN1,KLHDC8B,CHMP1A,CHMP6,RASA1,ROCK1,RTKN,TRIM36,CDT1
GO: Biological Process	GO:0007034	vacuolar transport	0.002054	1	0.02778	0.2756	42	147	VPS18,RHOB,VPS51,AP3D1,ATP6V0D1,HGS,CLU,GCC2,ZFYVE16,HOOK1,LARS1,VPS54,HOOK3,VPS4A,CHMP2A,GRN,SNF8,LRP1,MTM1,PRKN,CHMP1A,NDFIP2,TMEM106B,PSAP,VPS37C,CHMP6,CCDC91,PIK3R4,VPS52,VPS37A,TRAK1,VIPAS39,VPS11,USE1,SNX16,VPS13A,MGRN1,UBXN6,TMEM50A,VPS16,PINK1,NCOA4
GO: Biological Process	GO:1900242	regulation of synaptic vesicle endocytosis	0.002066	1	0.02785	0.2763	11	24	PICALM,BCL2L1,CALM3,AP2M1,SNAP91,DNM1,DNM1L,PPP3CB,ROCK1,SH3GL1,PIP5K1C
GO: Biological Process	GO:0098779	positive regulation of mitophagy in response to mitochondrial depolarization	0.002067	1	0.02785	0.2763	6	9	MFN2,HDAC6,CDC37,PRKN,TOMM7,PINK1
GO: Biological Process	GO:0001188	RNA polymerase I preinitiation complex assembly	0.002067	1	0.02785	0.2763	6	9	TAF1C,PIH1D1,SMARCA4,SMARCB1,POLR1E,UBTF
GO: Biological Process	GO:0032886	regulation of microtubule-based process	0.002071	1	0.02788	0.2765	63	240	KIF18A,TAOK1,RAE1,CAMSAP3,GBA2,MARK4,BICD1,CCNF,ARHGEF2,CDKN1B,PRUNE1,ROCK2,POC1A,SENP6,DCTN1,HDGFL3,DYNC1H1,HDAC6,EFNA5,MARK2,ERBB2,CDK2AP2,APC2,KATNB1,FKBP4,CIB1,CHORDC1,GAS2L1,PLK4,STAG2,KAT2A,CHMP2A,PSRC1,GSK3A,CEP250,HSPA1B,STMN1,CCDC39,MAP1A,MAP2,RANGRF,GEN1,NUMA1,CHMP1A,FBXW5,PKD1,FSD1,MAPK8,CCDC40,RPS3,CEP76,TRIM36,ATF5,CEP131,SNCA,TOGARAM1,AURKA,TTBK2,PHLDB1,TERF1,AGRN,EML2,RASSF7
GO: Biological Process	GO:0045597	positive regulation of cell differentiation	0.002085	1	0.02803	0.2781	257	1176	ACTN3,ACVR2A,ADAM8,PICALM,AMIGO1,FZD1,PARP1,AP2A1,AKT1,LRRC7,NLGN2,SEMA6A,APBB1,CAMK1,APOE,ARHGDIA,ARRB2,ASPA,ZFHX3,ATP5MC1,ATP6AP1,FADD,BDNF,BMI1,CCN4,BMP4,BMP7,BMPR2,BRAF,ZFP36L1,ARHGEF7,FUBP1,EIF2B2,AP3D1,CASP6,CBFB,SART1,NEURL1,ARHGEF2,CDH4,DLG5,NOG,S1PR2,TRIP10,CLU,CLIC1,QKI,COL1A1,AKAP5,ZNF385A,CRABP2,CREB1,KIF20B,MAPK14,CSF1R,NSMF,SS18L1,KDM4A,TOX,DBN1,CUL7,ZEB2,FBXW8,FBXO5,SNAP91,FGF20,DL…
GO: Biological Process	GO:1903052	positive regulation of proteolysis involved in cellular protein catabolic process	0.002102	1	0.02822	0.28	38	130	AKT1,CLU,TMEM259,ARIH1,RNF40,KEAP1,FBXW8,DVL1,RNFT1,STUB1,RACK1,FMR1,GBA,GCLC,GSK3A,HSPA1B,ATXN3,RNF19B,TMTC3,PRKN,NOP53,MAPK8,DAB2IP,PSMC1,PSMC4,PTEN,RAD23A,DET1,SGTA,CDK5RAP3,EDEM2,RNF217,AURKA,COP1,HSPBP1,BAG6,USP5,SOCS4
GO: Biological Process	GO:0031334	positive regulation of protein-containing complex assembly	0.002118	1	0.02841	0.2818	70	272	CNOT6,PARP1,CNOT6L,BID,WASL,HIP1R,CDKN1B,CLU,CREB1,PIEZO1,DCTN1,DDB1,FCHSD2,SNAP91,HDAC6,WASHC1,ARPC4,ARPC3,ARPC1B,SH3GLB1,EIF4G1,CTTN,ERCC1,ERCC2,ERCC3,STUB1,RACK1,SNX9,EVL,SLF1,ARPC1A,CDC42EP3,MTOR,PSRC1,GSN,GTF2H2,GTF2H4,HSPA1B,MPP7,MYO1C,NCK1,NUMA1,EPN1,PPP2R5B,MAPK8,PSMC3,PSMC4,PSMC5,PIH1D1,KIRREL1,RPA2,RPA3,RPS3,AP1AR,FNIP1,BRK1,SRC,TOGARAM1,SYK,MLST8,TERF1,TP53,NR1H2,VASP,WARS1,RICTOR,PINK…
GO: Biological Process	GO:0034330	cell junction organization	0.002179	1	0.02919	0.2896	78	309	ACTG1,ACTN3,NLGN2,CAMSAP3,ARVCF,BCR,LDB1,ARHGEF7,CBFB,CD9,CD151,CDH4,CDH6,CDH11,DLG5,TAOK2,ROCK2,PTPN23,NECTIN3,CSF1R,CSK,PPM1F,CTNND1,DAPK3,CCM2,IQSEC1,TLN2,EFNA5,EPHA2,GREM1,CTTN,MTDH,RAMP2,FLNA,FLNC,HDAC7,RAPGEF1,FBF1,ILK,ITGA5,ITGAV,JUP,MPP7,LAMA5,LIMS1,LRP1,MYO1C,WNT4,PLEC,SDK2,RHOD,PRKACA,PKN2,PTEN,NECTIN1,NECTIN2,PXN,RAP1A,MICALL2,ROCK1,SLC9A1,SNAI2,INAVA,SRC,RCC2,PIP5K1C,TGFB3,MPP5,CDH24,…
GO: Biological Process	GO:0006757	ATP generation from ADP	0.002185	1	0.02924	0.29	37	126	ACTN3,ALDOA,OGT,RAE1,FOXK1,ZBTB20,POM121,ENO1,ENO3,SIRT6,GALK1,GALT,GAPDH,GPI,HIF1A,HK1,JMJD8,FOXK2,EIF6,MIF,MPI,OGDH,PFKFB2,PFKL,PGAM1,PGK1,PGM1,PKM,PRKAG1,NUP85,DHTKD1,OGDHL,NUP210,NUP188,TP53,TPI1,AAAS
GO: Biological Process	GO:0010562	positive regulation of phosphorus metabolic process	0.002201	1	0.02938	0.2915	277	1277	ACVR2A,ADAM8,ADCY6,FZD1,RPTOR,OSBPL8,PLA2G6,AKT1,TAOK1,C1QTNF1,AKT2,OGT,ANGPT1,DGKZ,DGKE,CAMK1,APOE,LMO4,CDK10,GADD45GIP1,ARAF,MADD,ARRB1,ARRB2,PLPP3,RAP2C,PEA15,ATP6AP1,BCL2L1,BDNF,KSR1,BMP4,BMP7,BMPR2,BRAF,RPS6KA4,CALM3,CAMK2D,MAP3K14,CCND3,UNC119,CCNT1,CCNT2,LATS1,NEURL1,CD81,ARHGEF2,CDC25B,CDK5,CDK9,CDKN1B,RPS6KA5,MAPKAPK2,S1PR2,TAOK2,CKS2,SHC2,CLU,ROCK2,MAPK8IP1,AKAP5,MAGED1,MINK1,NOX4,TRAF4…
GO: Biological Process	GO:0045937	positive regulation of phosphate metabolic process	0.002201	1	0.02938	0.2915	277	1277	ACVR2A,ADAM8,ADCY6,FZD1,RPTOR,OSBPL8,PLA2G6,AKT1,TAOK1,C1QTNF1,AKT2,OGT,ANGPT1,DGKZ,DGKE,CAMK1,APOE,LMO4,CDK10,GADD45GIP1,ARAF,MADD,ARRB1,ARRB2,PLPP3,RAP2C,PEA15,ATP6AP1,BCL2L1,BDNF,KSR1,BMP4,BMP7,BMPR2,BRAF,RPS6KA4,CALM3,CAMK2D,MAP3K14,CCND3,UNC119,CCNT1,CCNT2,LATS1,NEURL1,CD81,ARHGEF2,CDC25B,CDK5,CDK9,CDKN1B,RPS6KA5,MAPKAPK2,S1PR2,TAOK2,CKS2,SHC2,CLU,ROCK2,MAPK8IP1,AKAP5,MAGED1,MINK1,NOX4,TRAF4…
GO: Biological Process	GO:0006606	protein import into nucleus	0.002235	1	0.0298	0.2957	46	165	ADAR,AKT1,ANGPT1,HYAL2,MBTPS1,BMP4,ZPR1,PTTG1IP,RPL23,AKAP5,CRY2,MAPK14,IPO13,APPL1,POM121,TRIM28,AGAP3,FLNA,HIKESHI,SUFU,PKIG,PHB2,JUP,KPNA4,TNPO1,PIK3R2,PML,MDFIC,TNPO2,PPP1R10,PPP3CA,PPP3R1,PTGS2,PHIP,UACA,IPO4,NUP85,SIX3,SMO,NXT2,DMAP1,SYK,NUP188,TP53,TSC2,POLA2
GO: Biological Process	GO:0002092	positive regulation of receptor internalization	0.002238	1	0.0298	0.2957	13	31	ANGPT1,ARRB1,ARRB2,CD63,AP2M1,GREM1,DTNBP1,FMR1,PTPN5,ATAD1,SYNJ2BP,SFRP4,SYK
GO: Biological Process	GO:0051972	regulation of telomerase activity	0.002265	1	0.03006	0.2982	19	53	NEK7,GREM1,NAF1,MCRS1,PNKP,HNRNPA2B1,HSP90AB1,MAP3K4,MEN1,NABP2,PML,MAPK3,TEN1,WRAP53,PIF1,SRC,TERF1,TP53,ACD
GO: Biological Process	GO:0060428	lung epithelium development	0.002265	1	0.03006	0.2982	19	53	BMP4,CREB1,NCOR2,FOXP4,FGF10,SAV1,HOXA5,FOXP2,NFIB,NUMA1,PKD1,PPP3R1,MAP2K2,TMEM38B,SOX9,STRA6,THRA,AIMP2,RCN3
GO: Biological Process	GO:0019674	NAD metabolic process	0.002265	1	0.03006	0.2982	19	53	ACTN3,ALDOA,FOXK1,CD38,ENO1,ENO3,GAPDH,NADK2,GPI,HK1,FOXK2,LDHB,PCK2,PFKL,PGAM1,PGK1,PKM,TP53,TPI1
GO: Biological Process	GO:0007059	chromosome segregation	0.002298	1	0.03046	0.3021	85	342	KIF18A,ESCO1,MAD1L1,CUL3,BIRC5,ATRX,MEIOB,BRCA2,LATS1,CCNE2,CDC20,CENPC,RECQL4,ESPL1,DLGAP5,FBXO5,NCAPD2,DYNC1H1,REC8,SMC4,ESCO2,ERCC2,CENPW,KATNB1,SYCP2,FEN1,MAD2L2,ANAPC5,LCMT1,SLF1,P3H4,AKAP8L,STAG2,SLX4,VPS4A,CHMP2A,GEM,EHMT2,PSRC1,NR3C1,PHB2,SYDE1,INCENP,SGO2,KIFC1,KIF22,KLHDC8B,NTMT1,GEN1,NUMA1,CHMP1A,NCAPH2,PHF23,PPP2R1A,MEIOC,CHTF8,CHMP6,RB1,SMC6,LRRK1,CDCA8,MSTO1,CENPQ,RPS3,HJURP,RMI1,CE…
GO: Biological Process	GO:0048863	stem cell differentiation	0.002304	1	0.03051	0.3027	72	282	FZD1,AP2A2,SEMA6A,TEAD2,ANXA6,SEMA4G,BCHE,BMP4,BMP7,LDB1,CBFB,NELFB,ZEB2,SEMA3D,GREM1,ERCC2,ETV4,CITED2,SEMA3A,N4BP2L2,SEMA6C,SEMA4B,SEMA3C,GATA3,HIF1A,LAMA5,LTBP3,MEF2C,PEF1,FOXO4,NOTCH1,SEMA5B,MAPK3,PSMA4,PSMA7,PSMB1,PSMB2,PSMB3,PSMB4,PSMB5,PSMB6,PSMC1,PSMC3,PSMC4,PSMC5,PSMD2,PSMD3,PSMD4,PSMD7,PSMD8,PSMD13,PSME1,PSME2,SEMA4C,PTN,SEMA3F,MTF2,SIX3,EPOP,SNAI2,SMO,SOX9,SOX11,DHX36,HNF1B,TCOF1,ZNF28…
GO: Biological Process	GO:0006383	transcription by RNA polymerase III	0.00236	1	0.03117	0.3092	20	57	RPTOR,POLR3D,GTF3C5,POLR1C,MAF1,POLR3C,MTOR,CRCP,GTF3A,GTF3C1,POLR2E,POLR2F,SNAPC2,SNAPC3,SNAPC4,BDP1,DHX36,RO60,ZNF76,ELL
GO: Biological Process	GO:1901799	negative regulation of proteasomal protein catabolic process	0.00236	1	0.03117	0.3092	20	57	ALAD,OGT,CCAR2,UBAC2,GIPC1,ERLEC1,USP19,OS9,PARK7,GABARAPL2,HSP90AB1,SVIP,MAP1A,MTM1,NOP53,YOD1,SGTA,STYX,TAF9,BAG6
GO: Biological Process	GO:0071214	cellular response to abiotic stimulus	0.002371	1	0.03124	0.3099	89	361	PARP1,AKT1,AKT2,AKR1B1,RHOB,ARHGDIA,ATF4,ATP1A1,ATP1A2,HYAL2,BAK1,FADD,BCL2L1,BNIP3,ZFP36L1,MAP3K14,ARHGEF2,COL1A1,NOX4,CLOCK,CRY1,CRY2,MAPK14,NSMF,RAB11FIP5,NOC2L,PIEZO1,DDB1,DNM2,CASP8AP2,TANK,EEF1D,EGR1,ERCC1,RCSD1,POLK,AGAP3,FMR1,FNTB,HVCN1,MBIP,XRCC6,MAP3K2,GATA3,RUVBL2,GCLC,GNA11,COPS9,HRAS,HSF1,TNKS1BP1,IRF1,SCX,KCNJ2,LETM1,LIG4,LTBR,TP53INP1,MFAP4,MME,NFATC4,NMT1,PALM,MTPN,SLC38A2,PKD2,TM…
GO: Biological Process	GO:0104004	cellular response to environmental stimulus	0.002371	1	0.03124	0.3099	89	361	PARP1,AKT1,AKT2,AKR1B1,RHOB,ARHGDIA,ATF4,ATP1A1,ATP1A2,HYAL2,BAK1,FADD,BCL2L1,BNIP3,ZFP36L1,MAP3K14,ARHGEF2,COL1A1,NOX4,CLOCK,CRY1,CRY2,MAPK14,NSMF,RAB11FIP5,NOC2L,PIEZO1,DDB1,DNM2,CASP8AP2,TANK,EEF1D,EGR1,ERCC1,RCSD1,POLK,AGAP3,FMR1,FNTB,HVCN1,MBIP,XRCC6,MAP3K2,GATA3,RUVBL2,GCLC,GNA11,COPS9,HRAS,HSF1,TNKS1BP1,IRF1,SCX,KCNJ2,LETM1,LIG4,LTBR,TP53INP1,MFAP4,MME,NFATC4,NMT1,PALM,MTPN,SLC38A2,PKD2,TM…
GO: Biological Process	GO:0014031	mesenchymal cell development	0.002373	1	0.03124	0.3099	29	93	SEMA6A,ANXA6,SEMA4G,BMP4,BMP7,ZEB2,HEYL,SEMA3D,CITED2,SEMA3A,SEMA6C,SEMA4B,SEMA3C,HIF1A,LAMA5,PEF1,NOTCH1,SEMA5B,MAPK3,SEMA4C,SEMA3F,SNAI2,SMO,SOX9,SOX11,TCOF1,CORO1C,TWIST1,SEMA3B
GO: Biological Process	GO:0050808	synapse organization	0.002379	1	0.03128	0.3103	118	498	ABHD17A,ACTG1,PICALM,AMIGO1,FZD1,IGSF9,NLGN2,APBB1,DGKZ,CAMK1,APOE,ARF4,ADGRB2,BDNF,SYNGAP1,ARHGEF7,CACNB2,CACNB3,WASL,CACNB4,NEURL1,CDC20,ARHGAP33,CDK5,DLG5,CHD4,HOMER1,COL4A1,ROCK2,MAPK14,LRRTM2,DBN1,DCTN1,SNAP91,IL1RAPL2,DLG4,HDAC6,DVL1,DNM1L,EFNA1,EFNA5,ABHD17B,FARP1,EIF4G1,CTTN,EPHA7,EPHB2,EPHB3,ERBB2,CTTNBP2,MALAT1,ETV5,DTNBP1,FLNA,FMR1,NPTN,GHRL,SLITRK2,GLRB,KLK8,TNC,SHANK3,ITGA3,LAMB2,LRP…
GO: Biological Process	GO:0072595	maintenance of protein localization in organelle	0.002415	1	0.03172	0.3147	16	42	GRK2,AKT1,GPAA1,CDK5,SUN2,CIZ1,OS9,GRIK5,HK1,PARK7,PML,RANGAP1,TAF8,TXN,PINK1,ANKRD13C
GO: Biological Process	GO:0010507	negative regulation of autophagy	0.002418	1	0.03172	0.3147	28	89	AKT1,FOXK1,KDM4A,POLDIP2,RUBCN,DAP,WASHC1,EIF4G1,LARS1,MTOR,EHMT2,GOLGA2,USP30,HTRA2,WDR6,HGF,TAB3,FOXK2,MTM1,PIK3CA,PHF23,CTSA,RNF5,SNCA,TP53,TSC2,PINK1,UBQLN4
GO: Biological Process	GO:0060348	bone development	0.002421	1	0.03172	0.3147	64	246	ACTN3,IFT80,ANXA6,DCHS1,ATP6AP1,CCN4,BMP4,BMPR2,SERPINH1,COL1A1,COL2A1,COL6A2,POC1A,ZNF385A,IFT172,SLC38A10,RABGAP1L,ABI1,MEGF8,INSIG2,GREM1,CITED2,FGF8,SCARA3,CARM1,GHRL,GNAS,MIGA2,HSPG2,INPPL1,SCX,LOX,LRP5,LTBP3,MEF2C,MMP16,ANKRD11,NOTCH2,PEX7,PLXNB1,POR,PPIB,DYM,PTGER4,RARA,RARG,LRRK1,TMEM38B,ASXL2,ZFPM1,RYR1,SFRP4,CTC1,SOX9,SRC,SULF2,NBEAL2,TGFB3,SH3PXD2B,TP53,TWIST1,CADM1,FAM20C,BBX
GO: Biological Process	GO:0045840	positive regulation of mitotic nuclear division	0.002429	1	0.03179	0.3154	21	61	CUL3,BIRC5,SH2B1,ESPL1,DLGAP5,FGF8,ANAPC5,SLF1,UBE2C,PHB2,IGF2,LRP5,NUMA1,PEBP1,PDGFRB,PHIP,RB1,SMC5,AURKA,TERF1,CDT1
GO: Biological Process	GO:0008033	tRNA processing	0.002439	1	0.03186	0.3161	38	131	AARS1,AARS2,CTU1,MTFMT,TRMT61A,PTCD1,ALKBH8,POP5,RTCB,TRMT112,POP4,WDR4,GTPBP3,TRMT11,ELAC2,RPPH1,KARS1,PUSL1,CTU2,METTL1,CPSF1,TRMT13,TSEN54,ELP3,TYW1,SARS1,TRMT1,OSGEP,SEPHS2,TYW5,PUS1,SSB,DUS1L,TSEN2,ELP5,DUS3L,NSUN6,QTRT1
GO: Biological Process	GO:0016052	carbohydrate catabolic process	0.00244	1	0.03186	0.3161	56	210	ACTN3,ALDOA,OGT,RAE1,FOXK1,CTBS,ZBTB20,RB1CC1,POM121,ENO1,ENO3,SIRT6,FUT9,GAA,GALK1,GALT,GAPDH,GK,GLB1,GM2A,GPI,GSK3A,GUSB,HIF1A,HK1,JMJD8,FOXK2,EIF6,LRP5,MAN2B1,MIF,MPI,OGDH,PFKFB2,PFKL,PGAM1,PGD,PGK1,PGM1,PKM,PPP1CA,PPP1CB,PRKAG1,PYGB,PYGM,RPE,NUP85,ABHD10,DHTKD1,OGDHL,NUP210,MAN2B2,NUP188,TP53,TPI1,AAAS
GO: Biological Process	GO:0046785	microtubule polymerization	0.002457	1	0.03205	0.3179	27	85	TUBGCP5,CAMSAP3,GBA2,CDKN1B,PRUNE1,DCTN1,HDGFL3,FBXO5,RANBP9,FKBP4,GOLGA2,PSRC1,HSPA1B,TUBGCP6,STMN1,MAP2,RANGRF,NUMA1,PIN1,MAPK8,MZT1,RPS3,SNCA,TOGARAM1,TERF1,TUBG1,EML2
GO: Biological Process	GO:0031571	mitotic G1 DNA damage checkpoint	0.002475	1	0.03221	0.3196	22	65	CNOT6,DGKZ,CNOT6L,CDC25C,CDKN1B,ZNF385A,E2F1,CARM1,PRMT1,TNKS1BP1,CNOT4,CNOT7,PLAGL1,PML,FBXO31,RPA2,RPL26,RBM38,SOX4,AURKA,TP53,PCBP4
GO: Biological Process	GO:0044819	mitotic G1/S transition checkpoint	0.002475	1	0.03221	0.3196	22	65	CNOT6,DGKZ,CNOT6L,CDC25C,CDKN1B,ZNF385A,E2F1,CARM1,PRMT1,TNKS1BP1,CNOT4,CNOT7,PLAGL1,PML,FBXO31,RPA2,RPL26,RBM38,SOX4,AURKA,TP53,PCBP4
GO: Biological Process	GO:0043113	receptor clustering	0.002502	1	0.03234	0.3208	23	69	LRRC7,APOE,SSNA1,SYNGAP1,CD81,CDK5,DLG4,DVL1,ETV5,FLNA,GLRB,GRIK5,GSN,SHANK3,ITGA4,LRP4,LRP5,SSH1,PTN,SYNJ2BP,IFT122,SCRIB,AGRN
GO: Biological Process	GO:0006353	DNA-templated transcription, termination	0.002505	1	0.03234	0.3208	25	77	POLR1F,TAF1C,CCNH,CDK7,POLR1A,POLR1C,CSTF3,ERCC2,ERCC3,PRMT5,POLR1B,PCF11,POLR1G,GTF2H2,GTF2H4,MAZ,CPSF1,POLR2E,POLR2F,CAVIN1,SNRPG,POLR1E,UBTF,PABPN1,SYMPK
GO: Biological Process	GO:1902287	semaphorin-plexin signaling pathway involved in axon guidance	0.002519	1	0.03234	0.3208	7	12	SEMA3A,PLXNA1,PLXNB1,SEMA3F,PLXNA3,PLXND1,PLXNB2
GO: Biological Process	GO:0003183	mitral valve morphogenesis	0.002519	1	0.03234	0.3208	7	12	DCHS1,BMPR2,EFNA1,NOTCH1,ZFPM1,SOX4,TWIST1
GO: Biological Process	GO:1905214	regulation of RNA binding	0.002519	1	0.03234	0.3208	7	12	EIF3C,EIF3D,CDK9,EIF4A3,EIF4G1,CARM1,FMR1
GO: Biological Process	GO:1900244	positive regulation of synaptic vesicle endocytosis	0.002519	1	0.03234	0.3208	7	12	PICALM,BCL2L1,AP2M1,SNAP91,DNM1,DNM1L,SH3GL1
GO: Biological Process	GO:1904668	positive regulation of ubiquitin protein ligase activity	0.002519	1	0.03234	0.3208	7	12	CDC14B,CDC20,FZR1,UBE2S,GOLGA2,UBE2C,PTEN
GO: Biological Process	GO:1905820	positive regulation of chromosome separation	0.002519	1	0.03234	0.3208	7	12	CUL3,ESPL1,DLGAP5,ANAPC5,NUMA1,RB1,CDT1
GO: Biological Process	GO:0006895	Golgi to endosome transport	0.002521	1	0.03234	0.3208	9	18	AP2A1,GBF1,DOP1B,RAB14,KLHL20,CORO7,AP1AR,DOP1A,VPS13A
GO: Biological Process	GO:0062033	positive regulation of mitotic sister chromatid segregation	0.002521	1	0.03234	0.3208	9	18	CUL3,ESPL1,DLGAP5,ANAPC5,SLF1,NUMA1,RB1,SMC5,CDT1
GO: Biological Process	GO:0070208	protein heterotrimerization	0.002521	1	0.03234	0.3208	9	18	C1QTNF1,C1QTNF6,OGT,WIZ,COL1A1,COL6A2,GNA11,GNAQ,SKIL
GO: Biological Process	GO:0036473	cell death in response to oxidative stress	0.002521	1	0.03234	0.3208	33	110	FZD1,PARP1,AKT1,MEAK7,ATF4,HDAC6,TRAP1,ENDOG,SIGMAR1,RACK1,ARL6IP5,STK26,GBA,GFER,HTRA2,GPX1,PDCD10,HGF,HIF1A,PARK7,NCOA7,MAP3K5,P4HB,PRKN,PML,MAPK7,PSAP,UACA,SOD1,SIRT1,TP53,TXN,PINK1
GO: Biological Process	GO:0046849	bone remodeling	0.002521	1	0.03234	0.3208	33	110	ADAM8,ATP6AP1,INPP4B,CD38,RAB3D,NOX4,CSF1R,CSK,CTSK,PLEKHM1,EFNA4,EPHA2,GREM1,TCIRG1,SUCO,P3H4,HTR1B,ITGAV,LRP5,LTBP3,MITF,NOTCH2,TMEM64,DEF8,PTGER4,PTH1R,PTN,LRRK1,LGR4,SRC,NCDN,SYK,TGFB3
GO: Biological Process	GO:0090148	membrane fission	0.002524	1	0.03234	0.3208	51	188	TMEM250,CUL3,BIRC5,CDC14B,RHOB,ARL3,BCL2L1,BRCA2,CALM3,UNC119,CDC25B,SLC25A46,ROCK2,KIF20B,ESPL1,RAB11FIP3,CUL7,KLHL21,WASHC1,DNM1L,KIF20A,SH3GLB1,SNX9,RAB11FIP4,LZTS2,GIPC1,VPS4A,CHMP2A,DCTN3,SNX33,INCENP,STMN1,KLHDC8B,GIT1,MYH9,CHMP1A,PIN1,FSD1,PKN2,CHMP6,RASA1,ROCK1,CSPP1,RTKN,PIK3R4,TRIM36,SH3GL2,PRPF40A,AURKA,CORO1C,CDT1
GO: Biological Process	GO:0060359	response to ammonium ion	0.002576	1	0.03296	0.3269	55	206	ABAT,ADCY6,PARP1,GRK2,ARRB2,ATF4,PEA15,FADD,FCSK,CASP6,CDK5,CHRNA4,EFTUD2,SLC9A3R1,HOMER1,ROCK2,DLG4,DNM2,HDAC5,KLF16,DTNBP1,PRMT5,FLNA,FOSB,MTOR,GABPA,GAPDH,MAP1LC3A,EHMT2,GLDC,PPP1R9B,GNA11,GNAI2,GNAQ,GNAS,GOT2,GPI,GSK3A,HSP90AB1,HTR1B,ID1,OXTR,PALM,PRKN,GNG2,PGR,PPP5C,MAPK3,RELA,SMPD1,SNCA,ADGRL3,NCSTN,AGRN,UBE3A
GO: Biological Process	GO:0042180	cellular ketone metabolic process	0.002582	1	0.03297	0.327	70	274	ACADVL,AKT1,AKT2,ABCD1,ALDOA,AKR1B1,DGAT1,CACNA1H,NCOR2,LPGAT1,COQ6,EGR1,COQ4,INSIG2,COQ7,FABP5,ACSL4,HAGHL,AZIN1,MTOR,COQ3,DHRS4,GK,GLO1,STARD3,GOT2,GPI,PARK7,EIF6,NDUFA9,NFE2L1,NMT1,OAZ2,ODC1,WNT4,UBIAD1,PDP1,PSMA4,PSMA7,PSMB1,PSMB2,PSMB3,PSMB4,PSMB5,PSMB6,PSMC1,PSMC3,PSMC4,PSMC5,PSMD2,PSMD3,PSMD4,PSMD7,PSMD8,PSMD13,PSME1,PSME2,PTGS2,COQ8B,COQ10B,SCAP,SNCA,WDTC1,TYSND1,SIRT1,TPI1,TWIST1,NR1H2,C…
GO: Biological Process	GO:0033135	regulation of peptidyl-serine phosphorylation	0.002583	1	0.03297	0.327	43	153	GRK2,RPTOR,AKT1,AKT2,OGT,ANGPT1,CAMK1,ARAF,ARRB1,ARRB2,BAK1,BDNF,BRAF,LATS1,PPM1F,DMD,HDAC6,EIF4G1,SPRY2,RACK1,HAX1,MAD2L2,GSK3A,PDCD10,HGF,PARK7,HSP90AB1,TNKS1BP1,MIF,MTCP1,TBK1,NCK1,PDE4D,TERF2IP,PIK3CA,PTGS2,PHIP,FNIP1,SNCA,PPP1R15A,TXN,RICTOR,PINK1
GO: Biological Process	GO:0048706	embryonic skeletal system development	0.002585	1	0.03297	0.327	40	140	ACVR2A,BMI1,BMP4,BMP7,NOG,COL1A1,COL2A1,IFT140,EIF4A3,MED12,MEGF8,HSD17B7,DEAF1,SLC39A1,GNAS,HOXA3,HOXA5,HOXA6,HOXB8,HOXC11,HSPG2,NDST1,SCX,MDFI,MEF2C,MEN1,MMP16,FLVCR1,MTHFD1,PBX1,PRRX1,SLC39A3,MBTD1,ASXL2,SOX11,SP3,SULF2,TGFB3,TWIST1,OSR1
GO: Biological Process	GO:0060993	kidney morphogenesis	0.002604	1	0.03314	0.3288	32	106	DCHS1,BMP4,BMP7,TIMELESS,NOG,MAGED1,GREM1,CITED2,BASP1,FGF8,FGF10,FOXD1,LZTS2,GATA3,GCNT1,ILK,LAMA5,PBX1,PDGFRB,WNT4,PGF,PKD1,PKD2,LGR4,GREB1L,SMO,SOX4,SOX9,HNF1B,TCF21,OSR1,CTNNBIP1
GO: Biological Process	GO:0006022	aminoglycan metabolic process	0.00261	1	0.03314	0.3288	48	175	HS6ST2,AP2A1,AKT1,ANGPT1,NDST2,HYAL2,B4GALT2,CCND3,HS6ST1,CSPG4,SDC3,CTBS,B3GAT3,SPOCK3,DSEL,B3GNT5,EXT2,GPC5,FUCA1,GALNS,GLB1,GNS,GPC1,B4GAT1,GUSB,HEXA,HGF,B4GALT7,HSPG2,NDST1,IDS,B3GALT6,B3GAT2,NAGLU,PDGFRB,PIM1,PTGER4,CLN6,CHPF,CSGALNACT2,SDC1,SDC2,ST3GAL4,ST3GAL3,SLC9A1,XYLT2,AGRN,HS3ST6
GO: Biological Process	GO:0042168	heme metabolic process	0.002614	1	0.03314	0.3288	14	35	ALAD,SRRD,BLVRB,CPOX,TMEM14C,FXN,SLC25A39,HMBS,IREB2,NFE2L1,PPOX,SLC25A38,UROD,UROS
GO: Biological Process	GO:0003401	axis elongation	0.002614	1	0.03314	0.3288	14	35	BMP4,MED12,TRIM28,SPRY1,SPRY2,FGF10,HOXD13,TNC,NKD1,TMTC3,PPP2R3A,PTK7,SOX9,HNF1B
GO: Biological Process	GO:0051443	positive regulation of ubiquitin-protein transferase activity	0.002614	1	0.03314	0.3288	14	35	ARRDC3,CDC14B,BMI1,CDC20,STUB1,FZR1,UBE2S,GOLGA2,UBE2C,DCUN1D1,PIN1,PTEN,RPS2,PINK1
GO: Biological Process	GO:0000463	maturation of LSU-rRNA from tricistronic rRNA transcript (SSU-rRNA, 5.8S rRNA, LSU-rRNA)	0.002622	1	0.03314	0.3288	8	15	URB1,FTSJ3,RPL35,NOL9,RPL7,BOP1,PES1,RPL7L1
GO: Biological Process	GO:0031937	positive regulation of chromatin silencing	0.002622	1	0.03314	0.3288	8	15	MIER1,DNMT1,TRIM28,SIRT6,MPHOSPH8,RESF1,TASOR,SIRT1
GO: Biological Process	GO:0033127	regulation of histone phosphorylation	0.002622	1	0.03314	0.3288	8	15	RPS6KA4,CDK9,RPS6KA5,FMR1,AKAP8L,MAPK3,TWIST1,UBE2B
GO: Biological Process	GO:0034067	protein localization to Golgi apparatus	0.002635	1	0.03328	0.3301	12	28	GBF1,GCC2,RAB33B,ARL5A,ATG9A,RIPOR1,RAB6A,PACS1,GOLPH3,VPS13A,OBSL1,ARL5B
GO: Biological Process	GO:0048284	organelle fusion	0.002672	1	0.0337	0.3343	227	1032	ABR,ADAM8,STK11IP,AP2A2,AGA,PLA2G6,AKT2,MICAL3,ALAD,LRRC7,EEA1,ALDOA,VPS18,KCNAB2,APEH,APRT,RHOG,RNASET2,VAMP8,RAP2C,DGAT1,ATP6V0C,ATP6AP1,B2M,BAK1,NAPA,BCL2L1,BCR,BNIP1,BNIP3,BRAF,CPNE3,SERPING1,AP1M1,CACNA1H,CACNA1G,CACNB2,CACNB4,CALM3,CAPN1,CD9,SLCO4C1,SYNGR2,HGS,CD63,CDK5,CBARP,CHRNA4,TRAPPC1,CLU,BRI3,RAB3D,PRDX6,MAPK14,CSNK2B,CST3,CSTB,RAB11FIP5,CTSD,CTSZ,RAB33B,SYT12,CD55,DDOST,C2CD5,CANT1,…
GO: Biological Process	GO:0006405	RNA export from nucleus	0.002702	1	0.03404	0.3376	39	136	XPO5,RAE1,THOC5,MCM3AP,SRSF11,EIF4A3,DHX38,YTHDC1,ZC3H11A,POM121,ZNF593,FYTTD1,POLDIP3,THOC3,AKAP8L,RNPS1,CPSF6,HNRNPA2B1,AGFG1,EIF6,RBM15B,CPSF1,THOC6,UPF1,NUP85,RPS15,THOC7,SRSF5,RBM26,SSB,SUPT6H,NUP210,SMG5,NUP188,NOL6,THOC2,AAAS,PABPN1,SYMPK
GO: Biological Process	GO:0032956	regulation of actin cytoskeleton organization	0.002721	1	0.03424	0.3396	91	372	TAOK1,GBA2,CDK10,RHOB,RHOG,ARHGDIA,BRAF,WASL,CAPN1,HIP1R,LATS1,CDK5,CFL2,TAOK2,ROCK2,NOX4,CELSR1,CSF1R,PPM1F,DAPK3,DBN1,FCHSD2,VILL,WASHC1,ARPC4,ARPC3,ARPC1B,EFNA5,SORBS3,CTTN,HAX1,SNX9,EVL,FLNA,ARPC1A,ARFGEF1,CDC42EP3,MTOR,TRIOBP,GSN,TWF2,HRAS,ID1,SHANK3,ILK,STMN1,LIMK1,LRP1,MEF2C,DBNL,MYH9,MYO1C,NCK1,NOTCH2,PAK3,PRKN,PDGFRB,TMOD3,WNT4,MTPN,PIK3R2,RHOD,PTGER4,PXN,RASA1,ARHGEF10L,KIRREL1,ROCK1,AP…
GO: Biological Process	GO:0051223	regulation of protein transport	0.002728	1	0.03429	0.3401	185	825	ABAT,ADAM8,PICALM,BAP1,PARP1,XPO5,RPTOR,PLA2G6,AKT2,NLGN2,C1QTNF4,OGT,ANGPT1,ANXA4,APBB1,BIRC5,GPAM,CAMK1,APOE,THOC5,MADD,ARRB1,KLF7,ASPH,VAMP8,HYAL2,CCN4,BMP4,ZPR1,CACNB3,TRPA1,CD38,CD81,CDK5,SELENOK,AKAP5,PTPN23,CLOCK,KIF20B,MAPK14,CSF1R,CSK,PPM1F,GCC2,RAB11FIP5,RAB11FIP3,B3GAT3,C2CD5,C2CD2L,SNAP91,IQSEC1,SAE1,DNM1L,FIS1,SIDT2,EFNA5,SH3GLB1,TRIM28,UBAC2,EMD,ERBB2,TCIRG1,ACSL3,FBLN1,RACK1,LYPLA1…
GO: Biological Process	GO:0007565	female pregnancy	0.002732	1	0.03431	0.3403	58	220	PLA2G6,AKT1,AKR1B1,UPRT,BMPR2,BSG,KLF9,DDR1,CAD,CD38,TRIM28,STX2,RAMP2,CITED2,ACSL4,FBLN1,POLR1B,FKBP4,FOSB,MTOR,GHRL,MAGED2,PRDX3,TMED2,GOT2,GRN,HPGD,HSD11B2,HSF1,SYDE1,IGFBP2,ITGA3,ITGA5,KRAS,LAMB1,MEN1,MMP2,OXTR,WNT4,PGF,PGR,SLC38A2,EPN1,MIR15B,MAPK3,PTGIS,PTGS2,PTN,RARA,RPL29,RXRA,RXRB,SOD1,SP3,TEAD3,NR2F2,TGFB3,SPHK2
GO: Biological Process	GO:0001889	liver development	0.002747	1	0.03442	0.3414	47	171	CUL3,ASNS,BMP4,CAD,CSNK2B,DBP,RB1CC1,CITED2,PRMT5,FOXM1,FPGS,GFER,GLI1,SEC63,HGF,HMGCL,KRAS,CCDC39,LIMS1,MPST,NOTCH1,NOTCH2,PCK2,WNT4,PIK3CA,PKD1,PKD2,PKM,PRKCSH,PTN,CCDC40,RAP1A,RARA,RELA,RPS6KA1,MEG3,SRSF5,SMARCA4,SOX9,SP3,AURKA,SULF2,TAF10,HNF1B,RPGRIP1L,ICMT,CADM1
GO: Biological Process	GO:0042542	response to hydrogen peroxide	0.002747	1	0.03442	0.3414	47	171	AKR1B1,APEX1,RHOB,BAK1,BNIP3,TRPA1,CAPN1,CASP6,AIFM1,COL1A1,HDAC6,EEF2,TRAP1,PLEKHA1,ENDOG,SIGMAR1,RACK1,FXN,STK26,MAP1LC3A,PRDX3,GPX1,PDCD10,HGF,PARK7,HSF1,KPNA4,LIG1,MAP3K5,MMP2,MT-ND5,PDGFRB,PPP5C,MAPK7,MAPK8,PSAP,RELA,RPS3,SDC1,SOD1,SRC,KDM6B,SIRT1,TP53,TXN,UBE3A,PINK1
GO: Biological Process	GO:0031057	negative regulation of histone modification	0.002773	1	0.03468	0.344	18	50	ZNF451,CTBP1,KDM4A,NOC2L,DNMT1,MLLT6,PHF1,PIH1D1,MTF2,OTUB1,SMARCB1,SNCA,KDM4B,SUPT6H,SIRT1,TWIST1,UBE2B,SPHK2
GO: Biological Process	GO:0010001	glial cell differentiation	0.002774	1	0.03468	0.344	67	261	GRK2,AKT1,AKT2,PRX,PLPP3,ASPA,BMP4,BNIP3,BOK,EIF2B4,EIF2B2,EIF2B5,MYRF,CD9,CDK5,NOG,CLU,QKI,CSK,TMEM98,KDM4A,PHGDH,DMD,MED12,DTX1,TSPAN2,EIF2B1,ERBB2,ERCC2,PRMT5,FGF10,MTOR,PRPF19,GPC1,GRN,GSN,GSTP1,ID2,ID4,ILK,KRAS,LAMB2,LDLR,LRP1,NFE2L1,NFIB,NOTCH1,ROR2,METRN,PLP1,MXRA8,PPP3R1,MAPK3,PTEN,PTN,RELA,RHEB,HDAC11,ATF5,SMARCA4,SMO,SOD1,SOX4,SOX9,SOX11,NCSTN,MPP5
GO: Biological Process	GO:0031669	cellular response to nutrient levels	0.00281	1	0.0351	0.3481	65	252	NMRAL1,AMIGO1,RPTOR,ULK1,ASNS,ATF4,ATP2B1,ATP5MC1,BMPR2,CACNB3,AIFM1,TXN2,COL1A1,DAP,SESN2,DNM1L,SH3GLB1,EIF4G1,WDR24,MYBBP1A,LARS1,GAS2L1,NPRL2,MTOR,STK26,GBA,MAP1LC3A,EHMT2,GCN1,KPTN,GABARAPL2,HSF1,TNC,IREB2,MAP3K5,PRKN,WNT4,SLC38A2,SSH1,PIK3C2A,PIK3C2B,PIM1,MAPK3,MAPK8,PTGS2,PTN,RIPOR1,RYR1,PIK3R4,FNIP1,AMBRA1,SNW1,CPEB4,SNAI2,SOD1,SREBF2,SZT2,RRP8,SIRT1,KLF10,TP53,BMT2,USF1,USF2,NPRL3
GO: Biological Process	GO:0014070	response to organic cyclic compound	0.002836	1	0.03538	0.3509	234	1068	KIF18A,NRIP1,ABAT,ABCA2,ADCY6,PLIN2,PARP1,GRK2,TP53I13,AKT1,AKT2,ALAD,RAE1,GRAMD1A,APEX1,GPAM,ARRB2,ASNS,ASPH,ATF4,ATP1A1,ATP1A2,PEA15,ATP2B1,URI1,TICAM1,BAK1,FADD,BCHE,BCL2L1,BCL2L2,BDNF,FCSK,BMP4,BMP7,BRAF,ZFP36L1,BSG,KLF9,CAD,TRPA1,CALM3,CASP6,CBFB,LATS1,AIFM1,CD38,CDK4,CDK5,CDK7,CDKN1B,CHKA,EFTUD2,ERCC8,SLC9A3R1,CLU,TXN2,HOMER1,COL1A1,ROCK2,NOX4,CLOCK,CREM,CRY1,CRY2,NCOR2,CSNK2B,EIF4A3,DLG4,N…
GO: Biological Process	GO:0001823	mesonephros development	0.002854	1	0.03552	0.3523	34	115	DCHS1,BDNF,BMP4,BMP7,TIMELESS,NOG,MAGED1,GREM1,SPRY1,CITED2,BASP1,FGF8,FGF10,FOXD1,LZTS2,GATA3,ILK,LAMA5,PBX1,WNT4,PGF,PKD1,PKD2,RARA,ROBO2,LGR4,GREB1L,SDC1,SMO,SOX9,HNF1B,TCF21,OSR1,CTNNBIP1
GO: Biological Process	GO:0008630	intrinsic apoptotic signaling pathway in response to DNA damage	0.002854	1	0.03552	0.3523	34	115	CCAR2,BAK1,BCL2L1,BCL2L2,BID,BOK,BRCA2,CLU,ZNF385A,E2F1,EPHA2,PIAS4,HTRA2,FBH1,HIC1,MIF,NFATC4,TMEM109,PML,TMEM161A,RAD9A,UACA,RPL26,ATAD5,RPS3,SKIL,SNW1,SNAI2,TAF9,SIRT1,TNFRSF1A,TP53,PHLDA3,BAG6
GO: Biological Process	GO:0060485	mesenchyme development	0.00287	1	0.03568	0.3539	78	312	SEMA6A,TEAD2,ANXA6,SEMA4G,DCHS1,BMP4,BMP7,BMPR2,ZFP36L1,DLG5,NOG,TRIP10,COL1A1,CUL7,ZEB2,HEYL,SEMA3D,EFNA1,MEGF8,TRIM28,GREM1,SPRY1,CITED2,SEMA3A,BASP1,FGF8,FGF10,MAD2L2,FOXD1,SEMA6C,FLNA,SEMA4B,SEMA3C,MTOR,PDCD4,LOXL3,STRAP,HGF,HIF1A,HOXA5,ITGA4,SCX,LAMA5,LIMS1,MCRIP1,MEF2C,PEF1,BCL9L,NOTCH1,PDGFRB,WNT4,CRELD1,SEMA5B,PKD2,PPP3R1,MAPK3,DAB2IP,PTEN,PTK7,SEMA4C,ROBO2,RXRA,SEMA3F,SNAI2,SMO,SOX9,SOX1…
GO: Biological Process	GO:0043409	negative regulation of MAPK cascade	0.002885	1	0.03583	0.3554	55	207	AKT1,SEMA6A,LEMD2,APOE,ARRB1,HYAL2,BMP4,BMP7,SLC9A3R1,MAPK8IP1,CSK,DMD,DUSP2,DUSP9,RANBP9,EFNA1,EPHB2,SPRY1,SPRY2,MECOM,TNIP1,FBLN1,FOXM1,MBIP,GBA,PDCD4,RPS6KA6,GPS1,GPS2,RAPGEF1,EMILIN1,PTPN5,GSTP1,DUSP19,INPPL1,MEN1,PEBP1,PRKN,PIK3R2,PIN1,PPP2R1A,MAPK7,DAB2IP,PTEN,QARS1,RGS3,SPRED1,SYNJ2BP,FEM1A,SFRP4,CDK5RAP3,SMPD1,TSC2,PINK1,WNK2
GO: Biological Process	GO:0033238	regulation of cellular amine metabolic process	0.002898	1	0.03596	0.3567	28	90	ABAT,AZIN1,PARK7,OAZ2,ODC1,PEBP1,PRKN,PSMA4,PSMA7,PSMB1,PSMB2,PSMB3,PSMB4,PSMB5,PSMB6,PSMC1,PSMC3,PSMC4,PSMC5,PSMD2,PSMD3,PSMD4,PSMD7,PSMD8,PSMD13,PSME1,PSME2,SNCA
GO: Biological Process	GO:0042769	DNA damage response, detection of DNA damage	0.002932	1	0.03629	0.36	15	39	PARP1,DDB1,DTL,PNKP,POLD1,POLD2,RFC5,RPA2,RPA3,RPS3,RPS27A,SOX4,UBE2B,MRPS26,MRPS11
GO: Biological Process	GO:0019068	virion assembly	0.002932	1	0.03629	0.36	15	39	APOE,LRSAM1,VTA1,VPS4A,CHMP2A,SNF8,PC,CHMP1A,PPIA,VPS37C,CHMP6,RPS27A,VPS37A,MVB12B,RAB1B
GO: Biological Process	GO:1901216	positive regulation of neuron death	0.002945	1	0.03642	0.3612	37	128	PICALM,PARP1,ATF4,ATP5MC1,CASP6,UBE2M,AIFM1,CDC34,CDK5,CLU,ATF2,CTSZ,FIS1,EGR1,EPHA7,MTOR,GRN,GRIK5,NR3C1,GSK3A,PTPN5,MAP3K5,MAP3K11,MYBL2,NGFR,PAK3,SSH1,PIN1,MAPK8,PTPRF,CCL3,SNCA,PPP1R13B,TNFRSF1A,AGRN,TP53,AIMP2
GO: Biological Process	GO:0072164	mesonephric tubule development	0.002959	1	0.03648	0.3619	33	111	DCHS1,BDNF,BMP4,BMP7,TIMELESS,NOG,MAGED1,GREM1,SPRY1,CITED2,BASP1,FGF8,FOXD1,LZTS2,GATA3,ILK,LAMA5,PBX1,WNT4,PGF,PKD1,PKD2,RARA,ROBO2,LGR4,GREB1L,SDC1,SMO,SOX9,HNF1B,TCF21,OSR1,CTNNBIP1
GO: Biological Process	GO:0072163	mesonephric epithelium development	0.002959	1	0.03648	0.3619	33	111	DCHS1,BDNF,BMP4,BMP7,TIMELESS,NOG,MAGED1,GREM1,SPRY1,CITED2,BASP1,FGF8,FOXD1,LZTS2,GATA3,ILK,LAMA5,PBX1,WNT4,PGF,PKD1,PKD2,RARA,ROBO2,LGR4,GREB1L,SDC1,SMO,SOX9,HNF1B,TCF21,OSR1,CTNNBIP1
GO: Biological Process	GO:0000165	MAPK cascade	0.00296	1	0.03648	0.3619	230	1049	ADAM8,AKT1,TAOK1,C1QTNF1,LRRC7,SEMA6A,CUL3,ANGPT1,LEMD2,APOE,CDK10,ARAF,MADD,ARRB1,ARRB2,PEA15,HYAL2,ATP6AP1,SYNGAP1,KSR1,BMP4,BMP7,BRAF,ZFP36L1,CAMK2D,MAP3K14,HGS,CD81,MAPKAPK2,S1PR2,TAOK2,SLC9A3R1,SHC2,ROCK2,MAPK8IP1,MAGED1,MINK1,NOX4,TRAF4,MAPK14,CSF1R,CSF2RA,CSK,CSPG4,PLVAP,RB1CC1,ZEB2,CCM2,FGF20,DLG4,DMD,DUSP2,DUSP9,DVL2,RANBP9,DVL3,ECE1,EFNA1,RASA4,EPHA2,SORBS3,GREM1,EPHA7,EPHB2,SPRY1,SPRY2…
GO: Biological Process	GO:0044380	protein localization to cytoskeleton	0.002981	1	0.03671	0.3642	20	58	ABHD17A,MARK4,BICD1,KIF20B,KLHL21,DVL1,ABHD17B,DCTN2,HOOK3,PPP1R9B,MID2,CEP250,MAP1A,NUMA1,RTKN,CEP131,AURKA,TTBK2,NUDCD3,FAM83H
GO: Biological Process	GO:0051785	positive regulation of nuclear division	0.003046	1	0.03745	0.3715	25	78	CUL3,BIRC5,SH2B1,ESPL1,DLGAP5,FBXO5,FGF8,ANAPC5,SLF1,UBE2C,PHB2,IGF2,SGO2,LRP5,NUMA1,PEBP1,PDGFRB,WNT4,PHIP,RB1,SMC5,AURKA,TERF1,UBE2B,CDT1
GO: Biological Process	GO:0007548	sex differentiation	0.003058	1	0.03745	0.3715	80	322	KIF18A,NRIP1,ACVR2A,GRK2,ANGPT1,ARRB1,ARRB2,ATRX,BAK1,BCL2L1,BCL2L2,BMP4,BOK,BRCA2,EIF2B4,EIF2B2,EIF2B5,CDKL2,KMT2B,DACH1,DHCR24,REC8,MAMLD1,PLEKHA1,ERCC1,FANCA,CITED2,SEMA3A,SYCP2,BASP1,FGF8,FGF10,FST,FKBP4,FLNA,DACH2,ARID4B,GAS2,GATA3,CBX2,ADRM1,HOXD13,ITGAV,SCX,LFNG,MEA1,MMP2,NUDT1,ROR2,PBX1,PDGFRB,WNT4,PGR,PKD1,PTGER4,RARA,ARID4A,ROBO2,LGR4,GREB1L,SDC1,RHOBTB3,FNDC3A,DMRTA1,SOD1,SOX9,SRC,STRA…
GO: Biological Process	GO:2001022	positive regulation of response to DNA damage stimulus	0.003064	1	0.03745	0.3715	32	107	PARP1,APBB1,CCAR2,TIMELESS,NSMCE1,ERCC8,EEF1E1,ZNF385A,BCLAF1,TRIM28,EYA4,EYA2,FGF10,MAD2L2,FOXM1,SLF1,FMR1,PIAS4,FBH1,HIC1,BABAM1,BRCC3,TMEM161A,RAD9A,WRAP53,RIF1,SPRED1,RPL26,RPS3,SKIL,SIRT1,XRCC1
GO: Biological Process	GO:0031124	mRNA 3'-end processing	0.003064	1	0.03745	0.3715	32	107	THOC5,ZFP36L1,CCNT1,CDK9,SRSF11,CSTF3,EIF4A3,DHX38,RNF40,YTHDC1,ZC3H11A,POLDIP3,THOC3,PCF11,RNPS1,CPSF6,HSF1,CPSF1,EXOSC10,THOC6,CDC73,THOC7,SRSF5,SNRPA,DHX36,ZC3H3,SUPT5H,TUT1,NELFE,THOC2,PABPN1,SYMPK
GO: Biological Process	GO:0044783	G1 DNA damage checkpoint	0.003071	1	0.03745	0.3715	22	66	CNOT6,DGKZ,CNOT6L,CDC25C,CDKN1B,ZNF385A,E2F1,CARM1,PRMT1,TNKS1BP1,CNOT4,CNOT7,PLAGL1,PML,FBXO31,RPA2,RPL26,RBM38,SOX4,AURKA,TP53,PCBP4
GO: Biological Process	GO:0001658	branching involved in ureteric bud morphogenesis	0.003071	1	0.03745	0.3715	22	66	DCHS1,BMP4,TIMELESS,NOG,MAGED1,GREM1,CITED2,FGF8,FOXD1,ILK,LAMA5,PBX1,WNT4,PGF,PKD2,LGR4,GREB1L,SMO,SOX9,HNF1B,TCF21,CTNNBIP1
GO: Biological Process	GO:0072665	protein localization to vacuole	0.003071	1	0.03745	0.3715	22	66	MEAK7,AP3D1,HGS,CD81,CLU,ROCK2,GCC2,ZFYVE16,SH3GLB1,LARS1,VPS4A,KPTN,SNF8,RNF128,VPS37C,PIK3R4,VPS37A,SNX16,VPS13A,SZT2,SH3BP4,NCOA4
GO: Biological Process	GO:1902686	mitochondrial outer membrane permeabilization involved in programmed cell death	0.003071	1	0.03745	0.3715	22	66	BAK1,BID,BNIP3,BOK,HIP1R,MPV17L,ATF2,E2F1,SH3GLB1,EYA2,ACAA2,SIVA1,GCLC,GSK3A,TMEM14A,NMT1,PPP3R1,MAPK8,MUL1,PPP1R13B,TP53,ZNF205
GO: Biological Process	GO:0060675	ureteric bud morphogenesis	0.003071	1	0.03745	0.3715	24	74	DCHS1,BMP4,TIMELESS,NOG,MAGED1,GREM1,CITED2,FGF8,FOXD1,LZTS2,GATA3,ILK,LAMA5,PBX1,WNT4,PGF,PKD2,LGR4,GREB1L,SMO,SOX9,HNF1B,TCF21,CTNNBIP1
GO: Biological Process	GO:0006901	vesicle coating	0.003081	1	0.03753	0.3723	23	70	CUL3,GBF1,NAPA,TRAPPC1,SEC24C,CTSZ,TRAPPC9,PREB,BET1,F8,TRAPPC4,ARFGAP2,TRAPPC2L,SEC24A,TMED2,GOLGA2,TRAPPC5,PEF1,TRAPPC6A,PPP6R1,TRAPPC10,TRAPPC6B,RAB1B
GO: Biological Process	GO:1901701	cellular response to oxygen-containing compound	0.003127	1	0.03805	0.3775	280	1300	KIF18A,NRIP1,ADCY6,AMIGO1,PARP1,GRK2,RPTOR,OSBPL8,PLA2G6,AKT1,AKT2,AKR1B1,TEAD2,OGT,GRAMD1A,APEX1,BIRC5,GPAM,APRT,RHOB,ARRB1,ARRB2,KLF7,ATF4,ATP2B1,ATP5MC1,ATP6V0C,ATP6V1E1,ATP6V0B,ATP6AP1,TICAM1,BCL2L1,BCL2L2,BCR,BMP4,BMP7,BNIP3,ZFP36L1,KLF9,TIMELESS,CACNA2D1,TRPA1,ATP6V0E1,CAPN1,CCND3,ATP6V0D1,AIFM1,SCARB1,NEURL1,ARHGEF2,CDK4,CDK5,CHRNA4,RPL23,CACTIN,SLC9A3R1,CLU,COL1A1,COL4A1,ROCK2,NOX4,CREB1,…
GO: Biological Process	GO:0051091	positive regulation of DNA-binding transcription factor activity	0.003165	1	0.03847	0.3816	140	608	ADAM8,PLEKHG5,TRIM59,FZD1,AKT1,C1QTNF4,ANGPT1,MIER1,PLPP3,TICAM1,FADD,BDNF,BMP7,RPS6KA4,CAPN1,MAP3K14,TMED4,ARHGEF2,RPS6KA5,CLU,ROCK2,CLOCK,ATF2,TRAF4,CANT1,TRAPPC9,TANK,HDAC5,DVL2,EEF1D,GREM1,MTDH,TNIP1,TAB1,CARM1,FLNA,FLOT2,CIB1,HDAC7,TMEM101,RBCK1,ATP2C1,NFAT5,FZD2,PDCD4,MALT1,PRDX3,MID2,GSTP1,GTF2A2,PTP4A3,PARK7,PHB2,SAV1,JMJD8,HSPA1B,MIB2,TAB3,ILK,IRAK1BP1,IRF1,IRF3,SLC35B2,JUP,KRAS,NKIRAS2,…
GO: Biological Process	GO:2000142	regulation of DNA-templated transcription, initiation	0.003192	1	0.03867	0.3836	16	43	CREB1,ZNF451,BCLAF1,DR1,SUB1,MITF,PSMC3,PSMC4,PSMC5,DHX36,TAF6,HNF1B,THRA,TP53,TWIST1,CTNNBIP1
GO: Biological Process	GO:2000279	negative regulation of DNA biosynthetic process	0.003192	1	0.03867	0.3836	16	43	BMPR2,DACH1,TINF2,MCRS1,MEN1,XRN1,PML,EXOSC10,TEN1,STN1,PIF1,CTC1,SRC,TERF1,TP53,ACD
GO: Biological Process	GO:0033363	secretory granule organization	0.003192	1	0.03867	0.3836	16	43	MTA1,ZNF385A,CREB1,DTNBP1,BLOC1S1,AGFG1,PTBP1,NECTIN2,RFX2,KIAA0319L,NBEAL2,SYT4,TMF1,MFSD14A,CCDC136,KNL1
GO: Biological Process	GO:0043433	negative regulation of DNA-binding transcription factor activity	0.003198	1	0.03871	0.384	51	190	OTULIN,ANXA4,ARRB1,ARRB2,BMP7,CACTIN,BRMS1,RWDD3,LRRC14,DAP,KEAP1,MED13,HEYL,TRAIP,MAD2L2,FLNA,SIVA1,RBCK1,PIAS4,SUFU,GLIS2,WWP2,PHB2,PRMT2,ID1,ID2,MDFI,MEN1,MAP3K10,CD200,NFKBIL1,TONSL,PBX1,PIM1,PKD1,PKD2,DAB2IP,PTGIS,RB1,SFRP4,CDK5RAP3,ERBIN,TUT4,UFL1,PRDX2,SIRT1,THRA,TWIST1,WFS1,CTNNBIP1,PELI1
GO: Biological Process	GO:1990778	protein localization to cell periphery	0.003228	1	0.03903	0.3872	88	360	CNPY4,PICALM,ADCY6,AKT1,AKT2,LRRC7,BLZF1,RHOG,ARL3,DCHS1,VAMP8,BCL2L1,BSG,CACNB2,CACNB3,CAMK2D,RILPL1,FCHO2,CD81,CDK5,AP2M1,SLC9A3R1,ROCK2,AKAP5,RAB3D,NECTIN3,CSK,GCC2,APPL1,GGA1,LDLRAP1,C2CD5,DLG4,WASHC1,EPHA2,EPHB2,RAMP2,PDZD11,ACSL3,ARL6,RACK1,LYPLA1,MEX3B,FLNA,FLOT2,CIB1,BBIP1,EXOC5,VPS4A,PPP1R9B,TMED2,HRAS,ITGA3,JUP,KIF5B,LAMA5,LRP1,ARL13B,GIT1,RANGRF,MYO5B,NUMA1,PALM,PIK3R2,PLS1,LZTFL1,PID1…
GO: Biological Process	GO:0034101	erythrocyte homeostasis	0.00325	1	0.03925	0.3894	41	146	ACVR2A,ADAR,B2M,BMP4,LDB1,ZFP36L1,MAPK14,PTBP3,ERCC2,CITED2,TMEM14C,GAS2L1,G6PD,GATA3,GPI,HIF1A,HOXA5,PRMT1,HSPA1B,SMAP1,ID2,IREB2,FLVCR1,NFE2L1,TMOD3,SLC25A38,RB1,ARID4A,RPS6,RPS14,RPS17,RPS19,RPS24,ZFPM1,ANKRD54,SMARCA4,SP3,KMT2E,JMJD6,TCEA1,THRA
GO: Biological Process	GO:1901652	response to peptide	0.003267	1	0.03942	0.391	131	565	ADCY6,PARP1,GRK2,OSBPL8,AKT1,AKT2,AKR1B1,OGT,APEX1,GPAM,UPRT,APRT,MEAK7,ATP2B1,ATP6V0C,ATP6V1E1,ATP6V0B,ATP6AP1,BCL2L2,BMP7,BRAF,ZFP36L1,BSG,EIF2B4,EIF2B2,EIF2B5,TIMELESS,CACNA2D1,CAD,ATP6V0E1,CAPN1,CCND3,ATP6V0D1,ARHGEF2,CDK4,CDK5,CDKN1B,RPL23,COL1A1,ROCK2,CREB1,CRY1,CRY2,MAPK14,SOGA1,CSK,APPL1,CYC1,RNF40,C2CD5,SESN2,DNM1,CPEB2,HDAC5,FIS1,EGR1,EIF2B1,INSIG2,TCIRG1,SH2B2,MTOR,GHRL,GATM,GCNT1,GHR,…
GO: Biological Process	GO:0051092	positive regulation of NF-kappaB transcription factor activity	0.003286	1	0.0396	0.3928	116	493	ADAM8,PLEKHG5,TRIM59,AKT1,C1QTNF4,ANGPT1,MIER1,TICAM1,FADD,BMP7,RPS6KA4,CAPN1,MAP3K14,TMED4,ARHGEF2,RPS6KA5,CLU,ROCK2,CLOCK,TRAF4,CANT1,TRAPPC9,TANK,EEF1D,GREM1,MTDH,TNIP1,TAB1,CARM1,FLNA,FLOT2,CIB1,HDAC7,TMEM101,RBCK1,ATP2C1,NFAT5,PDCD4,MALT1,PRDX3,MID2,GSTP1,PTP4A3,JMJD8,HSPA1B,MIB2,TAB3,ILK,IRAK1BP1,IRF1,IRF3,SLC35B2,KRAS,NKIRAS2,NKIRAS1,LGALS1,LIMS1,LTBR,AGO3,SAMD5,TBK1,NFKB2,NFKBIL1,PRKN,TER…
GO: Biological Process	GO:0002478	antigen processing and presentation of exogenous peptide antigen	0.003335	1	0.04004	0.3972	48	177	KIF18A,AP2A1,AP2A2,AP1B1,VAMP8,B2M,AP1S2,AP1M1,AP2M1,AP1S1,AP2S1,SEC24C,CTSD,DCTN1,DYNC1H1,DNM2,ACTR1B,ACTR1A,DCTN2,SEC24A,DCTN3,ITGAV,ITGB5,KLC1,KIF22,LGMN,PSMA4,PSMA7,PSMB1,PSMB2,PSMB3,PSMB4,PSMB5,PSMB6,PSMC1,PSMC3,PSMC4,PSMC5,PSMD2,PSMD3,PSMD4,PSMD7,PSMD8,PSMD13,PSME1,PSME2,SH3GL2,SPTBN2
GO: Biological Process	GO:0150094	amyloid-beta clearance by cellular catabolic process	0.00334	1	0.04004	0.3972	5	7	ABCA7,LDLR,LRP1,LRP4,MME
GO: Biological Process	GO:1900223	positive regulation of amyloid-beta clearance	0.00334	1	0.04004	0.3972	5	7	APOE,ABCA7,LRP1,LRPAP1,ROCK1
GO: Biological Process	GO:1900113	negative regulation of histone H3-K9 trimethylation	0.00334	1	0.04004	0.3972	5	7	KDM4A,PIH1D1,SMARCB1,KDM4B,SIRT1
GO: Biological Process	GO:1904398	positive regulation of neuromuscular junction development	0.00334	1	0.04004	0.3972	5	7	DCTN1,LRP4,LRP5,PTN,AGRN
GO: Biological Process	GO:0008154	actin polymerization or depolymerization	0.00339	1	0.04053	0.402	58	222	MICAL3,GAS7,GBA2,WASL,CAPN1,HIP1R,LATS1,CFL2,MICAL2,DBN1,FCHSD2,VILL,ABI1,WASHC1,ARPC4,ARPC3,ARPC1B,CTTN,HAX1,SNX9,CAP1,EVL,ARPC1A,ARFGEF1,CDC42EP3,MTOR,MSRB1,GHRL,TRIOBP,GSN,TWF2,DBNL,MYH9,MYO1C,NCK1,PAK3,TMOD3,MTPN,PIK3R2,CORO7,RASA1,MICALL2,KIRREL1,AP1AR,PPP1R9A,BRK1,SPTAN1,SPTBN2,MLST8,COTL1,SH3BP1,VASP,MICAL1,RICTOR,PLEKHG2,NAA80,FCHSD1,CORO1B
GO: Biological Process	GO:0030517	negative regulation of axon extension	0.003397	1	0.04053	0.402	17	47	SEMA6A,SEMA4G,ARHGAP4,CDK5,SEMA3D,SEMA3A,SEMA6C,SEMA4B,SEMA3C,MAP2,SEMA5B,SEMA4C,PTPRS,SEMA3F,PLXNA3,SLIT1,SEMA3B
GO: Biological Process	GO:0071166	ribonucleoprotein complex localization	0.003403	1	0.04053	0.402	37	129	RAE1,THOC5,MCM3AP,SRSF11,PRPF31,EIF4A3,DHX38,YTHDC1,ZC3H11A,POM121,ZNF593,FYTTD1,POLDIP3,THOC3,AKAP8L,RNPS1,HNRNPA2B1,AGFG1,EIF6,RBM15B,CPSF1,THOC6,UPF1,NUP85,RPS15,THOC7,SRSF5,SSB,SUPT6H,NUP210,SMG5,NUP188,NOL6,THOC2,AAAS,PABPN1,SYMPK
GO: Biological Process	GO:0010508	positive regulation of autophagy	0.003403	1	0.04053	0.402	37	129	ULK1,TICAM1,LRSAM1,BID,BNIP3,GPSM1,MFN2,SESN2,HDAC6,SH3GLB1,MTDH,KAT5,NPRL2,GBA,MID2,GSK3A,CDC37,HIF1A,PARK7,SCOC,SVIP,TP53INP1,TPCN1,TBK1,PRKN,TOMM7,MAPK3,MUL1,ROCK1,AMBRA1,RAB3GAP1,STK11,SUPT5H,SIRT1,TSC2,SH3BP4,PINK1
GO: Biological Process	GO:0034502	protein localization to chromosome	0.003403	1	0.04053	0.402	37	129	CENPP,LEMD2,RUVBL1,MCM9,ATRX,BRCA2,LRWD1,CENPC,TINF2,ESCO2,CENPW,CARM1,SLF1,CCT7,RUVBL2,TERF2IP,CENPM,NABP2,PML,PIH1D1,RB1,WRAP53,CENPQ,RPA2,MIS18BP1,HJURP,SGF29,CENPT,CCT5,CENPK,RCC2,TASOR,TERF1,TERT,ACD,CDT1,KNL1
GO: Biological Process	GO:0051783	regulation of nuclear division	0.003405	1	0.04053	0.402	56	213	MAD1L1,CUL3,BIRC5,CDC14B,ATRX,BMP4,BMP7,CDK11B,CDC20,CDC25C,CDKN1B,KIF20B,SH2B1,ESPL1,DLGAP5,DAPK3,CUL7,FBXO5,NME6,FZR1,PRMT5,FGF8,MAD2L2,ANAPC5,LCMT1,SLF1,STAG2,CHMP2A,PPP1R9B,UBE2C,PHB2,HSPA1B,IGF2,SGO2,LRP5,GEN1,NFE2L1,NUMA1,PEBP1,CHMP1A,PDGFRB,WNT4,PIN1,FBXW5,AURKAIP1,PHIP,RB1,LRRK1,SMC5,AURKA,OBSL1,TERF1,TUBG1,UBE2B,TOM1L2,CDT1
GO: Biological Process	GO:0000187	activation of MAPK activity	0.003408	1	0.04053	0.402	54	204	TAOK1,ARAF,MADD,ARRB1,PEA15,BMP4,BRAF,MAP3K14,CD81,MAPKAPK2,S1PR2,TAOK2,SHC2,MAPK14,CSPG4,DUSP9,EPHB2,FGF10,TAB1,TRAF7,MAP3K2,GHRL,GHR,GADD45G,RAPGEF1,HGF,TAB3,KARS1,MDFI,MAP3K4,MAP3K5,MAP3K10,MAP3K11,LAMTOR2,DBNL,PAK3,IQGAP3,MDFIC,PKN1,MAPK3,MAP2K2,MAP2K3,DAB2IP,PXN,MUL1,RPS27A,INAVA,MAPKBP1,SOD1,FGD4,NRK,SYK,PRDX2,TGFB3
GO: Biological Process	GO:0008637	apoptotic mitochondrial changes	0.003409	1	0.04053	0.402	40	142	PLA2G6,AKT1,ARRB2,CCAR2,BAK1,BCL2L1,BID,BNIP3,BOK,HIP1R,AIFM1,MPV17L,CLU,ATF2,DNM1L,E2F1,FIS1,SH3GLB1,EYA2,ACAA2,SIVA1,FXN,TIMM50,PRELID1,GCLC,GCLM,GPX1,GSK3A,AIFM2,HGF,TMEM14A,NMT1,PRKN,PPP3R1,MAPK8,MUL1,PPP1R13B,TP53,PINK1,ZNF205
GO: Biological Process	GO:0034329	cell junction assembly	0.003433	1	0.04077	0.4045	65	254	ACTG1,ACTN3,CAMSAP3,ARVCF,BCR,LDB1,ARHGEF7,CBFB,CD9,CD151,CDH4,CDH6,CDH11,DLG5,TAOK2,ROCK2,PPM1F,CTNND1,DAPK3,TLN2,EFNA5,EPHA2,GREM1,CTTN,MTDH,RAMP2,FLNA,FLNC,HDAC7,RAPGEF1,FBF1,ILK,ITGA5,ITGAV,JUP,MPP7,LAMA5,LIMS1,LRP1,MYO1C,WNT4,PLEC,RHOD,PRKACA,PKN2,PTEN,PXN,RAP1A,MICALL2,ROCK1,SLC9A1,SNAI2,SRC,RCC2,PIP5K1C,MPP5,CDH24,CDH22,TLN1,TNS1,CORO1C,SH3BP1,VASP,VCL,NPHP4
[truncated: 74 more rows]

## Sheet: MM MF
Category	ID	Name	p-value	q-value Bonferroni	q-value FDR B&H	q-value FDR B&Y	Hit Count in Query List	Hit Count in Genome	Hit in Query List
[truncated: 144 more rows]

## Sheet: MM CC
Category	ID	Name	p-value	q-value Bonferroni	q-value FDR B&H	q-value FDR B&Y	Hit Count in Query List	Hit Count in Genome	Hit in Query List
[truncated: 257 more rows]

[truncated: 3 more sheets: UB BP, UB MF, UB CC]
