# Supplementary material for: Comparative whole-genome transcriptome analysis in renal cell populations reveals high tissue specificity of MAPK/ERK targets in embryonic kidney
Source: BMC Biol. 2022 May 13;20:112. doi: 10.1186/s12915-022-01309-z (PMC9102746; doi:10.1186/s12915-022-01309-z)
Supplement: Supplementary file 5 — Additional file 5: Table S4. Genes differentially expressed in both UB and MM datasets. [file 12915_2022_1309_MOESM5_ESM.xlsx]

## Sheet: Total 362 shared genes
	MM		UB
symbol	log2FoldChange	padj	log2FoldChange	padj
Hist1h4k	-6.01	4.298e-26	-1.94216	0.0199241
Hist1h2bf	-4.9	2.627e-31	-1.58412	0.0414355
Hist1h2bl	-4.28	1.746e-43	-1.89503	0.00310445
Nme2	-3.92	3.814e-06	-1.92402	0.0272177
Gm9396	-3.9	4.373e-09	-1.97246	0.04084
Hist1h4j	-3.89	4.673e-17	-1.76319	0.0227238
Hist1h2be	-3.76	9.636e-55	-2.03467	0.0011929
Hist1h2bm	-3.76	1.709e-27	-2.19064	0.000656592
Hist1h1d	-3.61	2.367e-44	-2.22003	0.000103811
Hist1h2bk	-3.55	7.277e-28	-2.00107	0.00154902
Hist1h2bc	-3.46	1.633e-39	-1.83161	0.00373443
Hist1h1b	-3.41	1.676e-49	-1.87304	0.00345791
Gm44454	-3.33	0.0002385	-2.24181	0.0106799
Hist1h1a	-3.31	1.048e-75	-1.75865	0.00450259
Rps12	-3.3	1.298e-59	-1.11409	0.0229465
Mrpl12	-3.28	1.665e-16	-1.19635	0.00882097
Tssc4	-3.2	3.237e-08	-1.63227	0.00901496
Hist1h2bp	-3.19	1.325e-07	-2.41068	2.0878e-05
Hist1h2bh	-3.16	2.009e-07	-2.0048	0.000656985
Vars	-3.07	4.18e-26	-1.27412	0.0387524
Hist1h2bg	-3.04	6.18e-08	-1.86704	0.00239975
Hist1h2bn	-2.87	2.954e-06	-2.11034	0.0425934
Hist4h4	-2.85	5.562e-17	-1.40697	0.0415434
Hist1h1e	-2.72	8.758e-50	-1.44496	0.0198937
Kifc1	-2.7	5.803e-07	-2.23363	5.67222e-05
Gm44297	-2.69	0.009788	-2.92033	0.0148149
N4bp3	-2.66	0.01084	-2.27361	0.0401789
Ctsz	-2.65	0.0003088	-1.30529	0.0171154
Gm44732	-2.64	0.00824	-3.70796	0.00644198
Hist1h4i	-2.6	6.442e-09	-2.02798	0.00182279
Crip2	-2.57	0.001036	-1.50024	0.0134087
Arl6ip4	-2.54	1.159e-07	-1.54389	0.00108453
Fbln1	-2.53	1.899e-12	-1.34318	0.0019203
Dchs1	-2.52	4.258e-17	-1.34233	0.0237701
Ipo4	-2.5	2.984e-16	-1.4136	0.0357508
Wdr46	-2.5	1.923e-08	-1.50388	0.000440275
Ptpru	-2.45	3.227e-06	-1.19909	0.0226543
Qtrt1	-2.45	4.903e-06	-1.61674	0.0125817
Aldh2	-2.43	4.534e-11	-1.08017	0.0475875
Tcof1	-2.43	5.62e-18	-1.49478	0.00425259
Gm47283	-2.41	0.0107	-2.91253	0.0301428
Chaf1a	-2.39	2.805e-13	-1.04128	0.0440841
Ppp1r3c	-2.39	0.01223	1.90854	8.87821e-05
BC030867	-2.38	3.586e-05	-2.0245	0.00188744
Etv4	-2.33	7.883e-08	-2.15035	0.000870409
Hist1h2bb	-2.33	1.318e-23	-1.78694	7.69022e-05
Slc35c2	-2.31	0.000551	-1.9031	0.000899304
Cavin1	-2.27	0.02344	1.55135	0.0232008
Ctu2	-2.26	0.0003581	-1.37726	0.0354972
Gm44335	-2.23	0.03798	-5.45083	0.00179916
Sapcd2	-2.22	0.005322	-2.27779	0.000112905
Snhg16	-2.22	7.606e-06	-1.86349	0.00264965
Hist2h2bb	-2.21	1.383e-05	-1.66841	0.00634266
Afap1l1	-2.17	0.02025	-1.70191	0.000206885
Med11	-2.15	0.004718	-1.65124	0.0154308
Galnt18	-2.12	0.04685	1.44492	0.0182315
Iqgap3	-2.11	6.961e-07	-1.52845	7.86746e-06
Mybbp1a	-2.11	5.834e-20	-1.27926	0.000695321
Kif22	-2.1	1.113e-09	-1.78265	3.91273e-07
Ebf4	-2.07	0.001132	1.46392	0.023874
Mcrip2	-2.07	0.03748	-2.47601	0.0183639
Plvap	-2.06	0.02694	-2.80269	0.0242356
Pold2	-2.06	5.578e-06	-1.28737	0.0438795
Acot7	-2.05	0.0001029	-1.52843	0.01033
Nudc	-2.05	3.994e-08	-1.0053	0.019702
Tubg1	-2.05	4.494e-05	-1.40748	0.00385717
Cad	-2.04	2.001e-11	-1.22789	0.0248645
Tmem107	-2.04	0.01672	-2.57154	0.00554137
Fosb	-2.02	1.357e-05	-1.43803	0.0475338
Rtkn	-2.02	0.002624	-1.74171	0.0031759
Gm20628	-2.01	0.000154	-1.43158	0.00089695
Gm42047	-2	0.003612	-2.78203	1.84146e-06
Gpsm1	-1.95	0.0008451	-1.40848	0.0341054
Lsm4	-1.94	4.374e-05	-1.7488	0.000178463
Riox1	-1.94	0.009493	-1.25923	0.0459124
Incenp	-1.91	9.046e-14	-1.33028	0.000127256
Mettl1	-1.9	4.664e-05	-1.49256	0.00298077
Plekhg5	-1.88	0.003689	-1.50961	0.0298254
Grik4	-1.86	0.007306	-1.55071	0.0316954
Isyna1	-1.86	2.089e-09	-1.36444	0.0171154
Bid	-1.85	0.00883	-1.09283	0.0417437
Pih1d1	-1.85	8.846e-05	-1.29288	0.0198937
Ephb3	-1.82	0.0234	-1.15265	0.0388243
Fen1	-1.81	1.409e-08	-1.14386	0.00981988
Timeless	-1.81	5.351e-09	-1.13022	0.0133105
Cbx2	-1.8	8.385e-07	-1.28191	0.00501485
Lsp1	-1.77	6.037e-09	-1.90392	0.0337109
Wrap53	-1.77	0.007283	-1.33815	0.0204395
Klhdc4	-1.76	0.0009718	-1.37395	0.00166261
Eif6	-1.74	0.0001841	-1.2818	0.000982828
Lrp5	-1.72	2.592e-05	-1.28332	0.00189791
Aurka	-1.71	7.59e-06	-1.58376	0.0022096
Ctu1	-1.71	0.01309	-1.51439	0.0346436
Adsl	-1.7	3.898e-09	-1.04651	0.00904087
Pcsk6	-1.7	0.04015	-2.0319	0.00581829
Troap	-1.7	0.0008204	-2.48416	6.42026e-08
E2f2	-1.68	0.001004	-2.11614	0.000793435
Mcm5	-1.67	4.068e-11	-1.28078	0.0107894
Ncapd2	-1.67	1.543e-14	-1.22152	0.00179916
Gtpbp6	-1.65	0.01463	-1.83908	0.0303504
Cdc20	-1.64	3.687e-07	-1.63421	0.00182279
Gemin5	-1.63	2.722e-09	-1.08948	0.000949949
Arc	-1.61	0.01604	-1.46785	0.0333842
Ap1s1	-1.6	0.002968	-1.12717	0.0159876
Ier2	-1.6	1.079e-07	-1.76681	0.00341284
Ddx49	-1.59	0.001949	-1.43198	0.00833349
Mpdu1	-1.59	0.001501	-1.07804	0.0478688
Polr1e	-1.57	0.001053	-1.13762	0.0271094
Ccdc86	-1.56	5.254e-06	-1.19265	0.0102241
Nup85	-1.56	9.714e-09	-1.20283	0.000214909
Gm10275	-1.55	0.001638	-1.59668	0.0143348
Cdca8	-1.53	1.012e-06	-1.14601	0.000440275
Fpgs	-1.51	0.01706	-1.95907	0.00473804
Pwp2	-1.51	0.00301	-1.54542	7.22259e-05
Fbl	-1.49	1.992e-06	-1.26775	0.000607056
Mrto4	-1.49	0.0001213	-1.24703	0.0230661
Srm	-1.49	1.998e-05	-1.40273	0.0440841
Ccnf	-1.48	0.0008217	-1.23141	0.00697473
Eef1d	-1.48	3.687e-09	-1.04806	0.00483973
Ppan	-1.48	0.0004525	-1.59083	0.000122001
Sdk2	-1.44	0.0009306	2.67896	0.00272314
Tbrg4	-1.43	0.0001455	-1.08445	0.0196583
Trnau1ap	-1.42	0.01299	-1.52969	0.0220015
Espl1	-1.41	9.094e-05	-1.56842	0.000289463
Gpatch4	-1.41	0.01912	-1.37247	0.0428194
Psrc1	-1.41	0.004846	-2.20827	0.00565872
Eif2b4	-1.4	0.006306	-1.14702	0.00856457
Fndc4	-1.4	0.01276	-1.09896	0.0354068
Sart3	-1.4	2.29e-06	-1.10773	0.00422134
Pola2	-1.39	0.001389	-1.21166	0.00029819
Rcl1	-1.37	0.002653	-1.3571	0.0264569
Ube2c	-1.36	8.159e-08	-1.30054	0.000142229
Mcm10	-1.35	9.634e-06	-1.3228	0.00628986
Snapc4	-1.35	0.001697	-1.20058	0.00326946
Rbm10	-1.34	1.862e-05	-1.04984	0.0465947
Tmcc2	-1.34	0.03285	-2.38038	0.0146652
Etv5	-1.33	4.943e-06	-2.39362	4.36447e-14
Pprc1	-1.33	1.136e-05	-1.14328	0.0146957
Col2a1	-1.32	3.655e-05	-1.62764	0.0226542
Gfra1	-1.32	3.996e-08	-1.14781	1.01548e-05
Nop2	-1.31	0.0005104	-1.06417	0.0405635
Greb1	-1.29	0.0006631	-1.32664	0.000922923
Cdh6	-1.26	0.01274	3.47781	7.90208e-07
Aimp2	-1.22	0.006375	-1.53876	0.0146652
Mcm3	-1.22	7.232e-08	-1.32944	0.000106679
Pwwp3a	-1.22	0.0005527	-1.08658	0.0157692
Spag7	-1.2	0.003221	-1.05127	0.00284839
Stra6	-1.19	0.003012	-1.11987	0.0427366
Pgs1	-1.18	0.01698	-1.11621	0.0279883
Shc2	-1.17	0.01423	-1.43693	0.0173778
Hist1h2af	-1.16	0.007749	-1.97158	0.000142229
Dnmt1	-1.14	4.373e-09	-1.03342	0.000115963
Gpn1	-1.11	0.001334	-1.0588	0.0119404
Sulf2	-1.11	2.196e-09	-1.32621	0.000362338
Stmn1	-1.1	1.392e-07	-1.01354	0.00425478
Egr1	-1.08	0.04394	-1.3853	0.0164752
Tuba1b	-1.08	9.893e-06	-1.00638	0.0230591
Snhg5	-1.05	2.687e-05	-1.00172	0.00901496
Ror2	-1.04	0.02465	-1.76018	0.0301428
Hirip3	-1.02	0.004333	-1.07428	0.00247765
Mcm7	-1.02	2.167e-06	-1.22257	0.000153333
Uhrf1	-1.02	8.415e-06	-1.1082	6.67261e-05
Kdm2b	-1.01	0.000175	-1.18903	0.000982828
Abca5	1	0.006543	1.17743	0.0121938
Dnajb4	1	0.000469	1.21373	0.00539498
1600012H06Rik	1.01	0.004057	1.08237	0.000178463
Neat1	1.01	0.04536	1.99209	1.0977e-11
Spry1	1.02	3.125e-07	-1.41862	1.21985e-07
Meg3	1.03	0.01192	1.46617	1.33091e-07
Mid2	1.03	0.01257	1.70987	0.00225008
Pcmtd2	1.03	8.945e-06	1.12856	0.0144788
Yipf5	1.03	0.0009163	1.10828	0.00108453
Nox4	1.04	0.02716	1.23607	0.00464914
Alcam	1.05	1.063e-07	1.4456	2.04926e-05
Aldh6a1	1.05	0.002651	1.2284	0.046063
3830406C13Rik	1.06	0.03879	1.48985	0.00271627
Arpc1b	1.06	0.04781	1.45187	0.0189972
Rab11fip2	1.06	2.773e-05	1.03136	0.0106933
Arxes2	1.07	0.01105	1.10583	0.0258259
Sdc2	1.07	3.124e-05	1.28779	0.000842541
Pdcd4	1.08	1.751e-05	1.02113	0.0182315
Sema6a	1.08	0.00119	-1.16624	0.000158391
Acadsb	1.09	4.16e-06	1.09654	0.000755597
Ier3ip1	1.09	0.001043	1.42611	0.00565872
Pfkfb2	1.1	0.04794	1.7985	0.00160525
Elf1	1.12	0.005179	1.23579	0.000531993
Gm48226	1.12	0.003656	1.28255	0.0360217
Epha7	1.14	2.579e-05	1.51113	8.26155e-06
Gm13340	1.14	0.0008027	1.97761	0.0188392
Ikzf2	1.14	0.004056	1.88457	1.83257e-07
Mttp	1.14	0.0474	1.35459	0.0360217
Svip	1.14	0.01364	1.65721	0.000313258
Spata6	1.15	0.0001887	1.05471	0.0493536
Tspan12	1.15	7.766e-05	1.72842	3.20649e-05
Ankrd12	1.16	9.77e-05	1.33747	0.000202847
Rmdn1	1.16	0.03636	1.71165	0.00109993
Rab33b	1.17	0.001121	1.12107	0.0483955
Heca	1.18	0.0001014	1.0122	0.00628986
Hsdl2	1.18	8.011e-05	1.3026	0.0049612
Nabp1	1.18	0.01118	1.15489	0.0149592
Nr3c1	1.19	3.546e-06	1.82302	4.57148e-08
Zfyve16	1.21	6.77e-09	1.10545	0.00101546
Cited2	1.22	2.732e-13	1.02329	0.00532083
Cpeb4	1.22	5.828e-05	1.65108	0.00613692
Fbxo5	1.22	3.151e-06	-1.63202	0.000735731
Slc4a4	1.22	0.002044	1.12484	0.00950626
Arl6	1.23	0.003388	1.10638	0.0347516
Arl4a	1.24	0.0007631	1.51321	0.00226314
Dram2	1.24	2.364e-07	1.93258	2.37053e-05
Rb1	1.24	4.204e-07	1.31359	0.000599459
Celf2	1.25	2.121e-06	1.04855	0.0183066
Slc40a1	1.25	0.001968	2.37983	2.19781e-16
Btbd8	1.26	0.004465	1.2672	0.0293716
Casp6	1.26	0.004574	1.19457	0.00644198
Rnf13	1.26	0.0001084	1.17982	0.00144324
Zfp182	1.26	0.004705	1.19305	0.00958334
Ghr	1.27	8.688e-09	1.33122	0.00214443
Kansl1l	1.27	2.539e-07	1.15363	0.018204
Ptn	1.27	2.515e-07	1.32673	0.0183236
Wdr47	1.27	0.002273	1.43046	0.00195552
Malat1	1.28	4.415e-08	1.38757	2.69262e-05
Pdlim3	1.28	0.03189	1.50075	0.0333798
Ids	1.29	3.026e-06	1.08238	0.00339953
Ccdc39	1.31	0.03231	1.1138	0.0169393
Znrf2	1.31	1.098e-07	1.15815	0.0274778
Actr6	1.32	0.0001279	1.0712	0.0210126
Pcmtd1	1.33	1.159e-05	1.18261	0.0138668
Ube2w	1.33	5.213e-08	1.00131	0.0455723
Gm37052	1.34	0.01055	1.47802	0.0352254
Mme	1.34	0.0001649	1.90183	4.92542e-06
Rian	1.34	6.994e-07	1.77344	4.22128e-08
Zfand5	1.34	6.653e-10	1.16782	0.00244564
Tox3	1.35	2.417e-05	1.16298	0.000539611
Yipf4	1.35	5.412e-07	1.05367	0.0350978
B3gnt5	1.36	6.866e-09	1.41028	0.00427515
Crem	1.36	0.0005812	1.42947	0.000870409
Dsel	1.37	2.165e-06	1.25567	0.00301798
Zfp458	1.38	0.00149	1.26401	0.00904087
Hspa4l	1.4	6.125e-09	1.05595	0.0115117
Skap2	1.4	0.0005799	1.23692	0.00272314
2610002M06Rik	1.41	6.917e-05	1.01157	0.00591557
Tasor	1.42	1.288e-09	1.06437	0.0490845
Osbpl8	1.43	4.438e-10	1.5408	0.00327571
Trp53inp1	1.43	5.066e-14	2.01817	2.7605e-09
Zbtb20	1.43	4.089e-15	1.13392	0.00478229
Flrt3	1.44	4.983e-12	1.13803	0.0215557
Pdcl	1.44	5.738e-12	1.25209	0.0341054
Zfhx4	1.44	0.004766	1.01255	0.0116543
Gm38248	1.45	0.03051	-1.63539	0.0092861
Mitf	1.47	0.04129	1.40601	0.0493536
Synj2bp	1.47	3.63e-10	1.07395	0.00311391
Cd2ap	1.48	1.499e-14	1.0087	0.0115436
Ptbp3	1.48	3.827e-17	1.06201	0.00945992
Acbd5	1.49	2.653e-05	1.28472	0.00196541
Pcdhb18	1.49	0.002072	2.72399	0.00377545
Slitrk2	1.49	4.257e-05	2.48277	0.00391005
Bmpr2	1.5	1.061e-15	1.09048	0.00904087
Wdr44	1.5	0.001258	1.24315	0.0252603
Klf9	1.51	0.01799	1.7947	0.000564677
Agps	1.52	5.777e-18	1.16511	0.0006738
Foxd1	1.52	4.4e-10	2.49721	0.038352
Sox9	1.52	1.271e-09	-1.01096	0.00478229
Kras	1.53	1.143e-17	1.00484	0.0136153
Gk	1.54	3.034e-07	1.679	0.00321974
Spin4	1.55	2.515e-07	2.23301	0.000147371
Acvr2a	1.56	9.139e-08	1.08952	0.0147895
Angpt1	1.56	0.0004137	1.46385	0.000650648
Tmem106b	1.56	4.331e-14	1.57988	0.000202847
Rabgap1l	1.57	4.333e-07	1.4309	0.0146652
Lipo3	1.58	4.283e-05	1.22261	0.0450646
Ppp3ca	1.58	2e-08	1.12198	0.0155509
Nfat5	1.6	1.523e-17	1.32616	2.46822e-06
Bche	1.61	5.822e-09	2.28554	0.00402041
Synpo2	1.61	0.01671	2.06361	0.00657449
Zc3h6	1.62	0.003457	1.37389	0.00258004
Cd55	1.64	1.257e-07	2.56673	0.00039004
Adamts20	1.65	0.009416	-3.8373	0.00628986
Mtm1	1.66	0.001789	1.41423	0.0283575
Uvssa	1.66	4.233e-09	1.37419	9.71791e-05
Gm42549	1.69	0.001463	1.7376	0.000694531
Prrg1	1.71	3.955e-08	1.57461	0.00697473
Rb1cc1	1.71	1.888e-17	1.04681	0.0122421
Rp2	1.71	2.034e-12	1.30302	0.0017287
Gpr137c	1.72	0.005562	2.03496	0.000226009
Crebrf	1.74	7.369e-11	1.32551	0.00382988
Gm36298	1.74	4.039e-05	1.63369	0.0092788
Gm43312	1.74	0.006279	1.95074	0.0377134
Sema3a	1.74	7.445e-05	1.11646	0.00483907
Snap91	1.74	1.181e-06	3.08809	3.06958e-05
Nxt2	1.75	2.083e-07	1.09404	0.0396093
6030443J06Rik	1.77	0.01391	2.29225	0.000789966
Fgd4	1.78	2.32e-15	1.33596	0.00294118
Tmx3	1.78	5.706e-21	1.12336	0.0236769
Chic1	1.79	9.007e-09	1.05195	0.0385429
Zfp950	1.81	7.976e-11	1.41451	0.00253403
6820402A03Rik	1.82	0.002157	1.4989	0.0353371
D3Ertd751e	1.82	3.696e-08	1.51873	8.46704e-05
Zfp943	1.85	9.784e-11	1.11235	0.00182279
Gm43259	1.86	9.872e-06	1.58578	0.00823966
Scai	1.86	1.659e-15	1.03404	0.0279774
Rnf128	1.87	0.03062	1.50993	0.000591977
Lrif1	1.88	3.559e-13	1.15929	0.0133428
Zfp758	1.88	4.364e-10	1.32181	0.0232008
Anks1b	1.89	4.75e-06	1.7327	3.76788e-07
Gm37899	1.9	0.00414	1.41537	0.0347516
Mex3b	1.91	6.927e-16	1.12968	0.0286801
Lysmd3	1.92	7.333e-19	1.24755	0.0478682
Mblac2	1.92	2.658e-05	1.52354	0.00313789
Nbeal1	1.92	6.201e-17	1.54691	0.000486272
C130073E24Rik	1.95	0.01352	1.91036	2.52464e-05
Cpeb2	1.97	0.001333	1.94871	0.000153333
Gm38036	1.98	0.03153	2.19404	0.00382988
Pabpc4l	1.98	1.49e-13	1.35783	0.00402041
Gm37320	1.99	1.813e-05	1.6323	0.00276216
Gm16070	2.06	0.00072	2.27335	0.0433795
Nrk	2.06	4.806e-15	1.47967	0.00345791
C430049B03Rik	2.08	2.528e-08	1.26535	0.0482407
Gls	2.08	3.147e-22	1.3642	0.00507894
Lypla1	2.08	1.58e-22	1.1516	0.0469264
Zxdb	2.08	3.425e-12	1.30676	0.0385429
B830012L14Rik	2.1	0.01297	1.80153	0.00159703
Gm37140	2.12	0.03667	3.29914	0.0417273
Gm38387	2.16	0.0006421	2.04035	0.0355135
Snhg11	2.16	0.005747	1.6261	1.01548e-05
Chpt1	2.17	1.373e-13	1.45421	0.000157903
mt-Tq	2.17	2.958e-05	1.31887	0.0315932
Gm37558	2.23	4.527e-08	1.12365	0.0346436
Gm13212	2.24	9.708e-06	1.75675	0.00958334
Naaladl2	2.24	0.00146	1.22844	0.0307763
Gpc5	2.29	4.617e-06	2.1638	0.000338536
Cd46	2.3	0.003064	1.70875	0.034177
Gm42699	2.3	0.00659	2.80581	0.00342784
Zfp994	2.3	3.064e-09	1.27632	0.0197752
Bhlhe41	2.34	0.005613	2.32633	0.0198937
Gm37463	2.37	0.002042	3.82849	0.0215831
Gm29107	2.43	1.751e-05	2.47726	0.0150736
Gm48230	2.44	0.0004112	1.75543	0.00633894
Gm48139	2.45	3.431e-06	1.45006	0.0100463
Gm42701	2.48	1.039e-06	1.71708	0.0109448
Tmed5	2.49	7.712e-26	1.06476	0.0192424
Cmc4	2.51	7.737e-06	2.14127	0.0354624
Gm37932	2.56	0.001268	4.91604	0.00870584
Gm42702	2.64	4.553e-05	1.79033	0.0183236
Gm38393	2.67	1.174e-24	1.54774	0.0221829
Klf6	2.69	2.235e-21	1.37439	0.00904087
Rnft1	2.69	4.041e-23	1.56481	0.00986321
Snhg14	2.7	1.812e-26	1.67432	0.00189713
Gm44668	2.78	1.593e-12	1.45718	0.0333776
Gm37606	2.8	4.577e-15	1.15959	0.0345669
Gm43260	2.97	8.773e-12	1.7685	0.00391005
C030032O16Rik	2.98	0.0008924	2.2362	0.0295375
Cdkl2	2.99	0.002482	2.23265	0.037514
Kcnh7	3.07	0.0025	2.5351	6.00577e-08
A230057D06Rik	3.1	1.552e-08	1.72561	0.0189306
Gm26759	3.1	6.37e-05	2.93617	0.00908129
mt-Nd4	3.13	2.172e-35	1.03573	0.0377454
mt-Rnr1	3.13	3.588e-48	2.58621	0.00608236
Gm19938	3.22	0.001689	3.81072	0.0187513
mt-Rnr2	3.23	1.688e-71	2.40635	1.54685e-05
Gm47956	3.34	5.651e-05	2.2535	0.0437879
Gm37200	3.41	3.076e-06	3.04617	0.0424542
Trim12a	4.56	3.648e-13	2.27087	6.34405e-05

## Sheet: 157 down regulated
	MM		UB
symbol	log2FoldChange	padj	log2FoldChange	padj
Hist1h4k	-6.01	4.298e-26	-1.94216	0.0199241	H4 clustered histone 12
Hist1h2bf	-4.9	2.627e-31	-1.58412	0.0414355	2B clustered histone 7
Hist1h2bl	-4.28	1.746e-43	-1.89503	0.00310445	H2B clustered histone 13
Nme2	-3.92	3.814e-06	-1.92402	0.0272177
Gm9396	-3.9	4.373e-09	-1.97246	0.04084
Hist1h4j	-3.89	4.673e-17	-1.76319	0.0227238	H4 clustered histone 11
Hist1h2be	-3.76	9.636e-55	-2.03467	0.0011929	H2B clustered histone 6
Hist1h2bm	-3.76	1.709e-27	-2.19064	0.000656592	H2B clustered histone 14
Hist1h1d	-3.61	2.367e-44	-2.22003	0.000103811	H1.3 linker histone, cluster member
Hist1h2bk	-3.55	7.277e-28	-2.00107	0.00154902	H2B clustered histone 12
Hist1h2bc	-3.46	1.633e-39	-1.83161	0.00373443	H2B clustered histone 4
Hist1h1b	-3.41	1.676e-49	-1.87304	0.00345791	H1.5 linker histone, cluster member
Gm44454	-3.33	0.0002385	-2.24181	0.0106799
Hist1h1a	-3.31	1.048e-75	-1.75865	0.00450259	H1.1 linker histone, cluster member
Rps12	-3.3	1.298e-59	-1.11409	0.0229465
Mrpl12	-3.28	1.665e-16	-1.19635	0.00882097
Tssc4	-3.2	3.237e-08	-1.63227	0.00901496
Hist1h2bp	-3.19	1.325e-07	-2.41068	2.0878e-05	H2B clustered histone 22
Hist1h2bh	-3.16	2.009e-07	-2.0048	0.000656985	H2B clustered histone 9
Vars	-3.07	4.18e-26	-1.27412	0.0387524
Hist1h2bg	-3.04	6.18e-08	-1.86704	0.00239975	H2B clustered histone 8
Hist1h2bn	-2.87	2.954e-06	-2.11034	0.0425934	H2B clustered histone 15
Hist4h4	-2.85	5.562e-17	-1.40697	0.0415434	H4 histone 16
Hist1h1e	-2.72	8.758e-50	-1.44496	0.0198937	H1.4 linker histone, cluster member
Kifc1	-2.7	5.803e-07	-2.23363	5.67222e-05
Gm44297	-2.69	0.009788	-2.92033	0.0148149
N4bp3	-2.66	0.01084	-2.27361	0.0401789
Ctsz	-2.65	0.0003088	-1.30529	0.0171154
Gm44732	-2.64	0.00824	-3.70796	0.00644198
Hist1h4i	-2.6	6.442e-09	-2.02798	0.00182279	H4 clustered histone 9
Crip2	-2.57	0.001036	-1.50024	0.0134087
Arl6ip4	-2.54	1.159e-07	-1.54389	0.00108453
Fbln1	-2.53	1.899e-12	-1.34318	0.0019203
Dchs1	-2.52	4.258e-17	-1.34233	0.0237701
Ipo4	-2.5	2.984e-16	-1.4136	0.0357508
Wdr46	-2.5	1.923e-08	-1.50388	0.000440275
Ptpru	-2.45	3.227e-06	-1.19909	0.0226543
Qtrt1	-2.45	4.903e-06	-1.61674	0.0125817
Aldh2	-2.43	4.534e-11	-1.08017	0.0475875
Tcof1	-2.43	5.62e-18	-1.49478	0.00425259
Gm47283	-2.41	0.0107	-2.91253	0.0301428
Chaf1a	-2.39	2.805e-13	-1.04128	0.0440841
BC030867	-2.38	3.586e-05	-2.0245	0.00188744
Etv4	-2.33	7.883e-08	-2.15035	0.000870409
Hist1h2bb	-2.33	1.318e-23	-1.78694	7.69022e-05	H2B clustered histone 3
Slc35c2	-2.31	0.000551	-1.9031	0.000899304
Ctu2	-2.26	0.0003581	-1.37726	0.0354972
Gm44335	-2.23	0.03798	-5.45083	0.00179916
Sapcd2	-2.22	0.005322	-2.27779	0.000112905
Snhg16	-2.22	7.606e-06	-1.86349	0.00264965
Hist2h2bb	-2.21	1.383e-05	-1.66841	0.00634266	H2B clustered histone 18
Afap1l1	-2.17	0.02025	-1.70191	0.000206885
Med11	-2.15	0.004718	-1.65124	0.0154308
Iqgap3	-2.11	6.961e-07	-1.52845	7.86746e-06
Mybbp1a	-2.11	5.834e-20	-1.27926	0.000695321
Kif22	-2.1	1.113e-09	-1.78265	3.91273e-07
Mcrip2	-2.07	0.03748	-2.47601	0.0183639
Plvap	-2.06	0.02694	-2.80269	0.0242356
Pold2	-2.06	5.578e-06	-1.28737	0.0438795
Acot7	-2.05	0.0001029	-1.52843	0.01033
Nudc	-2.05	3.994e-08	-1.0053	0.019702
Tubg1	-2.05	4.494e-05	-1.40748	0.00385717
Cad	-2.04	2.001e-11	-1.22789	0.0248645
Tmem107	-2.04	0.01672	-2.57154	0.00554137
Fosb	-2.02	1.357e-05	-1.43803	0.0475338
Rtkn	-2.02	0.002624	-1.74171	0.0031759
Gm20628	-2.01	0.000154	-1.43158	0.00089695
Gm42047	-2	0.003612	-2.78203	1.84146e-06
Gpsm1	-1.95	0.0008451	-1.40848	0.0341054
Lsm4	-1.94	4.374e-05	-1.7488	0.000178463
Riox1	-1.94	0.009493	-1.25923	0.0459124
Incenp	-1.91	9.046e-14	-1.33028	0.000127256
Mettl1	-1.9	4.664e-05	-1.49256	0.00298077
Plekhg5	-1.88	0.003689	-1.50961	0.0298254
Grik4	-1.86	0.007306	-1.55071	0.0316954
Isyna1	-1.86	2.089e-09	-1.36444	0.0171154
Bid	-1.85	0.00883	-1.09283	0.0417437
Pih1d1	-1.85	8.846e-05	-1.29288	0.0198937
Ephb3	-1.82	0.0234	-1.15265	0.0388243
Fen1	-1.81	1.409e-08	-1.14386	0.00981988
Timeless	-1.81	5.351e-09	-1.13022	0.0133105
Cbx2	-1.8	8.385e-07	-1.28191	0.00501485
Lsp1	-1.77	6.037e-09	-1.90392	0.0337109
Wrap53	-1.77	0.007283	-1.33815	0.0204395
Klhdc4	-1.76	0.0009718	-1.37395	0.00166261
Eif6	-1.74	0.0001841	-1.2818	0.000982828
Lrp5	-1.72	2.592e-05	-1.28332	0.00189791
Aurka	-1.71	7.59e-06	-1.58376	0.0022096
Ctu1	-1.71	0.01309	-1.51439	0.0346436
Adsl	-1.7	3.898e-09	-1.04651	0.00904087
Pcsk6	-1.7	0.04015	-2.0319	0.00581829
Troap	-1.7	0.0008204	-2.48416	6.42026e-08
E2f2	-1.68	0.001004	-2.11614	0.000793435
Mcm5	-1.67	4.068e-11	-1.28078	0.0107894
Ncapd2	-1.67	1.543e-14	-1.22152	0.00179916
Gtpbp6	-1.65	0.01463	-1.83908	0.0303504
Cdc20	-1.64	3.687e-07	-1.63421	0.00182279
Gemin5	-1.63	2.722e-09	-1.08948	0.000949949
Arc	-1.61	0.01604	-1.46785	0.0333842
Ap1s1	-1.6	0.002968	-1.12717	0.0159876
Ier2	-1.6	1.079e-07	-1.76681	0.00341284
Ddx49	-1.59	0.001949	-1.43198	0.00833349
Mpdu1	-1.59	0.001501	-1.07804	0.0478688
Polr1e	-1.57	0.001053	-1.13762	0.0271094
Ccdc86	-1.56	5.254e-06	-1.19265	0.0102241
Nup85	-1.56	9.714e-09	-1.20283	0.000214909
Gm10275	-1.55	0.001638	-1.59668	0.0143348
Cdca8	-1.53	1.012e-06	-1.14601	0.000440275
Fpgs	-1.51	0.01706	-1.95907	0.00473804
Pwp2	-1.51	0.00301	-1.54542	7.22259e-05
Fbl	-1.49	1.992e-06	-1.26775	0.000607056
Mrto4	-1.49	0.0001213	-1.24703	0.0230661
Srm	-1.49	1.998e-05	-1.40273	0.0440841
Ccnf	-1.48	0.0008217	-1.23141	0.00697473
Eef1d	-1.48	3.687e-09	-1.04806	0.00483973
Ppan	-1.48	0.0004525	-1.59083	0.000122001
Tbrg4	-1.43	0.0001455	-1.08445	0.0196583
Trnau1ap	-1.42	0.01299	-1.52969	0.0220015
Espl1	-1.41	9.094e-05	-1.56842	0.000289463
Gpatch4	-1.41	0.01912	-1.37247	0.0428194
Psrc1	-1.41	0.004846	-2.20827	0.00565872
Eif2b4	-1.4	0.006306	-1.14702	0.00856457
Fndc4	-1.4	0.01276	-1.09896	0.0354068
Sart3	-1.4	2.29e-06	-1.10773	0.00422134
Pola2	-1.39	0.001389	-1.21166	0.00029819
Rcl1	-1.37	0.002653	-1.3571	0.0264569
Ube2c	-1.36	8.159e-08	-1.30054	0.000142229
Mcm10	-1.35	9.634e-06	-1.3228	0.00628986
Snapc4	-1.35	0.001697	-1.20058	0.00326946
Rbm10	-1.34	1.862e-05	-1.04984	0.0465947
Tmcc2	-1.34	0.03285	-2.38038	0.0146652
Etv5	-1.33	4.943e-06	-2.39362	4.36447e-14
Pprc1	-1.33	1.136e-05	-1.14328	0.0146957
Col2a1	-1.32	3.655e-05	-1.62764	0.0226542
Gfra1	-1.32	3.996e-08	-1.14781	1.01548e-05
Nop2	-1.31	0.0005104	-1.06417	0.0405635
Greb1	-1.29	0.0006631	-1.32664	0.000922923
Aimp2	-1.22	0.006375	-1.53876	0.0146652
Mcm3	-1.22	7.232e-08	-1.32944	0.000106679
Pwwp3a	-1.22	0.0005527	-1.08658	0.0157692
Spag7	-1.2	0.003221	-1.05127	0.00284839
Stra6	-1.19	0.003012	-1.11987	0.0427366
Pgs1	-1.18	0.01698	-1.11621	0.0279883
Shc2	-1.17	0.01423	-1.43693	0.0173778
Hist1h2af	-1.16	0.007749	-1.97158	0.000142229	H2A clustered histone 10
Dnmt1	-1.14	4.373e-09	-1.03342	0.000115963
Gpn1	-1.11	0.001334	-1.0588	0.0119404
Sulf2	-1.11	2.196e-09	-1.32621	0.000362338
Stmn1	-1.1	1.392e-07	-1.01354	0.00425478
Egr1	-1.08	0.04394	-1.3853	0.0164752
Tuba1b	-1.08	9.893e-06	-1.00638	0.0230591
Snhg5	-1.05	2.687e-05	-1.00172	0.00901496
Ror2	-1.04	0.02465	-1.76018	0.0301428
Hirip3	-1.02	0.004333	-1.07428	0.00247765
Mcm7	-1.02	2.167e-06	-1.22257	0.000153333
Uhrf1	-1.02	8.415e-06	-1.1082	6.67261e-05
Kdm2b	-1.01	0.000175	-1.18903	0.000982828

## Sheet: 193 up regulated
	MM		UB
symbol	log2FoldChange	padj	log2FoldChange	padj
Trim12a	4.56	3.648e-13	2.27087	6.34405e-05	predicted protein coding
Gm37200	3.41	3.076e-06	3.04617	0.0424542
Gm47956	3.34	5.651e-05	2.2535	0.0437879
mt-Rnr2	3.23	1.688e-71	2.40635	1.54685e-05
Gm19938	3.22	0.001689	3.81072	0.0187513
mt-Nd4	3.13	2.172e-35	1.03573	0.0377454
mt-Rnr1	3.13	3.588e-48	2.58621	0.00608236
A230057D06Rik	3.1	1.552e-08	1.72561	0.0189306
Gm26759	3.1	6.37e-05	2.93617	0.00908129
Kcnh7	3.07	0.0025	2.5351	6.00577e-08
Cdkl2	2.99	0.002482	2.23265	0.037514
C030032O16Rik	2.98	0.0008924	2.2362	0.0295375
Gm43260	2.97	8.773e-12	1.7685	0.00391005
Gm37606	2.8	4.577e-15	1.15959	0.0345669
Gm44668	2.78	1.593e-12	1.45718	0.0333776
Snhg14	2.7	1.812e-26	1.67432	0.00189713
Klf6	2.69	2.235e-21	1.37439	0.00904087
Rnft1	2.69	4.041e-23	1.56481	0.00986321
Gm38393	2.67	1.174e-24	1.54774	0.0221829
Gm42702	2.64	4.553e-05	1.79033	0.0183236
Gm37932	2.56	0.001268	4.91604	0.00870584
Cmc4	2.51	7.737e-06	2.14127	0.0354624
Tmed5	2.49	7.712e-26	1.06476	0.0192424
Gm42701	2.48	1.039e-06	1.71708	0.0109448
Gm48139	2.45	3.431e-06	1.45006	0.0100463
Gm48230	2.44	0.0004112	1.75543	0.00633894
Gm29107	2.43	1.751e-05	2.47726	0.0150736
Gm37463	2.37	0.002042	3.82849	0.0215831
Bhlhe41	2.34	0.005613	2.32633	0.0198937
Cd46	2.3	0.003064	1.70875	0.034177
Gm42699	2.3	0.00659	2.80581	0.00342784
Zfp994	2.3	3.064e-09	1.27632	0.0197752
Gpc5	2.29	4.617e-06	2.1638	0.000338536
Naaladl2	2.24	0.00146	1.22844	0.0307763
Zfp268	2.24	9.708e-06	1.75675	0.00958334	Gm13212
Gm37558	2.23	4.527e-08	1.12365	0.0346436
Chpt1	2.17	1.373e-13	1.45421	0.000157903
mt-Tq	2.17	2.958e-05	1.31887	0.0315932
Gm38387	2.16	0.0006421	2.04035	0.0355135
Snhg11	2.16	0.005747	1.6261	1.01548e-05
Gm37140	2.12	0.03667	3.29914	0.0417273
B830012L14Rik	2.1	0.01297	1.80153	0.00159703
C430049B03Rik	2.08	2.528e-08	1.26535	0.0482407
Gls	2.08	3.147e-22	1.3642	0.00507894
Lypla1	2.08	1.58e-22	1.1516	0.0469264
Zxdb	2.08	3.425e-12	1.30676	0.0385429
Gm16070	2.06	0.00072	2.27335	0.0433795
Nrk	2.06	4.806e-15	1.47967	0.00345791
Gm37320	1.99	1.813e-05	1.6323	0.00276216
Gm38036	1.98	0.03153	2.19404	0.00382988
Pabpc4l	1.98	1.49e-13	1.35783	0.00402041
Cpeb2	1.97	0.001333	1.94871	0.000153333
C130073E24Rik	1.95	0.01352	1.91036	2.52464e-05
Lysmd3	1.92	7.333e-19	1.24755	0.0478682
Mblac2	1.92	2.658e-05	1.52354	0.00313789
Nbeal1	1.92	6.201e-17	1.54691	0.000486272
Mex3b	1.91	6.927e-16	1.12968	0.0286801
Gm37899	1.9	0.00414	1.41537	0.0347516
Anks1b	1.89	4.75e-06	1.7327	3.76788e-07
Lrif1	1.88	3.559e-13	1.15929	0.0133428
Zfp758	1.88	4.364e-10	1.32181	0.0232008
Rnf128	1.87	0.03062	1.50993	0.000591977
Gm43259	1.86	9.872e-06	1.58578	0.00823966
Scai	1.86	1.659e-15	1.03404	0.0279774
Zfp943	1.85	9.784e-11	1.11235	0.00182279
6820402A03Rik	1.82	0.002157	1.4989	0.0353371
D3Ertd751e	1.82	3.696e-08	1.51873	8.46704e-05
Zfp950	1.81	7.976e-11	1.41451	0.00253403
Chic1	1.79	9.007e-09	1.05195	0.0385429
Fgd4	1.78	2.32e-15	1.33596	0.00294118
Tmx3	1.78	5.706e-21	1.12336	0.0236769
6030443J06Rik	1.77	0.01391	2.29225	0.000789966
Nxt2	1.75	2.083e-07	1.09404	0.0396093
Crebrf	1.74	7.369e-11	1.32551	0.00382988
Gm36298	1.74	4.039e-05	1.63369	0.0092788
Gm43312	1.74	0.006279	1.95074	0.0377134
Sema3a	1.74	7.445e-05	1.11646	0.00483907
Snap91	1.74	1.181e-06	3.08809	3.06958e-05
Gpr137c	1.72	0.005562	2.03496	0.000226009
Prrg1	1.71	3.955e-08	1.57461	0.00697473
Rb1cc1	1.71	1.888e-17	1.04681	0.0122421
Rp2	1.71	2.034e-12	1.30302	0.0017287
Gm42549	1.69	0.001463	1.7376	0.000694531
Mtm1	1.66	0.001789	1.41423	0.0283575
Uvssa	1.66	4.233e-09	1.37419	9.71791e-05
Cd55	1.64	1.257e-07	2.56673	0.00039004
Zc3h6	1.62	0.003457	1.37389	0.00258004
Bche	1.61	5.822e-09	2.28554	0.00402041
Synpo2	1.61	0.01671	2.06361	0.00657449
Nfat5	1.6	1.523e-17	1.32616	2.46822e-06
Lipo3	1.58	4.283e-05	1.22261	0.0450646
Ppp3ca	1.58	2e-08	1.12198	0.0155509
Rabgap1l	1.57	4.333e-07	1.4309	0.0146652
Acvr2a	1.56	9.139e-08	1.08952	0.0147895
Angpt1	1.56	0.0004137	1.46385	0.000650648
Tmem106b	1.56	4.331e-14	1.57988	0.000202847
Spin4	1.55	2.515e-07	2.23301	0.000147371
Gk	1.54	3.034e-07	1.679	0.00321974
Kras	1.53	1.143e-17	1.00484	0.0136153
Agps	1.52	5.777e-18	1.16511	0.0006738
Foxd1	1.52	4.4e-10	2.49721	0.038352
Klf9	1.51	0.01799	1.7947	0.000564677
Bmpr2	1.5	1.061e-15	1.09048	0.00904087
Wdr44	1.5	0.001258	1.24315	0.0252603
Acbd5	1.49	2.653e-05	1.28472	0.00196541
Pcdhb18	1.49	0.002072	2.72399	0.00377545
Slitrk2	1.49	4.257e-05	2.48277	0.00391005
Cd2ap	1.48	1.499e-14	1.0087	0.0115436
Ptbp3	1.48	3.827e-17	1.06201	0.00945992
Mitf	1.47	0.04129	1.40601	0.0493536
Synj2bp	1.47	3.63e-10	1.07395	0.00311391
Flrt3	1.44	4.983e-12	1.13803	0.0215557
Pdcl	1.44	5.738e-12	1.25209	0.0341054
Zfhx4	1.44	0.004766	1.01255	0.0116543
Osbpl8	1.43	4.438e-10	1.5408	0.00327571
Trp53inp1	1.43	5.066e-14	2.01817	2.7605e-09
Zbtb20	1.43	4.089e-15	1.13392	0.00478229
Tasor	1.42	1.288e-09	1.06437	0.0490845
2610002M06Rik	1.41	6.917e-05	1.01157	0.00591557
Hspa4l	1.4	6.125e-09	1.05595	0.0115117
Skap2	1.4	0.0005799	1.23692	0.00272314
Zfp458	1.38	0.00149	1.26401	0.00904087
Dsel	1.37	2.165e-06	1.25567	0.00301798
B3gnt5	1.36	6.866e-09	1.41028	0.00427515
Crem	1.36	0.0005812	1.42947	0.000870409
Tox3	1.35	2.417e-05	1.16298	0.000539611
Yipf4	1.35	5.412e-07	1.05367	0.0350978
Gm37052	1.34	0.01055	1.47802	0.0352254
Mme	1.34	0.0001649	1.90183	4.92542e-06
Rian	1.34	6.994e-07	1.77344	4.22128e-08
Zfand5	1.34	6.653e-10	1.16782	0.00244564
Pcmtd1	1.33	1.159e-05	1.18261	0.0138668
Ube2w	1.33	5.213e-08	1.00131	0.0455723
Actr6	1.32	0.0001279	1.0712	0.0210126
Ccdc39	1.31	0.03231	1.1138	0.0169393
Znrf2	1.31	1.098e-07	1.15815	0.0274778
Ids	1.29	3.026e-06	1.08238	0.00339953
Malat1	1.28	4.415e-08	1.38757	2.69262e-05
Pdlim3	1.28	0.03189	1.50075	0.0333798
Ghr	1.27	8.688e-09	1.33122	0.00214443
Kansl1l	1.27	2.539e-07	1.15363	0.018204
Ptn	1.27	2.515e-07	1.32673	0.0183236
Wdr47	1.27	0.002273	1.43046	0.00195552
Btbd8	1.26	0.004465	1.2672	0.0293716
Casp6	1.26	0.004574	1.19457	0.00644198
Rnf13	1.26	0.0001084	1.17982	0.00144324
Zfp182	1.26	0.004705	1.19305	0.00958334
Celf2	1.25	2.121e-06	1.04855	0.0183066
Slc40a1	1.25	0.001968	2.37983	2.19781e-16
Arl4a	1.24	0.0007631	1.51321	0.00226314
Dram2	1.24	2.364e-07	1.93258	2.37053e-05
Rb1	1.24	4.204e-07	1.31359	0.000599459
Arl6	1.23	0.003388	1.10638	0.0347516
Cited2	1.22	2.732e-13	1.02329	0.00532083
Cpeb4	1.22	5.828e-05	1.65108	0.00613692
Slc4a4	1.22	0.002044	1.12484	0.00950626
Zfyve16	1.21	6.77e-09	1.10545	0.00101546
Nr3c1	1.19	3.546e-06	1.82302	4.57148e-08
Heca	1.18	0.0001014	1.0122	0.00628986
Hsdl2	1.18	8.011e-05	1.3026	0.0049612
Nabp1	1.18	0.01118	1.15489	0.0149592
Rab33b	1.17	0.001121	1.12107	0.0483955
Ankrd12	1.16	9.77e-05	1.33747	0.000202847
Rmdn1	1.16	0.03636	1.71165	0.00109993
Spata6	1.15	0.0001887	1.05471	0.0493536
Tspan12	1.15	7.766e-05	1.72842	3.20649e-05
Epha7	1.14	2.579e-05	1.51113	8.26155e-06
Gm13340	1.14	0.0008027	1.97761	0.0188392
Ikzf2	1.14	0.004056	1.88457	1.83257e-07
Mttp	1.14	0.0474	1.35459	0.0360217
Svip	1.14	0.01364	1.65721	0.000313258
Elf1	1.12	0.005179	1.23579	0.000531993
Gm48226	1.12	0.003656	1.28255	0.0360217
Pfkfb2	1.1	0.04794	1.7985	0.00160525
Acadsb	1.09	4.16e-06	1.09654	0.000755597
Ier3ip1	1.09	0.001043	1.42611	0.00565872
Pdcd4	1.08	1.751e-05	1.02113	0.0182315
Arxes2	1.07	0.01105	1.10583	0.0258259
Sdc2	1.07	3.124e-05	1.28779	0.000842541
3830406C13Rik	1.06	0.03879	1.48985	0.00271627
Arpc1b	1.06	0.04781	1.45187	0.0189972
Rab11fip2	1.06	2.773e-05	1.03136	0.0106933
Alcam	1.05	1.063e-07	1.4456	2.04926e-05
Aldh6a1	1.05	0.002651	1.2284	0.046063
Nox4	1.04	0.02716	1.23607	0.00464914
Meg3	1.03	0.01192	1.46617	1.33091e-07
Mid2	1.03	0.01257	1.70987	0.00225008
Pcmtd2	1.03	8.945e-06	1.12856	0.0144788
Yipf5	1.03	0.0009163	1.10828	0.00108453
1600012H06Rik	1.01	0.004057	1.08237	0.000178463
Neat1	1.01	0.04536	1.99209	1.0977e-11
Abca5	1	0.006543	1.17743	0.0121938
Dnajb4	1	0.000469	1.21373	0.00539498

## Sheet: 12 inverse genes
	MM		UB		Confirmed in kidney development
symbol	log2FoldChange	padj	log2FoldChange	padj
Cavin1	-2.27	0.02344	1.55	0.0232008	Yes
Cdh6	-1.26	0.01274	3.48	7.90208e-07	Yes
Ebf4	-2.07	0.001132	1.46	0.023874	Not reported
Galnt18	-2.12	0.04685	1.44	0.0182315	Not reported
Ppp1r3c	-2.39	0.01223	1.91	8.87821e-05	Not reported
Sdk2	-1.44	0.0009306	2.68	0.00272314	Not reported
Adamts20	1.65	0.009416	-3.84	0.00628986	For family member
Sox9	1.52	1.271e-09	-1.01	0.00478229	Yes
Gm38248	1.45	0.03051	-1.64	0.0092861	Not reported
Fbxo5	1.22	3.151e-06	-1.63	0.000735731	Not reported
Sema6a	1.08	0.00119	-1.17	0.000158391	For family member
Spry1	1.02	3.125e-07	-1.42	1.21985e-07	Yes
