# Supplementary material for: Comparative whole-genome transcriptome analysis in renal cell populations reveals high tissue specificity of MAPK/ERK targets in embryonic kidney
Source: BMC Biol. 2022 May 13;20:112. doi: 10.1186/s12915-022-01309-z (PMC9102746; doi:10.1186/s12915-022-01309-z)
Supplement: Supplementary file 6 — Additional file 6: Table S5. Gene ontology analysis of shared differentially expressed genes. [file 12915_2022_1309_MOESM6_ESM.xlsx]

## Sheet: shared gene BP
Category	ID	Name	p-value	q-value Bonferroni	q-value FDR B&H	q-value FDR B&Y	Hit Count in Query List	Hit Count in Genome	Hit in Query List
GO: Biological Process	GO:0042127	regulation of cell population proliferation	3.321e-05	0.1424	0.01187	0.1061	47	1921	SOX9,SPRY1,TBRG4,TP53INP1,SYNJ2BP,RBM10,MALAT1,CD55,ETV4,ETV5,BCHE,CD46,PDCD4,BID,CITED2,PTN,FBLN1,BMPR2,SULF2,FBXO5,KLF9,NRK,MITF,KDM2B,TIMELESS,NME2,NOP2,SKAP2,IQGAP3,DNMT1,KRAS,ANGPT1,AIMP2,RB1,ROR2,NOX4,NR3C1,PTPRU,SAPCD2,CRIP2,EGR1,UHRF1,LRP5,CDC20,CTSZ,RAB33B,NEAT1
GO: Biological Process	GO:0007049	cell cycle	6.262e-05	0.2686	0.01414	0.1264	47	1971	SOX9,SPRY1,TBRG4,TP53INP1,INCENP,CD2AP,MCM3,MCM5,MCM7,MCM10,RB1CC1,POLA2,RTKN,PDCD4,TUBG1,BID,CITED2,AURKA,TUBA1B,FBXO5,FEN1,NCAPD2,TIMELESS,IQGAP3,PSRC1,KIFC1,KIF22,MYBBP1A,RB1,CDKL2,POLD2,CHAF1A,UBE2C,E2F2,STMN1,NABP1,NR3C1,CDCA8,SAPCD2,CCNF,PPP3CA,UHRF1,LRP5,CDC20,ESPL1,NUDC,HECA
GO: Biological Process	GO:0051276	chromosome organization	2.102e-05	0.09014	0.009013	0.08058	36	1287	SART3,SOX9,KANSL1L,INCENP,FBL,MCM3,MCM5,MCM7,POLA2,TUBG1,AURKA,FBXO5,FEN1,NCAPD2,KDM2B,PIH1D1,TASOR,PSRC1,KIFC1,DNMT1,KIF22,CBX2,HIRIP3,RB1,POLD2,CHAF1A,RIOX1,NR3C1,IPO4,WRAP53,CDCA8,ACTR6,UHRF1,PWWP3A,CDC20,ESPL1
GO: Biological Process	GO:0009887	animal organ morphogenesis	0.0001255	0.5384	0.01719	0.1537	33	1241	TSPAN12,BHLHE41,SOX9,SPRY1,ETV4,ETV5,ZFAND5,PDCD4,CITED2,SEMA3A,PTN,ARL6,BMPR2,SULF2,KDM2B,TIMELESS,SEMA6A,STRA6,FOXD1,COL2A1,KRAS,SDK2,ANGPT1,ROR2,CASP6,NR3C1,SAPCD2,SLC40A1,CCDC39,DCHS1,LRP5,CTSZ,RAB33B
GO: Biological Process	GO:0140014	mitotic nuclear division	0.0001283	0.5502	0.01719	0.1537	30	1083	SPRY1,INCENP,MCM3,MCM5,MCM7,MCM10,POLA2,RTKN,TUBG1,BID,AURKA,TUBA1B,FBXO5,NCAPD2,IQGAP3,PSRC1,KIFC1,KIF22,RB1,UBE2C,STMN1,NABP1,CDCA8,SAPCD2,CCNF,PPP3CA,LRP5,CDC20,ESPL1,HECA
GO: Biological Process	GO:1903047	mitotic cell cycle process	0.0001283	0.5502	0.01719	0.1537	30	1083	SPRY1,INCENP,MCM3,MCM5,MCM7,MCM10,POLA2,RTKN,TUBG1,BID,AURKA,TUBA1B,FBXO5,NCAPD2,IQGAP3,PSRC1,KIFC1,KIF22,RB1,UBE2C,STMN1,NABP1,CDCA8,SAPCD2,CCNF,PPP3CA,LRP5,CDC20,ESPL1,HECA
GO: Biological Process	GO:0000278	mitotic cell cycle	0.0001283	0.5502	0.01719	0.1537	30	1083	SPRY1,INCENP,MCM3,MCM5,MCM7,MCM10,POLA2,RTKN,TUBG1,BID,AURKA,TUBA1B,FBXO5,NCAPD2,IQGAP3,PSRC1,KIFC1,KIF22,RB1,UBE2C,STMN1,NABP1,CDCA8,SAPCD2,CCNF,PPP3CA,LRP5,CDC20,ESPL1,HECA
GO: Biological Process	GO:0007167	enzyme linked receptor protein signaling pathway	0.0005297	1	0.03986	0.3564	29	1123	EPHB3,SOX9,SPRY1,SYNJ2BP,ZFYVE16,ZFAND5,MEG3,ACVR2A,GFRA1,PDCD4,CITED2,GHR,PTN,BMPR2,SULF2,SHC2,OSBPL8,SEMA6A,FLRT3,SDC2,FOXD1,ANGPT1,ROR2,STMN1,PTPRU,ARPC1B,EGR1,PCSK6,EPHA7
GO: Biological Process	GO:0070848	response to growth factor	6.757e-05	0.2898	0.01415	0.1265	25	794	SOX9,SPRY1,ZFYVE16,MCM7,ACVR2A,GFRA1,PDCD4,CITED2,PTN,BMPR2,SULF2,SEMA6A,FLRT3,FOXD1,DNMT1,COL2A1,CAD,ANGPT1,ROR2,FNDC4,NOX4,NR3C1,IER2,EGR1,PCSK6
GO: Biological Process	GO:0051301	cell division	4.36e-05	0.187	0.01357	0.1213	24	725	SART3,INCENP,CD2AP,ETV5,RTKN,PTN,AURKA,TUBA1B,FBLN1,FBXO5,NCAPD2,TIMELESS,PSRC1,KIFC1,RB1,UBE2C,STMN1,NR3C1,CDCA8,SAPCD2,CCNF,CDC20,ESPL1,NUDC
GO: Biological Process	GO:0071363	cellular response to growth factor stimulus	0.0002495	1	0.02489	0.2225	23	763	SOX9,SPRY1,ZFYVE16,MCM7,ACVR2A,GFRA1,PDCD4,CITED2,PTN,BMPR2,SULF2,SEMA6A,FLRT3,FOXD1,DNMT1,COL2A1,CAD,ANGPT1,ROR2,NOX4,NR3C1,EGR1,PCSK6
GO: Biological Process	GO:0002009	morphogenesis of an epithelium	0.0004103	1	0.03321	0.2969	20	641	SOX9,SPRY1,ETV4,ETV5,CITED2,SEMA3A,KDM2B,TIMELESS,FLRT3,FOXD1,KRAS,ANGPT1,ROR2,NR3C1,SAPCD2,CCDC39,DCHS1,LRP5,CTSZ,EPHA7
GO: Biological Process	GO:0048732	gland development	7.411e-05	0.3178	0.01415	0.1265	19	518	EPHB3,SOX9,ETV4,ETV5,MEG3,RB1CC1,CITED2,SEMA3A,PTN,AURKA,SULF2,STRA6,IQGAP3,KRAS,CAD,FPGS,NR3C1,CCDC39,LRP5
GO: Biological Process	GO:0007389	pattern specification process	0.0003633	1	0.03117	0.2787	17	493	BHLHE41,SPRY1,ACVR2A,CITED2,SEMA3A,ARL6,AURKA,BMPR2,ARC,KDM2B,FOXD1,ROR2,TMEM107,CCDC39,PCSK6,DCHS1,LRP5
GO: Biological Process	GO:0022613	ribonucleoprotein complex biogenesis	0.0005574	1	0.04122	0.3686	17	512	SART3,PPAN,FBL,WDR46,EIF6,PWP2,LSM4,PIH1D1,NOP2,MYBBP1A,DDX49,GEMIN5,RIOX1,IPO4,CELF2,RCL1,MRTO4
GO: Biological Process	GO:0060562	epithelial tube morphogenesis	9.403e-05	0.4033	0.01551	0.1387	16	397	SOX9,SPRY1,ETV4,ETV5,CITED2,KDM2B,TIMELESS,FOXD1,KRAS,ANGPT1,NR3C1,CCDC39,DCHS1,LRP5,CTSZ,EPHA7
GO: Biological Process	GO:0001763	morphogenesis of a branching structure	6.069e-06	0.02603	0.009013	0.08058	14	246	SOX9,SPRY1,ETV4,ETV5,CITED2,SEMA3A,TIMELESS,FOXD1,KRAS,ANGPT1,DCHS1,LRP5,CTSZ,EPHA7
GO: Biological Process	GO:0001655	urogenital system development	0.0006278	1	0.04343	0.3883	14	380	EPHB3,SOX9,SPRY1,NUP85,CITED2,SULF2,TIMELESS,MME,STRA6,FOXD1,ANGPT1,EGR1,DCHS1,EPHA7
GO: Biological Process	GO:0003002	regionalization	0.0007312	1	0.04905	0.4386	14	386	BHLHE41,SPRY1,ACVR2A,CITED2,SEMA3A,AURKA,BMPR2,ARC,KDM2B,FOXD1,ROR2,TMEM107,PCSK6,LRP5
GO: Cellular Component	GO:0005819	spindle	0.0003478	0.1899	0.0172	0.1184	14	359	NUP85,INCENP,TUBG1,AURKA,FBXO5,PSRC1,KIFC1,KIF22,RB1,NR3C1,CDCA8,RMDN1,CDC20,ESPL1
GO: Cellular Component	GO:0098687	chromosomal region	0.0003781	0.2064	0.0172	0.1184	14	362	NUP85,INCENP,MCM3,MCM5,MCM7,AURKA,FEN1,NCAPD2,DNMT1,KIF22,NABP1,WRAP53,CDCA8,LRIF1
GO: Biological Process	GO:0061138	morphogenesis of a branching epithelium	1.221e-05	0.05239	0.009013	0.08058	13	227	SOX9,SPRY1,ETV4,ETV5,CITED2,SEMA3A,TIMELESS,FOXD1,KRAS,ANGPT1,DCHS1,LRP5,CTSZ
GO: Biological Process	GO:0030323	respiratory tube development	1.341e-05	0.05752	0.009013	0.08058	13	229	SOX9,SPRY1,MEG3,PTN,BMPR2,TIMELESS,MME,STRA6,KRAS,AIMP2,CCDC39,HECA,CTSZ
GO: Biological Process	GO:0042254	ribosome biogenesis	0.0002327	0.9982	0.02377	0.2125	13	303	PPAN,FBL,WDR46,EIF6,PWP2,PIH1D1,NOP2,MYBBP1A,DDX49,RIOX1,IPO4,RCL1,MRTO4
GO: Biological Process	GO:0001822	kidney development	0.0003281	1	0.03015	0.2696	13	314	SOX9,SPRY1,NUP85,CITED2,SULF2,TIMELESS,MME,STRA6,FOXD1,ANGPT1,EGR1,DCHS1,EPHA7
GO: Biological Process	GO:0072001	renal system development	0.0005715	1	0.04155	0.3715	13	333	SOX9,SPRY1,NUP85,CITED2,SULF2,TIMELESS,MME,STRA6,FOXD1,ANGPT1,EGR1,DCHS1,EPHA7
GO: Biological Process	GO:0007059	chromosome segregation	0.0007319	1	0.04905	0.4386	13	342	INCENP,TUBG1,FBXO5,FEN1,NCAPD2,PSRC1,KIFC1,KIF22,RB1,NR3C1,CDCA8,CDC20,ESPL1
GO: Biological Process	GO:0048754	branching morphogenesis of an epithelial tube	9.935e-06	0.04261	0.009013	0.08058	12	190	SOX9,SPRY1,ETV4,ETV5,CITED2,TIMELESS,FOXD1,KRAS,ANGPT1,DCHS1,LRP5,CTSZ
GO: Biological Process	GO:0000819	sister chromatid segregation	1.749e-05	0.07502	0.009013	0.08058	12	201	INCENP,TUBG1,FBXO5,FEN1,NCAPD2,PSRC1,KIFC1,KIF22,RB1,CDCA8,CDC20,ESPL1
GO: Biological Process	GO:0030324	lung development	5.295e-05	0.2271	0.01357	0.1213	12	225	SOX9,SPRY1,MEG3,PTN,BMPR2,TIMELESS,MME,STRA6,KRAS,AIMP2,CCDC39,CTSZ
GO: Biological Process	GO:0060541	respiratory system development	0.0002001	0.8581	0.02093	0.1871	12	259	SOX9,SPRY1,MEG3,PTN,BMPR2,TIMELESS,MME,STRA6,KRAS,AIMP2,CCDC39,CTSZ
GO: Biological Process	GO:0098813	nuclear chromosome segregation	0.0004066	1	0.03321	0.2969	12	280	INCENP,TUBG1,FBXO5,FEN1,NCAPD2,PSRC1,KIFC1,KIF22,RB1,CDCA8,CDC20,ESPL1
GO: Biological Process	GO:0000070	mitotic sister chromatid segregation	1.052e-05	0.04511	0.009013	0.08058	11	160	INCENP,TUBG1,FBXO5,NCAPD2,PSRC1,KIFC1,KIF22,RB1,CDCA8,CDC20,ESPL1
GO: Biological Process	GO:0001889	liver development	1.966e-05	0.08432	0.009013	0.08058	11	171	SOX9,MEG3,RB1CC1,CITED2,PTN,AURKA,SULF2,KRAS,CAD,FPGS,CCDC39
GO: Biological Process	GO:0061008	hepaticobiliary system development	2.311e-05	0.09914	0.009013	0.08058	11	174	SOX9,MEG3,RB1CC1,CITED2,PTN,AURKA,SULF2,KRAS,CAD,FPGS,CCDC39
GO: Biological Process	GO:0009749	response to glucose	0.0003363	1	0.03015	0.2696	11	235	ZBTB20,PFKFB2,EIF2B4,NME2,PIH1D1,RAB11FIP2,CASP6,NOX4,PPP3CA,EGR1,LRP5
GO: Biological Process	GO:0009746	response to hexose	0.000402	1	0.03321	0.2969	11	240	ZBTB20,PFKFB2,EIF2B4,NME2,PIH1D1,RAB11FIP2,CASP6,NOX4,PPP3CA,EGR1,LRP5
GO: Biological Process	GO:0034284	response to monosaccharide	0.0004946	1	0.03929	0.3513	11	246	ZBTB20,PFKFB2,EIF2B4,NME2,PIH1D1,RAB11FIP2,CASP6,NOX4,PPP3CA,EGR1,LRP5
GO: Biological Process	GO:0048592	eye morphogenesis	0.0001904	0.8165	0.02093	0.1871	10	184	TSPAN12,SOX9,CITED2,PTN,ARL6,KDM2B,STRA6,SDK2,CASP6,LRP5
GO: Biological Process	GO:0071772	response to BMP	0.0001989	0.8531	0.02093	0.1871	10	185	SOX9,ZFYVE16,ACVR2A,PDCD4,BMPR2,FOXD1,COL2A1,ROR2,EGR1,PCSK6
GO: Biological Process	GO:0071773	cellular response to BMP stimulus	0.0001989	0.8531	0.02093	0.1871	10	185	SOX9,ZFYVE16,ACVR2A,PDCD4,BMPR2,FOXD1,COL2A1,ROR2,EGR1,PCSK6
GO: Biological Process	GO:0048593	camera-type eye morphogenesis	9.026e-05	0.3871	0.01549	0.1385	9	136	TSPAN12,SOX9,CITED2,PTN,ARL6,KDM2B,STRA6,SDK2,LRP5
GO: Biological Process	GO:1902850	microtubule cytoskeleton organization involved in mitosis	0.0001128	0.4836	0.01719	0.1537	9	140	SPRY1,TUBG1,AURKA,PSRC1,KIFC1,STMN1,SAPCD2,CDC20,ESPL1
GO: Biological Process	GO:0006261	DNA-dependent DNA replication	0.0002805	1	0.02674	0.2391	9	158	MCM3,MCM5,MCM7,MCM10,POLA2,FBXO5,FEN1,TIMELESS,POLD2
GO: Biological Process	GO:0072006	nephron development	0.0003374	1	0.03015	0.2696	9	162	SOX9,NUP85,CITED2,SULF2,TIMELESS,FOXD1,ANGPT1,EGR1,DCHS1
GO: Biological Process	GO:0044786	cell cycle DNA replication	5.378e-05	0.2307	0.01357	0.1213	7	73	MCM3,MCM5,MCM7,POLA2,FBXO5,FEN1,POLD2
GO: Cellular Component	GO:0042555	MCM complex	7.118e-06	0.003886	0.001943	0.01337	7	54	MCM3,MCM5,MCM7,MCM10,POLA2,TIMELESS,POLD2
GO: Cellular Component	GO:0097373	MCM core complex	7.118e-06	0.003886	0.001943	0.01337	7	54	MCM3,MCM5,MCM7,MCM10,POLA2,TIMELESS,POLD2
GO: Cellular Component	GO:0005657	replication fork	5.281e-05	0.02884	0.009612	0.06614	7	73	MCM3,MCM10,POLA2,TIMELESS,DNMT1,POLD2,UHRF1
GO: Cellular Component	GO:0030684	preribosome	9.514e-05	0.05195	0.01299	0.08936	7	80	PPAN,FBL,WDR46,EIF6,PWP2,RIOX1,MRTO4
GO: Biological Process	GO:0006270	DNA replication initiation	5.832e-05	0.2501	0.0139	0.1242	6	51	MCM3,MCM5,MCM7,MCM10,POLA2,FBXO5
GO: Biological Process	GO:0060042	retina morphogenesis in camera-type eye	0.0001761	0.7554	0.02093	0.1871	6	62	TSPAN12,SOX9,PTN,ARL6,SDK2,LRP5
GO: Biological Process	GO:0033260	nuclear DNA replication	0.0001761	0.7554	0.02093	0.1871	6	62	MCM3,MCM5,MCM7,POLA2,FEN1,POLD2
GO: Biological Process	GO:0051785	positive regulation of nuclear division	0.000616	1	0.04332	0.3873	6	78	AURKA,FBXO5,RB1,UBE2C,LRP5,ESPL1
GO: Biological Process	GO:0003179	heart valve morphogenesis	0.0007581	1	0.04919	0.4398	5	54	SOX9,BMPR2,STRA6,RB1,DCHS1
GO: Cellular Component	GO:0071162	CMG complex	0.0002291	0.1251	0.0172	0.1184	5	42	MCM3,MCM10,POLA2,TIMELESS,POLD2
GO: Cellular Component	GO:0043596	nuclear replication fork	0.0002291	0.1251	0.0172	0.1184	5	42	MCM3,MCM10,POLA2,TIMELESS,POLD2
GO: Cellular Component	GO:0000811	GINS complex	0.0002565	0.14	0.0172	0.1184	5	43	MCM3,MCM10,POLA2,TIMELESS,POLD2
GO: Cellular Component	GO:0031261	DNA replication preinitiation complex	0.0002862	0.1563	0.0172	0.1184	5	44	MCM3,MCM10,POLA2,TIMELESS,POLD2
GO: Cellular Component	GO:0036387	pre-replicative complex	0.0003185	0.1739	0.0172	0.1184	5	45	MCM3,MCM10,POLA2,TIMELESS,POLD2
GO: Cellular Component	GO:0005656	nuclear pre-replicative complex	0.0003185	0.1739	0.0172	0.1184	5	45	MCM3,MCM10,POLA2,TIMELESS,POLD2
GO: Cellular Component	GO:0000808	origin recognition complex	0.0006862	0.3746	0.02882	0.1983	5	53	MCM3,MCM10,POLA2,TIMELESS,POLD2
GO: Biological Process	GO:0000212	meiotic spindle organization	4.985e-05	0.2138	0.01357	0.1213	4	16	TUBG1,AURKA,FBXO5,ESPL1
GO: Biological Process	GO:1904761	negative regulation of myofibroblast differentiation	2.386e-06	0.01024	0.009013	0.08058	3	3	TP53INP1,PDCD4,RB1
GO: Biological Process	GO:1904760	regulation of myofibroblast differentiation	2.308e-05	0.09899	0.009013	0.08058	3	5	TP53INP1,PDCD4,RB1
GO: Biological Process	GO:0036446	myofibroblast differentiation	4.571e-05	0.196	0.01357	0.1213	3	6	TP53INP1,PDCD4,RB1
GO: Biological Process	GO:0036388	pre-replicative complex assembly	7.919e-05	0.3397	0.01415	0.1265	3	7	MCM3,MCM5,MCM7
GO: Biological Process	GO:1902299	pre-replicative complex assembly involved in cell cycle DNA replication	7.919e-05	0.3397	0.01415	0.1265	3	7	MCM3,MCM5,MCM7
GO: Biological Process	GO:0006267	pre-replicative complex assembly involved in nuclear cell cycle DNA replication	7.919e-05	0.3397	0.01415	0.1265	3	7	MCM3,MCM5,MCM7
GO: Biological Process	GO:1905098	negative regulation of guanyl-nucleotide exchange factor activity	0.0001255	0.5381	0.01719	0.1537	3	8	EIF2B4,STMN1,GPSM1
GO: Biological Process	GO:2000020	positive regulation of male gonad development	0.0001863	0.7992	0.02093	0.1871	3	9	SOX9,CITED2,SEMA3A
GO: Biological Process	GO:1905097	regulation of guanyl-nucleotide exchange factor activity	0.0002636	1	0.02569	0.2297	3	10	EIF2B4,STMN1,GPSM1
GO: Biological Process	GO:0000727	double-strand break repair via break-induced replication	0.0003588	1	0.03117	0.2787	3	11	MCM3,MCM5,MCM7
GO: Biological Process	GO:2000018	regulation of male gonad development	0.0006098	1	0.04332	0.3873	3	13	SOX9,CITED2,SEMA3A
GO: Biological Process	GO:0072697	protein localization to cell cortex	0.0007684	1	0.04919	0.4398	3	14	RTKN,MEX3B,SAPCD2
GO: Biological Process	GO:1905941	positive regulation of gonad development	0.0007684	1	0.04919	0.4398	3	14	SOX9,CITED2,SEMA3A
GO: Biological Process	GO:0007057	spindle assembly involved in female meiosis I	0.0001801	0.7723	0.02093	0.1871	2	2	AURKA,FBXO5
GO: Biological Process	GO:1900170	negative regulation of glucocorticoid mediated signaling pathway	0.0001801	0.7723	0.02093	0.1871	2	2	CREBRF,NR3C1
GO: Biological Process	GO:0060940	epithelial to mesenchymal transition involved in cardiac fibroblast development	0.0005282	1	0.03986	0.3564	2	3	SPRY1,PDCD4
GO: Biological Process	GO:1900169	regulation of glucocorticoid mediated signaling pathway	0.0005282	1	0.03986	0.3564	2	3	CREBRF,NR3C1

## Sheet: shared gene MF
Category	ID	Name	p-value	q-value Bonferroni	q-value FDR B&H	q-value FDR B&Y	Hit Count in Query List	Hit Count in Genome	Hit in Query List
GO: Molecular Function	GO:0003723	RNA binding	0.00019	0.1467	0.04343	0.3139	47	1973	SART3,SOX9,CTU2,PPAN,TBRG4,MRPL12,PPRC1,FBL,RBM10,WDR46,RPS12,GPATCH4,EIF6,PDCD4,ARL6IP4,TUBA1B,METTL1,TRNAU1AP,EIF2B4,PWP2,ARC,KDM2B,LSM4,NOP2,TASOR,ALDH6A1,CCDC86,MEX3B,CTU1,DNMT1,CPEB2,PTBP3,MYBBP1A,DDX49,TCOF1,GEMIN5,PABPC4L,RIOX1,NABP1,NR3C1,WRAP53,EEF1D,CELF2,CPEB4,MRTO4,CAVIN1,NEAT1
GO: Molecular Function	GO:0003690	double-stranded DNA binding	6.826e-05	0.0527	0.02635	0.1904	31	1048	BHLHE41,SOX9,ETV4,ETV5,MCM3,MCM5,MCM7,MCM10,ZC3H6,CREBRF,KLF9,TOX3,FEN1,MITF,KDM2B,PIH1D1,EBF4,FOXD1,MYBBP1A,KLF6,RB1,FOSB,E2F2,NR3C1,CREM,IER2,ZFHX4,EGR1,UHRF1,ELF1,NFAT5
GO: Molecular Function	GO:0043565	sequence-specific DNA binding	0.0007121	0.5497	0.04343	0.3139	31	1199	BHLHE41,SOX9,ETV4,ETV5,MCM3,MCM5,MCM7,MCM10,ZC3H6,CREBRF,KLF9,TOX3,MITF,KDM2B,PIH1D1,EBF4,FOXD1,DNMT1,MYBBP1A,KLF6,RB1,FOSB,E2F2,NR3C1,CREM,IER2,ZFHX4,EGR1,UHRF1,ELF1,NFAT5
GO: Molecular Function	GO:1990837	sequence-specific double-stranded DNA binding	2.631e-05	0.02031	0.02031	0.1468	30	948	BHLHE41,SOX9,ETV4,ETV5,MCM3,MCM5,MCM7,MCM10,ZC3H6,CREBRF,KLF9,TOX3,MITF,KDM2B,PIH1D1,EBF4,FOXD1,MYBBP1A,KLF6,RB1,FOSB,E2F2,NR3C1,CREM,IER2,ZFHX4,EGR1,UHRF1,ELF1,NFAT5
GO: Molecular Function	GO:0044212	transcription regulatory region DNA binding	0.0006153	0.475	0.04343	0.3139	28	1031	BHLHE41,SOX9,ZBTB20,ETV4,ETV5,ZC3H6,CREBRF,KLF9,TOX3,MITF,KDM2B,PIH1D1,EBF4,FOXD1,MYBBP1A,IKZF2,KLF6,RB1,FOSB,E2F2,NR3C1,CREM,IER2,ZFHX4,EGR1,UHRF1,ELF1,NFAT5
GO: Molecular Function	GO:0001067	regulatory region nucleic acid binding	0.0006631	0.5119	0.04343	0.3139	28	1036	BHLHE41,SOX9,ZBTB20,ETV4,ETV5,ZC3H6,CREBRF,KLF9,TOX3,MITF,KDM2B,PIH1D1,EBF4,FOXD1,MYBBP1A,IKZF2,KLF6,RB1,FOSB,E2F2,NR3C1,CREM,IER2,ZFHX4,EGR1,UHRF1,ELF1,NFAT5
GO: Molecular Function	GO:0000976	transcription regulatory region sequence-specific DNA binding	0.000375	0.2895	0.04343	0.3139	26	898	BHLHE41,SOX9,ETV4,ETV5,ZC3H6,CREBRF,KLF9,TOX3,MITF,KDM2B,PIH1D1,EBF4,FOXD1,MYBBP1A,KLF6,RB1,FOSB,E2F2,NR3C1,CREM,IER2,ZFHX4,EGR1,UHRF1,ELF1,NFAT5
GO: Molecular Function	GO:0000987	cis-regulatory region sequence-specific DNA binding	0.0007313	0.5646	0.04343	0.3139	19	594	BHLHE41,SOX9,ETV4,TOX3,MITF,KDM2B,PIH1D1,FOXD1,MYBBP1A,KLF6,RB1,FOSB,E2F2,NR3C1,CREM,ZFHX4,UHRF1,ELF1,NFAT5
GO: Molecular Function	GO:0061659	ubiquitin-like protein ligase activity	0.0006779	0.5234	0.04343	0.3139	14	366	SYNPO2,TP53INP1,RNF13,RB1CC1,FBXO5,MED11,RNF128,UBE2C,ZNRF2,MTM1,RNFT1,UHRF1,CDC20,RAB33B
GO: Molecular Function	GO:0003688	DNA replication origin binding	0.0004382	0.3383	0.04343	0.3139	4	26	MCM3,MCM5,MCM7,MCM10
GO: Molecular Function	GO:0045499	chemorepellent activity	0.0005871	0.4532	0.04343	0.3139	4	28	SEMA3A,SEMA6A,FLRT3,EPHA7
GO: Molecular Function	GO:0004719	protein-L-isoaspartate (D-aspartate) O-methyltransferase activity	0.0005788	0.4468	0.04343	0.3139	2	3	PCMTD1,PCMTD2
GO: Molecular Function	GO:0044729	hemi-methylated DNA-binding	0.0005788	0.4468	0.04343	0.3139	2	3	EGR1,UHRF1

## Sheet: shared down BP
Category	ID	Name	p-value	q-value Bonferroni	q-value FDR B&H	q-value FDR B&Y	Hit Count in Query List	Hit Count in Genome	Hit in Query List
GO: Biological Process	GO:0007049	cell cycle	4.297e-08	0.0001128	1.88e-05	0.0001589	33	1971	MYBBP1A,TBRG4,INCENP,POLD2,CHAF1A,UBE2C,MCM3,E2F2,MCM5,MCM7,STMN1,MCM10,POLA2,RTKN,SAPCD2,CDCA8,TUBG1,BID,CCNF,AURKA,TUBA1B,FEN1,NCAPD2,UHRF1,LRP5,TIMELESS,CDC20,ESPL1,NUDC,IQGAP3,PSRC1,KIFC1,KIF22
GO: Biological Process	GO:0051276	chromosome organization	4.97e-10	1.305e-06	1.305e-06	1.103e-05	29	1287	SART3,HIRIP3,INCENP,FBL,POLD2,CHAF1A,MCM3,MCM5,RIOX1,MCM7,IPO4,WRAP53,POLA2,CDCA8,TUBG1,AURKA,FEN1,NCAPD2,KDM2B,UHRF1,PWWP3A,CDC20,PIH1D1,ESPL1,PSRC1,KIFC1,DNMT1,KIF22,CBX2
GO: Biological Process	GO:0022402	cell cycle process	1.008e-07	0.0002647	2.941e-05	0.0002485	29	1632	MYBBP1A,TBRG4,INCENP,POLD2,UBE2C,MCM3,MCM5,MCM7,STMN1,MCM10,POLA2,RTKN,SAPCD2,CDCA8,TUBG1,BID,CCNF,AURKA,TUBA1B,FEN1,NCAPD2,LRP5,TIMELESS,CDC20,ESPL1,IQGAP3,PSRC1,KIFC1,KIF22
GO: Biological Process	GO:0000278	mitotic cell cycle	2.822e-08	7.409e-05	1.852e-05	0.0001565	24	1083	INCENP,UBE2C,MCM3,MCM5,MCM7,STMN1,MCM10,POLA2,RTKN,SAPCD2,CDCA8,TUBG1,BID,CCNF,AURKA,TUBA1B,NCAPD2,LRP5,CDC20,ESPL1,IQGAP3,PSRC1,KIFC1,KIF22
GO: Biological Process	GO:0140014	mitotic nuclear division	2.822e-08	7.409e-05	1.852e-05	0.0001565	24	1083	INCENP,UBE2C,MCM3,MCM5,MCM7,STMN1,MCM10,POLA2,RTKN,SAPCD2,CDCA8,TUBG1,BID,CCNF,AURKA,TUBA1B,NCAPD2,LRP5,CDC20,ESPL1,IQGAP3,PSRC1,KIFC1,KIF22
GO: Biological Process	GO:1903047	mitotic cell cycle process	2.822e-08	7.409e-05	1.852e-05	0.0001565	24	1083	INCENP,UBE2C,MCM3,MCM5,MCM7,STMN1,MCM10,POLA2,RTKN,SAPCD2,CDCA8,TUBG1,BID,CCNF,AURKA,TUBA1B,NCAPD2,LRP5,CDC20,ESPL1,IQGAP3,PSRC1,KIFC1,KIF22
GO: Biological Process	GO:0000280	nuclear division	4.392e-07	0.001153	0.0001048	0.0008857	24	1256	INCENP,UBE2C,MCM3,MCM5,MCM7,STMN1,MCM10,POLA2,RTKN,SAPCD2,CDCA8,TUBG1,BID,CCNF,AURKA,TUBA1B,NCAPD2,LRP5,CDC20,ESPL1,IQGAP3,PSRC1,KIFC1,KIF22
GO: Biological Process	GO:0048285	organelle fission	8.257e-07	0.002167	0.0001667	0.001409	24	1301	INCENP,UBE2C,MCM3,MCM5,MCM7,STMN1,MCM10,POLA2,RTKN,SAPCD2,CDCA8,TUBG1,BID,CCNF,AURKA,TUBA1B,NCAPD2,LRP5,CDC20,ESPL1,IQGAP3,PSRC1,KIFC1,KIF22
GO: Biological Process	GO:0042127	regulation of cell population proliferation	0.001119	1	0.03969	0.3354	23	1921	TBRG4,AIMP2,RBM10,ROR2,ETV4,ETV5,PTPRU,SAPCD2,CRIP2,BID,FBLN1,SULF2,EGR1,KDM2B,UHRF1,LRP5,TIMELESS,NME2,CDC20,NOP2,IQGAP3,CTSZ,DNMT1
GO: Biological Process	GO:0034622	cellular protein-containing complex assembly	8.047e-05	0.2112	0.005868	0.04958	20	1277	SART3,PPAN,CHAF1A,UBE2C,GEMIN5,MCM3,MCM5,MCM7,STMN1,IPO4,WRAP53,EIF6,TUBG1,POLR1E,PWP2,LSM4,MRTO4,PIH1D1,NOP2,PSRC1
GO: Biological Process	GO:0051301	cell division	7.38e-08	0.0001937	2.713e-05	0.0002293	19	725	SART3,INCENP,UBE2C,ETV5,STMN1,RTKN,SAPCD2,CDCA8,CCNF,AURKA,TUBA1B,FBLN1,NCAPD2,TIMELESS,CDC20,ESPL1,NUDC,PSRC1,KIFC1
GO: Biological Process	GO:0022613	ribonucleoprotein complex biogenesis	8.269e-08	0.0002171	2.713e-05	0.0002293	16	512	SART3,MYBBP1A,PPAN,DDX49,FBL,WDR46,GEMIN5,RIOX1,IPO4,EIF6,RCL1,PWP2,LSM4,MRTO4,PIH1D1,NOP2
GO: Biological Process	GO:0034660	ncRNA metabolic process	1.347e-06	0.003536	0.0002526	0.002134	14	482	CTU2,DDX49,AIMP2,FBL,WDR46,METTL1,RCL1,PWP2,MRTO4,QTRT1,PIH1D1,NOP2,VARS1,CTU1
GO: Biological Process	GO:0044770	cell cycle phase transition	5.333e-05	0.14	0.004532	0.0383	14	668	UBE2C,MCM3,MCM5,MCM7,MCM10,POLA2,TUBG1,BID,CCNF,AURKA,TIMELESS,CDC20,ESPL1,IQGAP3
GO: Biological Process	GO:0006974	cellular response to DNA damage stimulus	0.0009294	1	0.03436	0.2904	14	884	POLD2,CHAF1A,MCM3,MCM5,MCM7,MCM10,WRAP53,BID,AURKA,FEN1,UHRF1,PWWP3A,TIMELESS,KIF22
GO: Biological Process	GO:0042254	ribosome biogenesis	3.948e-08	0.0001036	1.88e-05	0.0001589	13	303	MYBBP1A,PPAN,DDX49,FBL,WDR46,RIOX1,IPO4,EIF6,RCL1,PWP2,MRTO4,PIH1D1,NOP2
GO: Biological Process	GO:0044772	mitotic cell cycle phase transition	0.0001029	0.2701	0.007108	0.06007	13	622	UBE2C,MCM3,MCM5,MCM7,MCM10,POLA2,TUBG1,BID,CCNF,AURKA,CDC20,ESPL1,IQGAP3
GO: Biological Process	GO:0034470	ncRNA processing	4.357e-06	0.01144	0.0006728	0.005685	12	389	CTU2,DDX49,FBL,WDR46,METTL1,RCL1,PWP2,MRTO4,QTRT1,PIH1D1,NOP2,CTU1
GO: Biological Process	GO:0006281	DNA repair	0.0006386	1	0.02704	0.2285	11	564	POLD2,CHAF1A,MCM3,MCM5,MCM7,WRAP53,FEN1,UHRF1,PWWP3A,TIMELESS,KIF22
GO: Biological Process	GO:0000819	sister chromatid segregation	4.08e-07	0.001071	0.0001048	0.0008857	10	201	INCENP,CDCA8,TUBG1,FEN1,NCAPD2,CDC20,ESPL1,PSRC1,KIFC1,KIF22
GO: Biological Process	GO:0098813	nuclear chromosome segregation	8.028e-06	0.02107	0.0009162	0.007742	10	280	INCENP,CDCA8,TUBG1,FEN1,NCAPD2,CDC20,ESPL1,PSRC1,KIFC1,KIF22
GO: Biological Process	GO:0007059	chromosome segregation	4.465e-05	0.1172	0.004186	0.03537	10	342	INCENP,CDCA8,TUBG1,FEN1,NCAPD2,CDC20,ESPL1,PSRC1,KIFC1,KIF22
GO: Biological Process	GO:0071897	DNA biosynthetic process	0.0005014	1	0.0235	0.1986	10	461	POLD2,CHAF1A,MCM3,MCM5,MCM7,MCM10,WRAP53,POLA2,FEN1,TIMELESS
GO: Biological Process	GO:0048732	gland development	0.001202	1	0.04151	0.3508	10	517	EPHB3,CAD,FPGS,ETV4,ETV5,AURKA,SULF2,LRP5,STRA6,IQGAP3
GO: Biological Process	GO:0000070	mitotic sister chromatid segregation	5.685e-07	0.001492	0.0001244	0.001051	9	160	INCENP,CDCA8,TUBG1,NCAPD2,CDC20,ESPL1,PSRC1,KIFC1,KIF22
GO: Biological Process	GO:0022618	ribonucleoprotein complex assembly	5.881e-05	0.1544	0.004824	0.04076	9	284	SART3,PPAN,GEMIN5,EIF6,PWP2,LSM4,MRTO4,PIH1D1,NOP2
GO: Biological Process	GO:0006260	DNA replication	6.725e-05	0.1765	0.005192	0.04387	9	289	POLD2,CHAF1A,MCM3,MCM5,MCM7,MCM10,POLA2,FEN1,TIMELESS
GO: Biological Process	GO:0071826	ribonucleoprotein complex subunit organization	8.501e-05	0.2232	0.006031	0.05097	9	298	SART3,PPAN,GEMIN5,EIF6,PWP2,LSM4,MRTO4,PIH1D1,NOP2
GO: Biological Process	GO:0065004	protein-DNA complex assembly	0.0001636	0.4295	0.009491	0.0802	9	325	SART3,CHAF1A,MCM3,MCM5,MCM7,IPO4,WRAP53,POLR1E,PIH1D1
GO: Biological Process	GO:0071824	protein-DNA complex subunit organization	0.0004005	1	0.01947	0.1645	9	367	SART3,CHAF1A,MCM3,MCM5,MCM7,IPO4,WRAP53,POLR1E,PIH1D1
GO: Biological Process	GO:1902850	microtubule cytoskeleton organization involved in mitosis	2.199e-06	0.005771	0.0003607	0.003048	8	140	STMN1,SAPCD2,TUBG1,AURKA,CDC20,ESPL1,PSRC1,KIFC1
GO: Biological Process	GO:0006261	DNA-dependent DNA replication	5.411e-06	0.0142	0.0007476	0.006318	8	158	POLD2,MCM3,MCM5,MCM7,MCM10,POLA2,FEN1,TIMELESS
GO: Biological Process	GO:0006364	rRNA processing	5.353e-05	0.1405	0.004532	0.0383	8	217	DDX49,FBL,WDR46,RCL1,PWP2,MRTO4,PIH1D1,NOP2
GO: Biological Process	GO:0016072	rRNA metabolic process	7.806e-05	0.2049	0.005855	0.04947	8	229	DDX49,FBL,WDR46,RCL1,PWP2,MRTO4,PIH1D1,NOP2
GO: Biological Process	GO:0000082	G1/S transition of mitotic cell cycle	0.0004888	1	0.02333	0.1971	8	300	MCM3,MCM5,MCM7,MCM10,POLA2,BID,AURKA,IQGAP3
GO: Biological Process	GO:0044843	cell cycle G1/S phase transition	0.0007763	1	0.03013	0.2546	8	322	MCM3,MCM5,MCM7,MCM10,POLA2,BID,AURKA,IQGAP3
GO: Biological Process	GO:0007051	spindle organization	0.0001932	0.5072	0.01035	0.08746	7	196	STMN1,TUBG1,AURKA,CDC20,ESPL1,PSRC1,KIFC1
GO: Biological Process	GO:0033260	nuclear DNA replication	2.03e-06	0.005328	0.0003552	0.003001	6	62	POLD2,MCM3,MCM5,MCM7,POLA2,FEN1
GO: Biological Process	GO:0044786	cell cycle DNA replication	5.324e-06	0.01397	0.0007476	0.006318	6	73	POLD2,MCM3,MCM5,MCM7,POLA2,FEN1
GO: Biological Process	GO:0007052	mitotic spindle organization	6.49e-05	0.1704	0.005162	0.04362	6	113	STMN1,TUBG1,AURKA,CDC20,PSRC1,KIFC1
GO: Biological Process	GO:0000724	double-strand break repair via homologous recombination	0.0001663	0.4366	0.009491	0.0802	6	134	MCM3,MCM5,MCM7,WRAP53,FEN1,TIMELESS
GO: Biological Process	GO:0000725	recombinational repair	0.0001732	0.4546	0.009673	0.08174	6	135	MCM3,MCM5,MCM7,WRAP53,FEN1,TIMELESS
GO: Biological Process	GO:0009451	RNA modification	0.0005254	1	0.02378	0.2009	6	166	CTU2,FBL,METTL1,QTRT1,NOP2,CTU1
GO: Biological Process	GO:0007088	regulation of mitotic nuclear division	0.0009003	1	0.03409	0.2881	6	184	UBE2C,TUBG1,AURKA,LRP5,CDC20,ESPL1
GO: Biological Process	GO:0006399	tRNA metabolic process	0.0009522	1	0.03472	0.2934	6	186	CTU2,AIMP2,METTL1,QTRT1,VARS1,CTU1
GO: Biological Process	GO:0048754	branching morphogenesis of an epithelial tube	0.001063	1	0.03822	0.3229	6	190	ETV4,ETV5,DCHS1,LRP5,TIMELESS,CTSZ
GO: Biological Process	GO:0006270	DNA replication initiation	1.409e-05	0.03699	0.00148	0.0125	5	51	MCM3,MCM5,MCM7,MCM10,POLA2
GO: Biological Process	GO:0042255	ribosome assembly	4.987e-05	0.1309	0.004514	0.03815	5	66	PPAN,EIF6,PWP2,MRTO4,NOP2
GO: Biological Process	GO:0031100	animal organ regeneration	0.0001254	0.3292	0.008229	0.06954	5	80	CAD,FPGS,PTPRU,AURKA,SULF2
GO: Biological Process	GO:0032091	negative regulation of protein binding	0.0007316	1	0.02955	0.2497	5	117	STMN1,AURKA,EIF2B4,GPSM1,CTSZ
GO: Biological Process	GO:0007080	mitotic metaphase plate congression	0.0001866	0.4899	0.01021	0.08624	4	47	CDCA8,PSRC1,KIFC1,KIF22
GO: Biological Process	GO:0045840	positive regulation of mitotic nuclear division	0.0005115	1	0.02356	0.1991	4	61	UBE2C,AURKA,LRP5,ESPL1
GO: Biological Process	GO:0051310	metaphase plate congression	0.0005443	1	0.02381	0.2012	4	62	CDCA8,PSRC1,KIFC1,KIF22
GO: Biological Process	GO:0007062	sister chromatid cohesion	0.0006902	1	0.02876	0.243	4	66	FEN1,CDC20,ESPL1,KIF22
GO: Biological Process	GO:0042273	ribosomal large subunit biogenesis	0.0009091	1	0.03409	0.2881	4	71	PPAN,EIF6,MRTO4,NOP2
GO: Biological Process	GO:0000281	mitotic cytokinesis	0.001173	1	0.04105	0.3469	4	76	INCENP,STMN1,RTKN,ESPL1
GO: Biological Process	GO:0051785	positive regulation of nuclear division	0.001292	1	0.04187	0.3538	4	78	UBE2C,AURKA,LRP5,ESPL1
GO: Biological Process	GO:0051303	establishment of chromosome localization	0.001555	1	0.04896	0.4137	4	82	CDCA8,PSRC1,KIFC1,KIF22
GO: Biological Process	GO:0050000	chromosome localization	0.001626	1	0.04964	0.4195	4	83	CDCA8,PSRC1,KIFC1,KIF22
GO: Biological Process	GO:0006267	pre-replicative complex assembly involved in nuclear cell cycle DNA replication	7.448e-06	0.01955	0.0008887	0.00751	3	7	MCM3,MCM5,MCM7
GO: Biological Process	GO:0036388	pre-replicative complex assembly	7.448e-06	0.01955	0.0008887	0.00751	3	7	MCM3,MCM5,MCM7
GO: Biological Process	GO:1902299	pre-replicative complex assembly involved in cell cycle DNA replication	7.448e-06	0.01955	0.0008887	0.00751	3	7	MCM3,MCM5,MCM7
GO: Biological Process	GO:1905098	negative regulation of guanyl-nucleotide exchange factor activity	1.186e-05	0.03114	0.001298	0.01097	3	8	STMN1,EIF2B4,GPSM1
GO: Biological Process	GO:1905097	regulation of guanyl-nucleotide exchange factor activity	2.52e-05	0.06615	0.002544	0.0215	3	10	STMN1,EIF2B4,GPSM1
GO: Biological Process	GO:0000727	double-strand break repair via break-induced replication	3.45e-05	0.09055	0.003354	0.02834	3	11	MCM3,MCM5,MCM7
GO: Biological Process	GO:0000212	meiotic spindle organization	0.0001145	0.3006	0.007708	0.06513	3	16	TUBG1,AURKA,ESPL1
GO: Biological Process	GO:0006271	DNA strand elongation involved in DNA replication	0.0001384	0.3634	0.008652	0.07311	3	17	POLD2,MCM3,MCM7
GO: Biological Process	GO:0090592	DNA synthesis involved in DNA replication	0.0001384	0.3634	0.008652	0.07311	3	17	POLD2,MCM3,MCM7
GO: Biological Process	GO:0042790	nucleolar large rRNA transcription by RNA polymerase I	0.0001654	0.4342	0.009491	0.0802	3	18	TCOF1,POLR1E,PIH1D1
GO: Biological Process	GO:1904424	regulation of GTP binding	0.0001654	0.4342	0.009491	0.0802	3	18	STMN1,EIF2B4,GPSM1
GO: Biological Process	GO:0022616	DNA strand elongation	0.0003995	1	0.01947	0.1645	3	24	POLD2,MCM3,MCM7
GO: Biological Process	GO:0032201	telomere maintenance via semi-conservative replication	0.0005697	1	0.02452	0.2072	3	27	POLD2,POLA2,FEN1
GO: Biological Process	GO:0060444	branching involved in mammary gland duct morphogenesis	0.0007055	1	0.02894	0.2445	3	29	ETV4,ETV5,LRP5
GO: Biological Process	GO:0000027	ribosomal large subunit assembly	0.0007804	1	0.03013	0.2546	3	30	PPAN,MRTO4,NOP2
GO: Biological Process	GO:0000462	maturation of SSU-rRNA from tricistronic rRNA transcript (SSU-rRNA, 5.8S rRNA, LSU-rRNA)	0.001231	1	0.04178	0.353	3	35	WDR46,RCL1,PWP2
GO: Biological Process	GO:0009303	rRNA transcription	0.001448	1	0.04636	0.3918	3	37	TCOF1,POLR1E,PIH1D1
GO: Biological Process	GO:0032447	protein urmylation	0.0002165	0.5682	0.01114	0.09415	2	4	CTU2,CTU1
GO: Biological Process	GO:0002143	tRNA wobble position uridine thiolation	0.0002165	0.5682	0.01114	0.09415	2	4	CTU2,CTU1
GO: Biological Process	GO:0034227	tRNA thio-modification	0.0003594	0.9433	0.01814	0.1533	2	5	CTU2,CTU1
GO: Biological Process	GO:0048254	snoRNA localization	0.0005369	1	0.02381	0.2012	2	6	FBL,PIH1D1
GO: Biological Process	GO:0010216	maintenance of DNA methylation	0.0007487	1	0.02978	0.2516	2	7	UHRF1,DNMT1
GO: Biological Process	GO:0001188	RNA polymerase I preinitiation complex assembly	0.001273	1	0.04178	0.353	2	9	POLR1E,PIH1D1
GO: Biological Process	GO:0070544	histone H3-K36 demethylation	0.001273	1	0.04178	0.353	2	9	RIOX1,KDM2B
GO: Biological Process	GO:0035860	glial cell-derived neurotrophic factor receptor signaling pathway	0.001273	1	0.04178	0.353	2	9	GFRA1,SULF2
GO: Biological Process	GO:0006228	UTP biosynthetic process	0.001585	1	0.04896	0.4137	2	10	CAD,NME2
GO: Biological Process	GO:1905168	positive regulation of double-strand break repair via homologous recombination	0.001585	1	0.04896	0.4137	2	10	WRAP53,TIMELESS

## Sheet: shared down MF
Category	ID	Name	p-value	q-value Bonferroni	q-value FDR B&H	q-value FDR B&Y	Hit Count in Query List	Hit Count in Genome	Hit in Query List
GO: Molecular Function	GO:0003723	RNA binding	1.601e-07	7.62e-05	7.62e-05	0.0005139	33	1973	SART3,CTU2,MYBBP1A,PPAN,TBRG4,DDX49,TCOF1,MRPL12,PPRC1,FBL,RBM10,WDR46,RPS12,GEMIN5,RIOX1,GPATCH4,WRAP53,EIF6,ARL6IP4,TUBA1B,METTL1,EEF1D,TRNAU1AP,EIF2B4,PWP2,ARC,KDM2B,LSM4,MRTO4,NOP2,CCDC86,CTU1,DNMT1
GO: Molecular Function	GO:0032555	purine ribonucleotide binding	0.001076	0.5124	0.04813	0.3245	24	1930	EPHB3,PGS1,CAD,DDX49,GTPBP6,FPGS,ROR2,UBE2C,GPN1,ACOT7,MCM3,MCM5,MCM7,STMN1,RTKN,TUBG1,AURKA,TUBA1B,EIF2B4,NME2,GPSM1,VARS1,KIFC1,KIF22
GO: Molecular Function	GO:0032553	ribonucleotide binding	0.001215	0.5784	0.04813	0.3245	24	1947	EPHB3,PGS1,CAD,DDX49,GTPBP6,FPGS,ROR2,UBE2C,GPN1,ACOT7,MCM3,MCM5,MCM7,STMN1,RTKN,TUBG1,AURKA,TUBA1B,EIF2B4,NME2,GPSM1,VARS1,KIFC1,KIF22
GO: Molecular Function	GO:0017076	purine nucleotide binding	0.00125	0.5949	0.04813	0.3245	24	1951	EPHB3,PGS1,CAD,DDX49,GTPBP6,FPGS,ROR2,UBE2C,GPN1,ACOT7,MCM3,MCM5,MCM7,STMN1,RTKN,TUBG1,AURKA,TUBA1B,EIF2B4,NME2,GPSM1,VARS1,KIFC1,KIF22
GO: Molecular Function	GO:0035639	purine ribonucleoside triphosphate binding	0.001306	0.6217	0.04813	0.3245	23	1841	EPHB3,PGS1,CAD,DDX49,GTPBP6,FPGS,ROR2,UBE2C,GPN1,MCM3,MCM5,MCM7,STMN1,RTKN,TUBG1,AURKA,TUBA1B,EIF2B4,NME2,GPSM1,VARS1,KIFC1,KIF22
GO: Molecular Function	GO:0140098	catalytic activity, acting on RNA	0.0005113	0.2434	0.04813	0.3245	10	438	DDX49,AIMP2,FBL,METTL1,POLR1E,RCL1,FEN1,QTRT1,NOP2,VARS1
GO: Molecular Function	GO:0140097	catalytic activity, acting on DNA	0.0005557	0.2645	0.04813	0.3245	9	364	POLD2,MCM3,MCM5,MCM7,WRAP53,POLA2,FEN1,UHRF1,DNMT1
GO: Molecular Function	GO:0032550	purine ribonucleoside binding	0.00142	0.6759	0.04813	0.3245	9	416	GTPBP6,GPN1,STMN1,RTKN,TUBG1,TUBA1B,EIF2B4,NME2,GPSM1
GO: Molecular Function	GO:0032549	ribonucleoside binding	0.001492	0.7102	0.04813	0.3245	9	419	GTPBP6,GPN1,STMN1,RTKN,TUBG1,TUBA1B,EIF2B4,NME2,GPSM1
GO: Molecular Function	GO:0001883	purine nucleoside binding	0.001517	0.7219	0.04813	0.3245	9	420	GTPBP6,GPN1,STMN1,RTKN,TUBG1,TUBA1B,EIF2B4,NME2,GPSM1
GO: Molecular Function	GO:0001882	nucleoside binding	0.001725	0.8213	0.04897	0.3302	9	428	GTPBP6,GPN1,STMN1,RTKN,TUBG1,TUBA1B,EIF2B4,NME2,GPSM1
GO: Molecular Function	GO:0032561	guanyl ribonucleotide binding	0.001867	0.8888	0.04897	0.3302	9	433	GTPBP6,GPN1,STMN1,RTKN,TUBG1,TUBA1B,EIF2B4,NME2,GPSM1
GO: Molecular Function	GO:0019001	guanyl nucleotide binding	0.001867	0.8888	0.04897	0.3302	9	433	GTPBP6,GPN1,STMN1,RTKN,TUBG1,TUBA1B,EIF2B4,NME2,GPSM1
GO: Molecular Function	GO:0042393	histone binding	0.001955	0.9304	0.04897	0.3302	6	203	SART3,WRAP53,NCAPD2,UHRF1,PIH1D1,CBX2
GO: Molecular Function	GO:0003688	DNA replication origin binding	2.129e-05	0.01013	0.005067	0.03417	4	26	MCM3,MCM5,MCM7,MCM10
GO: Molecular Function	GO:0000049	tRNA binding	0.0007069	0.3365	0.04813	0.3245	4	63	CTU2,METTL1,TRNAU1AP,CTU1
GO: Molecular Function	GO:0044729	hemi-methylated DNA-binding	0.000121	0.0576	0.0192	0.1295	2	3	EGR1,UHRF1
GO: Molecular Function	GO:0051864	histone demethylase activity (H3-K36 specific)	0.001416	0.674	0.04813	0.3245	2	9	RIOX1,KDM2B
GO: Molecular Function	GO:0071936	coreceptor activity involved in Wnt signaling pathway	0.001416	0.674	0.04813	0.3245	2	9	ROR2,LRP5

## Sheet: shared up BP
Category	ID	Name	p-value	q-value Bonferroni	q-value FDR B&H	q-value FDR B&Y	Hit Count in Query List	Hit Count in Genome	Hit in Query List
GO: Biological Process	GO:1904761	negative regulation of myofibroblast differentiation	3.029e-07	0.0008913	0.0008913	0.007634	3	3	TP53INP1,PDCD4,RB1
GO: Biological Process	GO:1904760	regulation of myofibroblast differentiation	2.979e-06	0.008766	0.004383	0.03754	3	5	TP53INP1,PDCD4,RB1
GO: Biological Process	GO:0036446	myofibroblast differentiation	5.928e-06	0.01745	0.005815	0.04981	3	6	TP53INP1,PDCD4,RB1
GO: Biological Process	GO:1900170	negative regulation of glucocorticoid mediated signaling pathway	4.554e-05	0.134	0.0335	0.2869	2	2	CREBRF,NR3C1

## Sheet: shared up MF
Category	ID	Name	p-value	q-value Bonferroni	q-value FDR B&H	q-value FDR B&Y	Hit Count in Query List	Hit Count in Genome	Hit in Query List
GO: Molecular Function	GO:0061659	ubiquitin-like protein ligase activity	0.001126	0.5842	0.03895	0.266	9	366	SYNPO2,TP53INP1,RNF13,RB1CC1,RNF128,ZNRF2,MTM1,RNFT1,RAB33B
GO: Molecular Function	GO:0061650	ubiquitin-like protein conjugating enzyme activity	0.000397	0.206	0.03715	0.2537	6	136	SYNPO2,TP53INP1,RB1CC1,MTM1,UBE2W,RAB33B
GO: Molecular Function	GO:0061651	Atg12 conjugating enzyme activity	0.0005778	0.2999	0.03715	0.2537	5	96	SYNPO2,TP53INP1,RB1CC1,MTM1,RAB33B
GO: Molecular Function	GO:0061660	Atg12 ligase activity	0.0005778	0.2999	0.03715	0.2537	5	96	SYNPO2,TP53INP1,RB1CC1,MTM1,RAB33B
GO: Molecular Function	GO:0019778	Atg12 activating enzyme activity	0.0005778	0.2999	0.03715	0.2537	5	96	SYNPO2,TP53INP1,RB1CC1,MTM1,RAB33B
GO: Molecular Function	GO:0019786	Atg8-specific protease activity	0.0005778	0.2999	0.03715	0.2537	5	96	SYNPO2,TP53INP1,RB1CC1,MTM1,RAB33B
GO: Molecular Function	GO:0019777	Atg12 transferase activity	0.0006058	0.3144	0.03715	0.2537	5	97	SYNPO2,TP53INP1,RB1CC1,MTM1,RAB33B
GO: Molecular Function	GO:0008641	ubiquitin-like modifier activating enzyme activity	0.0008681	0.4505	0.03715	0.2537	5	105	SYNPO2,TP53INP1,RB1CC1,MTM1,RAB33B
GO: Molecular Function	GO:0045499	chemorepellent activity	0.0009722	0.5046	0.03715	0.2537	3	28	SEMA3A,FLRT3,EPHA7
GO: Molecular Function	GO:0004719	protein-L-isoaspartate (D-aspartate) O-methyltransferase activity	0.0001458	0.07568	0.03715	0.2537	2	3	PCMTD1,PCMTD2
GO: Molecular Function	GO:0005026	transforming growth factor beta receptor activity, type II	0.0004816	0.2499	0.03715	0.2537	2	5	ACVR2A,BMPR2
GO: Molecular Function	GO:0098821	BMP receptor activity	0.001002	0.5201	0.03715	0.2537	2	7	ACVR2A,BMPR2
GO: Molecular Function	GO:0051998	protein carboxyl O-methyltransferase activity	0.001002	0.5201	0.03715	0.2537	2	7	PCMTD1,PCMTD2
GO: Molecular Function	GO:0017002	activin-activated receptor activity	0.001002	0.5201	0.03715	0.2537	2	7	ACVR2A,BMPR2
GO: Molecular Function	GO:0010340	carboxyl-O-methyltransferase activity	0.001002	0.5201	0.03715	0.2537	2	7	PCMTD1,PCMTD2
