# Supplementary material for: Comparative whole-genome transcriptome analysis in renal cell populations reveals high tissue specificity of MAPK/ERK targets in embryonic kidney
Source: BMC Biol. 2022 May 13;20:112. doi: 10.1186/s12915-022-01309-z (PMC9102746; doi:10.1186/s12915-022-01309-z)
Supplement: Supplementary file 7 — Additional file 7: Table S6. Identified histone-related genes differentially expressed in UB and MM datasets. [file 12915_2022_1309_MOESM7_ESM.xlsx]

## Sheet: UB
external_gene_name	description	log2FoldChange	padj
Hist1h2br	histone cluster 1 H2br [Source:MGI Symbol;Acc:MGI:3710645]	-6.66941	0.00327475
Hist1h1t	histone cluster 1, H1t [Source:MGI Symbol;Acc:MGI:1888530]	-5.38125	0.0151605
Hist1h2bp	histone cluster 1, H2bp [Source:MGI Symbol;Acc:MGI:2448409]	-2.41068	2.0878e-05
Hist1h1d	histone cluster 1, H1d [Source:MGI Symbol;Acc:MGI:107502]	-2.22003	0.000103811
Hist1h2bm	histone cluster 1, H2bm [Source:MGI Symbol;Acc:MGI:2448404]	-2.19064	0.000656592
Haspin	histone H3 associated protein kinase [Source:MGI Symbol;Acc:MGI:1194498]	-2.17947	0.00420752
Hist1h2bn	histone cluster 1, H2bn [Source:MGI Symbol;Acc:MGI:2448407]	-2.11034	0.0425934
Hist1h2be	histone cluster 1, H2be [Source:MGI Symbol;Acc:MGI:2448380]	-2.03467	0.0011929
Hist1h4i	histone cluster 1, H4i [Source:MGI Symbol;Acc:MGI:2448432]	-2.02798	0.00182279
Hist1h2bh	histone cluster 1, H2bh [Source:MGI Symbol;Acc:MGI:2448387]	-2.0048	0.000656985
Hist1h2bk	histone cluster 1, H2bk [Source:MGI Symbol;Acc:MGI:2448399]	-2.00107	0.00154902
Hist1h2af	histone cluster 1, H2af [Source:MGI Symbol;Acc:MGI:2448309]	-1.97158	0.000142229
Hist1h4k	histone cluster 1, H4k [Source:MGI Symbol;Acc:MGI:2448439]	-1.94216	0.0199241
Hist1h2bl	histone cluster 1, H2bl [Source:MGI Symbol;Acc:MGI:2448403]	-1.89503	0.00310445
Hist1h1b	histone cluster 1, H1b [Source:MGI Symbol;Acc:MGI:1861461]	-1.87304	0.00345791
Hist1h2bg	histone cluster 1, H2bg [Source:MGI Symbol;Acc:MGI:2448386]	-1.86704	0.00239975
Hist1h2bc	histone cluster 1, H2bc [Source:MGI Symbol;Acc:MGI:1915274]	-1.83161	0.00373443
Hist1h2bb	histone cluster 1, H2bb [Source:MGI Symbol;Acc:MGI:2448377]	-1.78694	7.69022e-05
Hist1h4j	histone cluster 1, H4j [Source:MGI Symbol;Acc:MGI:2448436]	-1.76319	0.0227238
Hist1h1a	histone cluster 1, H1a [Source:MGI Symbol;Acc:MGI:1931523]	-1.75865	0.00450259
Hist2h2bb	histone cluster 2, H2bb [Source:MGI Symbol;Acc:MGI:2448413]	-1.66841	0.00634266
Hist1h2bf	histone cluster 1, H2bf [Source:MGI Symbol;Acc:MGI:2448383]	-1.58412	0.0414355
Hist1h1e	histone cluster 1, H1e [Source:MGI Symbol;Acc:MGI:1931527]	-1.44496	0.0198937
Asf1b	anti-silencing function 1B histone chaperone [Source:MGI Symbol;Acc:MGI:1914179]	-1.40938	0.00187655
Hist4h4	histone cluster 4, H4 [Source:MGI Symbol;Acc:MGI:2448443]	-1.40697	0.0415434

## Sheet: MM
external_gene_name	description	log2FoldChange	padj
Shprh	SNF2 histone linker PHD RING helicase [Source:MGI Symbol;Acc:MGI:1917581]	1.35	1.161e-10
H2afz	H2A histone family, member Z [Source:MGI Symbol;Acc:MGI:1888388]	-1.09	1.565e-07
Hdac7	histone deacetylase 7 [Source:MGI Symbol;Acc:MGI:1891835]	-1.1	0.004284
Hdac5	histone deacetylase 5 [Source:MGI Symbol;Acc:MGI:1333784]	-1.15	0.02955
Hist1h2af	histone cluster 1, H2af [Source:MGI Symbol;Acc:MGI:2448309]	-1.16	0.007749
Dot1l	DOT1-like, histone H3 methyltransferase (S. cerevisiae) [Source:MGI Symbol;Acc:MGI:2143886]	-1.25	4.205e-06
Supt6	SPT6, histone chaperone and transcription elongation factor [Source:MGI Symbol;Acc:MGI:107726]	-1.38	1.009e-09
H2afj	H2A histone family, member J [Source:MGI Symbol;Acc:MGI:3606192]	-1.6	0.01439
Hdac6	histone deacetylase 6 [Source:MGI Symbol;Acc:MGI:1333752]	-1.66	1.626e-06
Hist2h2ab	histone cluster 2, H2ab [Source:MGI Symbol;Acc:MGI:2448314]	-1.92	0.01048
Hist2h2bb	histone cluster 2, H2bb [Source:MGI Symbol;Acc:MGI:2448413]	-2.21	1.383e-05
Hist1h2bb	histone cluster 1, H2bb [Source:MGI Symbol;Acc:MGI:2448377]	-2.33	1.318e-23
Hist1h4i	histone cluster 1, H4i [Source:MGI Symbol;Acc:MGI:2448432]	-2.6	6.442e-09
Hist1h4m	histone cluster 1, H4m [Source:MGI Symbol;Acc:MGI:2448441]	-2.64	0.008075
Hist1h1e	histone cluster 1, H1e [Source:MGI Symbol;Acc:MGI:1931527]	-2.72	8.758e-50
Ehmt2	euchromatic histone lysine N-methyltransferase 2 [Source:MGI Symbol;Acc:MGI:2148922]	-2.77	1.733e-26
Hdac11	histone deacetylase 11 [Source:MGI Symbol;Acc:MGI:2385252]	-2.82	0.0005212
Hist4h4	histone cluster 4, H4 [Source:MGI Symbol;Acc:MGI:2448443]	-2.85	5.562e-17
Hist1h2bn	histone cluster 1, H2bn [Source:MGI Symbol;Acc:MGI:2448407]	-2.87	2.954e-06
Hist1h2bg	histone cluster 1, H2bg [Source:MGI Symbol;Acc:MGI:2448386]	-3.04	6.18e-08
Hist1h2ad	histone cluster 1, H2ad [Source:MGI Symbol;Acc:MGI:2448289]	-3.1	0.0002146
Hist1h2bh	histone cluster 1, H2bh [Source:MGI Symbol;Acc:MGI:2448387]	-3.16	2.009e-07
Hist1h2bp	histone cluster 1, H2bp [Source:MGI Symbol;Acc:MGI:2448409]	-3.19	1.325e-07
Hist1h2ae	histone cluster 1, H2ae [Source:MGI Symbol;Acc:MGI:2448290]	-3.22	1.462e-06
Hist1h2ab	histone cluster 1, H2ab [Source:MGI Symbol;Acc:MGI:2448306]	-3.27	1.069e-05
Hist2h2aa2	histone cluster 2, H2aa2 [Source:MGI Symbol;Acc:MGI:2448283]	-3.27	0.001112
Hist1h3d	histone cluster 1, H3d [Source:MGI Symbol;Acc:MGI:2448322]	-3.28	6.699e-07
Hist1h1a	histone cluster 1, H1a [Source:MGI Symbol;Acc:MGI:1931523]	-3.31	1.048e-75
Hist3h2bb-ps	histone cluster 3, H2bb, pseudogene [Source:MGI Symbol;Acc:MGI:1922442]	-3.37	1.231e-08
Hist1h1b	histone cluster 1, H1b [Source:MGI Symbol;Acc:MGI:1861461]	-3.41	1.676e-49
Hist1h2bc	histone cluster 1, H2bc [Source:MGI Symbol;Acc:MGI:1915274]	-3.46	1.633e-39
Hist1h2bk	histone cluster 1, H2bk [Source:MGI Symbol;Acc:MGI:2448399]	-3.55	7.277e-28
Hist1h1d	histone cluster 1, H1d [Source:MGI Symbol;Acc:MGI:107502]	-3.61	2.367e-44
Hist1h3b	histone cluster 1, H3b [Source:MGI Symbol;Acc:MGI:2448319]	-3.67	7.174e-08
Hist1h2bq	histone cluster 1, H2bq [Source:MGI Symbol;Acc:MGI:3702051]	-3.67	1.304e-07
H1fx	H1 histone family, member X [Source:MGI Symbol;Acc:MGI:2685307]	-3.7	1.687e-11
H2afx	H2A histone family, member X [Source:MGI Symbol;Acc:MGI:102688]	-3.72	1.759e-31
Hist1h2be	histone cluster 1, H2be [Source:MGI Symbol;Acc:MGI:2448380]	-3.76	9.636e-55
Hist1h2bm	histone cluster 1, H2bm [Source:MGI Symbol;Acc:MGI:2448404]	-3.76	1.709e-27
Hist1h2ac	histone cluster 1, H2ac [Source:MGI Symbol;Acc:MGI:2448287]	-3.78	1.175e-23
Hist1h4j	histone cluster 1, H4j [Source:MGI Symbol;Acc:MGI:2448436]	-3.89	4.673e-17
Hist3h2ba	histone cluster 3, H2ba [Source:MGI Symbol;Acc:MGI:1925553]	-3.98	1.299e-15
Hist1h3i	histone cluster 1, H3i [Source:MGI Symbol;Acc:MGI:2448350]	-4.03	1.892e-06
Hist1h2bj	histone cluster 1, H2bj [Source:MGI Symbol;Acc:MGI:2448388]	-4.11	5.418e-37
Hist1h1c	histone cluster 1, H1c [Source:MGI Symbol;Acc:MGI:1931526]	-4.17	1.675e-53
Hist1h3a	histone cluster 1, H3a [Source:MGI Symbol;Acc:MGI:2668828]	-4.18	3.392e-10
Hist1h2bl	histone cluster 1, H2bl [Source:MGI Symbol;Acc:MGI:2448403]	-4.28	1.746e-43
Hist1h3h	histone cluster 1, H3h [Source:MGI Symbol;Acc:MGI:2448349]	-4.58	8.868e-08
Hist2h4	histone cluster 2, H4 [Source:MGI Symbol;Acc:MGI:2140113]	-4.61	1.266e-50
Hist1h4c	histone cluster 1, H4c [Source:MGI Symbol;Acc:MGI:2448421]	-4.65	1.197e-40
Hist1h4n	histone cluster 1, H4n [Source:MGI Symbol;Acc:MGI:4843992]	-4.67	1.052e-17
Hist1h2ag	histone cluster 1, H2ag [Source:MGI Symbol;Acc:MGI:2448293]	-4.76	5.03e-23
Hist1h3f	histone cluster 1, H3f [Source:MGI Symbol;Acc:MGI:2448329]	-4.87	9.456e-13
Hist1h2bf	histone cluster 1, H2bf [Source:MGI Symbol;Acc:MGI:2448383]	-4.9	2.627e-31
Hist1h3g	histone cluster 1, H3g [Source:MGI Symbol;Acc:MGI:2145541]	-4.9	4.263e-14
Hist1h3e	histone cluster 1, H3e [Source:MGI Symbol;Acc:MGI:2448326]	-4.92	2.008e-09
Hist1h4d	histone cluster 1, H4d [Source:MGI Symbol;Acc:MGI:2448423]	-5.04	5.3e-67
Hist1h2an	histone cluster 1, H2an [Source:MGI Symbol;Acc:MGI:2448300]	-5.08	7.921e-21
Hist1h4a	histone cluster 1, H4a [Source:MGI Symbol;Acc:MGI:2448419]	-5.13	1.775e-57
Hist1h2ah	histone cluster 1, H2ah [Source:MGI Symbol;Acc:MGI:2448295]	-5.13	5.476e-11
Hist1h4h	histone cluster 1, H4h [Source:MGI Symbol;Acc:MGI:2448427]	-5.17	1.454e-23
Hist2h2ac	histone cluster 2, H2ac [Source:MGI Symbol;Acc:MGI:2448316]	-5.21	3.769e-28
Hist1h4f	histone cluster 1, H4f [Source:MGI Symbol;Acc:MGI:2448425]	-5.35	8.973e-47
Hist1h3c	histone cluster 1, H3c [Source:MGI Symbol;Acc:MGI:2448320]	-5.41	3.954e-83
Hist1h4b	histone cluster 1, H4b [Source:MGI Symbol;Acc:MGI:2448420]	-5.43	6.594e-49
Hist1h2ak	histone cluster 1, H2ak [Source:MGI Symbol;Acc:MGI:2448297]	-5.85	3.24e-51
Hist1h4k	histone cluster 1, H4k [Source:MGI Symbol;Acc:MGI:2448439]	-6.01	4.298e-26
Hist2h3b	histone cluster 2, H3b [Source:MGI Symbol;Acc:MGI:2448351]	-6.03	4.765e-12
Hist1h2ai	histone cluster 1, H2ai [Source:MGI Symbol;Acc:MGI:2448457]	-6.45	9.679e-46
