# Supplementary material for: Comparative whole-genome transcriptome analysis in renal cell populations reveals high tissue specificity of MAPK/ERK targets in embryonic kidney
Source: BMC Biol. 2022 May 13;20:112. doi: 10.1186/s12915-022-01309-z (PMC9102746; doi:10.1186/s12915-022-01309-z)
Supplement: Supplementary file 8 — Additional file 8: Table S7. Analysis of MAPK/ERK target genes in extra-renal tissues. The gene expression changes identified in embryonic kidney were also quantified by qPCR in E12.5 mouse lungs and adult liver slices cultured for 24h in the presence of MEK inhibitor U0126. The analyzed genes are listed in “Gene” column followed by Yes/No to indicate whether the expression pattern observed in MAPK/ERK-deficient embryonic kidney was recapitulated in the extra-renal tissue. “Regulation” column shows whether the given gene expression was up- or down-regulated by MEK inhibition and indicates the potential statistical significance (*=p<0.05; **=p<0.01; ***=p<0.001). [file 12915_2022_1309_MOESM8_ESM.xlsx]

## Sheet: Sheet1
Gene	Embryonic Lung	Regulation	Adult Liver	Regulation
Acot7	Yes	down(***)	No	up(**)
Adsl	Yes	down(***)	No	up(***)
Cad	Yes	down(***)	No	up(***)
Dnmt1	Yes	down(**)	No	up(***)
Gls	No	down(***)	No	down
Hist1h2ai	No	up(***)	No	up
Hist1h2ak	No	up(***)	No	up(***)
Hist1h2br	Yes	down(***)	Yes	down
Hist1h4k	No	up(***)	No	up(*)
Hist2h3b	No	up(*)	No	up
Kifc1	Yes	down	No	up(**)
Nme2	Yes	down(***)	No	up(**)
Polr1e	Yes	down(***)	No	up(*)
Qtrt1	Yes	down(***)	No	up
