# Supplementary material for: Comparative whole-genome transcriptome analysis in renal cell populations reveals high tissue specificity of MAPK/ERK targets in embryonic kidney
Source: BMC Biol. 2022 May 13;20:112. doi: 10.1186/s12915-022-01309-z (PMC9102746; doi:10.1186/s12915-022-01309-z)
Supplement: Supplementary file 9 — Additional file 9: Table S9. Gene list for heatmaps in Fig. 6. [file 12915_2022_1309_MOESM9_ESM.xlsx]

## Sheet: Sheet1
	Mitochondrial electron transport, NADH to ubiquinone	Oxidative phoshphorylation	ATP synthesis coupled electron transport	Respiratory electron transport	Mitochondrial respiratory chain complex assembly	ATP metabolic process
	Ndufa7	Ndufc3	Ndufa7	Bid	Oxa1l	Ndufa7
	Ndufs6	Cyc1	Ndufv1	Ndufv3	Ndufb5	Slc25a25
	Ndufb9	Fxn	Ndufa10	Cyc1	Ndufs5	Bid
	mt-Nd4	Atp5b	Uqcrc1	Ndufs6	Ndufaf6	Fxn
	Ndufa10	Ndufs6	Uqcrh	Pink1	Sdhaf1	Hk1
	Ndufs2	Uqcrc1	Ndufa8	Ndufa7	Ndufa6	Atp1a2
	Ndufa8	Ndufa10	Ndufs2	Ndufb8	Surf1	Atp5k
	Ndufb8	Ndufs2	Uqcrq	Ndufv1	Ndufb7	Ndufs6
	Ndufv1	Ndufa8	Cox4i1	Mybbp1a	Ndufb8	Mpi
	Bdnf	Atp5h	mt-Nd4	Ndufa8	Coa3	Pkm
	Ndufs8	Uqcrh	Ndufa12	Ndufs2	Aifm1	Cyc1
	mt-Nd2	Surf1	Ndufb9	Uqcrh	Ndufs7	Gpi1
		Uqcrq	Bid	Ndufa10	Ndufa8	Ctns
		Ndufa7	Ndufv3	Uqcrc1	Ndufb10	Ogdh
		mt-Atp6	Cyc1	Sdhb	Ndufs6	Atp5a1
		Cox4i1	Ndufs6	Uqcrq	Ndufa9	Atp5b
		mt-Nd4	Coq7	Cox4i1	Pet100	Atp5g1
		Ndufb8	Uqcr10	mt-Nd4	Ndufa10	Surf1
		Bid	Bdnf	Ndufa12	Ndufa13	Uqcrq
		Ndufv1	Snca	Ndufb9	Uqcc2	Eno3
		Ndufa12	mt-Cytb	Coq7	Ndufa2	Stoml2
		Atp5j2	mt-Nd5	Uqcr10	Ndufb11	Atp5d
		Ap5o	mt-Nd2	Bdnf	Ndufa3	Ndufb9
		Stoml2	Ndufs8	Snca	Uqcr10	Atp5j2
		Atp5d	Cox7c	mt-Nd2	Cox19	Ndufa12
		Ndufb9	mt-Co2	Ndufs8	Ndufb9	Ndufb8
		Uqcr10		Cox7c	Dmac2	Ndufv1
		Snca		mt-Co2	Samm50	Pgam1
		Bdnf		Etfrf1	Cox17	mt-Atp6
		mt-Nd5		mt-Cytb	Cox20	Cox4i1
		mt-Cytb		mt-Nd5	Ndufs8	mt-Nd4
		mt-Nd2				Atp5o
		Ndufs8				Gapdh
		Cox7c				Ndufa10
		mt-Co2				Pgk1
						Uqcrc1
						Foxk1
						Aldoa
						Uqcrh
						Ndufa8
						Ndufs2
						Atp5h
						Eno1
						Fam20c
						Pfkl
						Ndufv3
						Tpi1
						Ampd2
						Foxk2
						Coq7
						Uqcr10
						Dhtkd1
						Ndufs8
						Cox7c
						mt-Co2
						Bdnf
						Snca
						Galk1
						Atp5g2
						mt-Nd5
						mt-Atp8
						mt-Nd2
