# Supplementary material for: Comparative whole-genome transcriptome analysis in renal cell populations reveals high tissue specificity of MAPK/ERK targets in embryonic kidney
Source: BMC Biol. 2022 May 13;20:112. doi: 10.1186/s12915-022-01309-z (PMC9102746; doi:10.1186/s12915-022-01309-z)
Supplement: Supplementary file 10 — Additional file 10: Table S9. Raw data values for measurements of ATP, protein amount and calculations of normalized ATP intensities. [file 12915_2022_1309_MOESM10_ESM.xlsx]

## Sheet: Sheet1
Raw data			BCA concentration				Normalized by BCA
	ATP			Conc	Ratio			ATP
DMSO1	1.14943e+06		DMSO1	1570.24	115520831		DMSO1	9949990661
DMSO2	1.16358e+06		DMSO2	1572.88	1157150529		DMSO2	1005554904
DMSO3	1.72788e+06		DMSO3	1578.36	1161182105		DMSO3	1488032448
DMSO4	1.44664e+06		DMSO4	1589.07	1169061334		DMSO4	1237440438
UO126 -1	427158		UO126 -1	1522.24	1119895238		UO126 -1	3814265706
UO126 -2	382092		UO126 -2	1359.27	1		UO126 -2	382092
UO126 -3	512013		UO126 -3	1602.91	117924327		UO126 -3	4341875276
UO126 -4	440715		UO126 -4	1481.14	108965842		UO126 -4	4044521311
