# Supplementary material for: Comparative whole-genome transcriptome analysis in renal cell populations reveals high tissue specificity of MAPK/ERK targets in embryonic kidney
Source: BMC Biol. 2022 May 13;20:112. doi: 10.1186/s12915-022-01309-z (PMC9102746; doi:10.1186/s12915-022-01309-z)
Supplement: Supplementary file 11 — Additional file 11: Table S10. qRT-PCR primer sequences. [file 12915_2022_1309_MOESM11_ESM.xlsx]

## Sheet: primers
Gene	Forward	Reverse
Acot7	TTGGCATCATCTGGACGCAT	TAGCCTTTTCGAGCCTGACG
Adsl	ACAGGACAGACGTACACACG	ATCGCACTGGAGCCAATCTG
Atp5g2	TAGCCGCAGTTTCCAAACCA	CAGAGAAGGGTTCCTGGCATA
Cad	GCAGTTCACTAAGGATCAGATGT	CTGAGAAGCTGAGAACAGCG
Ccdc69	TGACCATGTCAAGGCAGCTC	GGTGTAGCAGAAGGCAAGGT
Cdh8	GAGCCCGACCTGAAAAACTTC	CGTGTTCAGAGAACCGGGAA
Celf2	GCACCAATGCAAACCCTCTG	AGAGCCGCCATACCTGCTA
Cited2	GCAAAGACGGAAGGACTGGA	CGCTCGTGGCATTCATGTTG
Cpne7	TGGTCCGGCCACCATTTC	TGTTCTGTCCACCTGTAGCC
Dchs1	ACGGGGCTTGTTCCATGTAG	CCATCAGTACCAGCCGTGTT
Dnmt1	GGACAGTGACACCCTTTCAGT	TCCTGGTCTCTCTCCTCTGC
Dusp6	ACGAGAATAGCAGCGACTGG	TTACTGAAGCCACCTTCCAGG
Eif3a	GCCCACCAGAAAAGGAGTGG	TGCATTACGCCAGGAAGGAC
Etv4	CTTTCCATAGCCCCACCACC	GGGGGACTTGATGGCGATTT
Fjx1	ACTCCGAGGAAGAGAGGGAC	CTTCTCGCCTCGGTGAGTTT
Flrt3	CTTTTTCCTCGTCTTCCTGGAGGT	CATCCTGAGGTGTGATTACCTGCT
Fosb	CGACTTCAGGCGGAAACTGA	TTCGTAGGGGATCTTGCAGC
Gls	TCGCCCTCGGAGATCCTAC	ACCCTGTTTTATTTTATTGTCGCC
Hist1h2ai	AACGACGAGGAGCTCAACA	AGAGCCTTTGGTGATTCGTAATG
Hist1h2ak	CAGCTTTGCCTTCAAACCACT	CGTCAGGTACTCTAGCACGG
Hist1h2br	AGGCCGTCACCAAGTACAC	GTGCCTTGCGACCTGTAGTAT
Hist1h4k	CATCTCCGGCCTCATCTACG	AGGGCCTTTTGTAGCAGAAATAAA
Hist2h3b	GCAAGCCGAAGTCGCAAAA	GTCGACTTCTGGTAGCGCC
Hspg2	GGCTATACCAGGTGTCCTCA	GGCGGGAAAGGAACCTCA
Igf1	GAAGCGATGGGGAAAATCAGC	TAGCCTGTGGGCTTGTTGAA
Kifc1	CACTGCTCCTGTGGTGGTAG	GCGTTTGAGTCTTCTCCCGA
Lypla1	AACAGGCAGCAGAAACCGTAAA	GCAGTGACACCAGCCAGTTT
Mfng	CCCAGAGGATGATACAGGGC	AGGTGCGGGCCTAGTCT
Nfat5	GCAGCTGGTGCTTTGAATG	TCCAGTCGTTTTCATTGCTTTC
Nme2	CTCGGGGTATCCCAGAGCAT	CTGGTCTTGCCAGTCGTCTC
Polr1e	GGTGGCCAACACCTTTACCT	GATTCAGAGACTCGCTGCCA
Qtrt1	GCTTGGGCAACACCTACCAT	GCCGCTATCCGTCAGCA
Rab7b	AACTCAGAGGGAAGTGGCCT	AGGTCTTTCCCACGCCAAG
Stt3b	CGAGTTCGACCCGTGGTTTA	CCTGGGTAAACGGTGCCA
Trim12a	CATCTGCTGGCTTTGTGAGC	CTGCAGCTGCTCCTTGTACT
Trim30a	TTGTGTCCTGAGAAGGAGTCAG	CTTGCAGCATGCCTTTCAGAT
mitochondrial DNA (mtDNA) copy number
12S rRNA	AGGAGCCTGTTCTATAATCGATAAA	GATGGCGGTATATAGGCCGAA
RBM15	GGACAGTTTTCTTGGGCAAC	AGTTTGGCCCTGTGAGACAT
